# Supplementary material for: Exosomes and Homeostatic Synaptic Plasticity Are Linked to Each other and to Huntington's, Parkinson's, and Other Neurodegenerative Diseases by Database-Enabled Analyses of Comprehensively Curated Datasets
Source: Front Neurosci. 2017 Mar 31;11:149. doi: 10.3389/fnins.2017.00149 (PMC5374209; doi:10.3389/fnins.2017.00149)
Supplement: Supplementary file 1 [file DataSheet1.CSV]

EntrezID	Gene Symbol	PMID	TV Score	Summary	Outcome Overall No Effect	|Brain Slices|Comments|	|Brain Slices|Model Info|	|Brain Slices|Model Info|mHtt Length|Exon 1|	|Brain Slices|Model Info|mHtt Length|Full-length|	|Brain Slices|Outcome|Aggregation|Decrease|	|Brain Slices|Outcome|Aggregation|Increase|	|Brain Slices|Outcome|No Effect|	|Brain Slices|Outcome|Other|	|Brain Slices|Outcome|Synaptic Readouts|No Change|	|Brain Slices|Outcome|Synaptic Readouts|Positive Effect|	|Brain Slices|Outcome|Toxicity|Decrease|	|Brain Slices|Outcome|Toxicity|Increase|	|Brain Slices|Perturbation|Gene Delivery|Knockdown|	|Brain Slices|Perturbation|Gene Delivery|Overexpression|	|Brain Slices|Perturbation|Protein Delivery|	|Brain Slices|Perturbation|Small Molecule|	|C. Elegans|C Elegans Gene ID|	|C. Elegans|Comments|	|C. Elegans|Model Info|	|C. Elegans|Model Info|mHtt Length|Exon 1|	|C. Elegans|Model Info|mHtt Length|Longer than exon 1|	|C. Elegans|Model Info|mHtt Length|Pure polyQ|	|C. Elegans|Outcome|Agggregation|Decrease|	|C. Elegans|Outcome|Agggregation|Increase|	|C. Elegans|Outcome|Agggregation|No Change|	|C. Elegans|Outcome|Degeneration|Decrease|	|C. Elegans|Outcome|Degeneration|Increase|	|C. Elegans|Outcome|Motor Behavior|Negative Effect|	|C. Elegans|Outcome|Motor Behavior|Positive Effect|	|C. Elegans|Outcome|No Effect|	|C. Elegans|Outcome|Other|	|C. Elegans|Outcome|Touch Sensitivity|Improve|	|C. Elegans|Outcome|Touch Sensitivity|No Change|	|C. Elegans|Outcome|Touch Sensitivity|Worsen|	|C. Elegans|Perturbation|Genetic Cross|Gain of Function|	|C. Elegans|Perturbation|Genetic Cross|Knockdown|	|C. Elegans|Perturbation|Genetic Cross|Loss of Function|	|C. Elegans|Perturbation|Genetic Cross|Overexpression|	|C. Elegans|Perturbation|Small Molecule|	|Cell Culture|Comments|	|Cell Culture|Model Info|	|Cell Culture|Model Info|Cell Type|Neuronal Cell Line|	|Cell Culture|Model Info|Cell Type|Non-neuronal|	|Cell Culture|Model Info|Cell Type|Primary Neuron|
16	AARS	15084750	3	KD increased pure polyQ aggregation in worm genome wide screen.	0	0	0	0	0	0	0	0	0	0	0	0	0	0	0	0	0	0	0	24Q, 33Q, 35Q and 40Q YFP; polyQ	0	0	1	0	1	0	0	0	0	0	0	0	0	0	0	0	1	0	0	0	0	0	0	0	0
16	AARS	22413862	3	RNAi KD improved the loss of touch sensitivity in worms expressing exon1-Htt-128Q.	0	0	0	0	0	0	0	0	0	0	0	0	0	0	0	0	0	ars-2	0	exon1-Htt-128Q	1	0	0	0	0	0	0	0	0	1	0	0	0	0	1	0	1	0	0	0	0	0	0	0	0
31	ACACA	15084750	3	KD increased pure polyQ aggregation in worm genome wide screen.	0	0	0	0	0	0	0	0	0	0	0	0	0	0	0	0	0	0	0	24Q, 33Q, 35Q and 40Q YFP; polyQ	0	0	1	0	1	0	0	0	0	0	0	0	0	0	0	0	1	0	0	0	0	0	0	0	0
31	ACACA	22413862	3	RNAi KD worsened the loss of touch sensitivity in worms expressing exon1-Htt-128Q.	0	0	0	0	0	0	0	0	0	0	0	0	0	0	0	0	0	pod-2	0	exon1-Htt-128Q	1	0	0	0	0	0	0	0	0	0	0	1	0	0	1	0	1	0	0	0	0	0	0	0	0
34	ACADM	22413862	3	RNAi KD improved the loss of touch sensitivity in worms expressing exon1-Htt-128Q.	0	0	0	0	0	0	0	0	0	0	0	0	0	0	0	0	0	T08G2.3	0	exon1-Htt-128Q	1	0	0	0	0	0	0	0	0	1	0	0	0	0	1	0	1	0	0	0	0	0	0	0	0
38	ACAT1	22413862	3	RNAi KD improved the loss of touch sensitivity in worms expressing exon1-Htt-128Q.	0	0	0	0	0	0	0	0	0	0	0	0	0	0	0	0	0	T02G5.7	0	exon1-Htt-128Q	1	0	0	0	0	0	0	0	0	1	0	0	0	0	1	0	1	0	0	0	0	0	0	0	0
38	ACAT1	19586540	3	TP compounds effectively inhibit aggregation caused by mHtt transfected into primary neurons and glial cells. Treatment with TP compounds also alleviated cholesterol accumulation and restored clathrin-independent endocytosis in YAC HD72 primary neurons.	0	0	0	0	0	0	0	0	0	0	0	0	0	0	0	0	0	0	0	0	0	0	0	0	0	0	0	0	0	0	0	0	0	0	0	0	0	0	0	0	2uM for 6d.|Parent compound is an inhibitor of ACAT-1, but these compounds not tested to confirm target.|Cav-1 independent endocytosis restored by compounds in primary striatal neurons from YAC HD72 mice	primary striatal neurons transfected with 221-htt-82Q; primary striatal neurons from YAC HD72 mice	0	0	1
40	ACCN1	18658163	3	RNAi KD reduced mHtt aggregation; induced UPS.	0	0	0	0	0	0	0	0	0	0	0	0	0	0	0	0	0	0	0	0	0	0	0	0	0	0	0	0	0	0	0	0	0	0	0	0	0	0	0	0	Induced UPS.	Neuro2a neuronal line expressing exon1-htt-150Q	1	0	0
41	ACCN2	18658163	3.5	AAV transduction of RNAi in striatum reduced mHtt aggregation and induced UPS.	0	0	0	0	0	0	0	0	0	0	0	0	0	0	0	0	0	0	0	0	0	0	0	0	0	0	0	0	0	0	0	0	0	0	0	0	0	0	0	0	Induced UPS	Neuro2a neuronal line expressing exon1-htt-150Q	1	0	0
41	ACCN2	18658163	4	Benazil at 1 mg/kg improved motor (rotarod, clasping), body weight, mHtt aggregation, and lifespan in R6/2. It also activated UPS in vivo.	0	0	0	0	0	0	0	0	0	0	0	0	0	0	0	0	0	0	0	0	0	0	0	0	0	0	0	0	0	0	0	0	0	0	0	0	0	0	0	0	UPS blockade by mhtt relieved by inhibitor.	Primary cortical neurons transfected with exon1-htt-60Q EGFP; Neuro2a neuronal line expressing exon1-htt-150Q; R6/2	0	0	1
41	ACCN2	18658163	3	In primary neurons and Neuro2a cells amiloride reduced aggregation of mHtt	0	0	0	0	0	0	0	0	0	0	0	0	0	0	0	0	0	0	0	0	0	0	0	0	0	0	0	0	0	0	0	0	0	0	0	0	0	0	0	0	UPS blockade by mhtt relieved by inhibitor.	Primary cortical neurons transfected with exon1-htt-60Q EGFP; Neuro2a neuronal line expressing exon1-htt-150Q; R6/2	1	0	1
53	ACP2	22413862	3	RNAi KD improved the loss of touch sensitivity in worms expressing exon1-Htt-128Q.	0	0	0	0	0	0	0	0	0	0	0	0	0	0	0	0	0	B0361.7	0	exon1-Htt-128Q	1	0	0	0	0	0	0	0	0	1	0	0	0	0	1	0	1	0	0	0	0	0	0	0	0
55	ACPP	23209424	3	siRNA KD decreased mHtt toxicity (caspase 3 activation) in HEK293T cells; Buck druggable genome screen.	0	0	0	0	0	0	0	0	0	0	0	0	0	0	0	0	0	0	0	0	0	0	0	0	0	0	0	0	0	0	0	0	0	0	0	0	0	0	0	0	mhtt induced rounding and detachment taken as signs of toxicity; growth factor deprivation induced caspase 3 activation used as readout.	HEK293T cells expressing N558-htt-141Q GFP	0	1	0
60	ACTB	15084750	3	KD increased pure polyQ aggregation in worm genome wide screen.	0	0	0	0	0	0	0	0	0	0	0	0	0	0	0	0	0	0	0	24Q, 33Q, 35Q and 40Q YFP; polyQ	0	0	1	0	1	0	0	0	0	0	0	0	0	0	0	0	1	0	0	0	0	0	0	0	0
72	ACTG2	15084750	3	KD increased pure polyQ aggregation in worm genome wide screen.	0	0	0	0	0	0	0	0	0	0	0	0	0	0	0	0	0	0	0	24Q, 33Q, 35Q and 40Q YFP; polyQ	0	0	1	0	1	0	0	0	0	0	0	0	0	0	0	0	1	0	0	0	0	0	0	0	0
95	ACY1	22413862	3	RNAi KD improved the loss of touch sensitivity in worms expressing exon1-Htt-128Q.	0	0	0	0	0	0	0	0	0	0	0	0	0	0	0	0	0	C10C5.4|C10C5.5	0	exon1-Htt-128Q	1	0	0	0	0	0	0	0	0	1	0	0	0	0	1	0	1	0	0	0	0	0	0	0	0
107	ADCY1	18391949	3	2'5'-dideoxyadenosine enhanced A53T a-synuclein clearance and reduced mHtt aggregation in cells (db-cAMP and forskolin had opposite effect) and increased LC3-II levels. Reduced zebra fish eye mHtt aggregation and increased rhodopsin expression.	0	0	0	0	0	0	0	0	0	0	0	0	0	0	0	0	0	0	0	0	0	0	0	0	0	0	0	0	0	0	0	0	0	0	0	0	0	0	0	0	Increased LC3-II levels.	PC12 stably transfected with exon1-htt-74Q; or SK-N-SH neuronal cell line transfected with exon1-htt-74Q.	1	0	0
116	ADCYAP1	18391949	3	OE increased mHtt aggregation (and of A53T a-synuclein), which was then blocked by adenylyl cyclase inhibitor 2'5'ddA.	0	0	0	0	0	0	0	0	0	0	0	0	0	0	0	0	0	0	0	0	0	0	0	0	0	0	0	0	0	0	0	0	0	0	0	0	0	0	0	0	0	SK-N-SH neuronal cell line transfected with exon1-htt-74Q.	1	0	0
118	ADD1	17500595	3	Kaltenbach fly screen of Htt interactome (original gene ADD3). 3 LOF alleles decreased degeneration.	0	0	0	0	0	0	0	0	0	0	0	0	0	0	0	0	0	0	0	0	0	0	0	0	0	0	0	0	0	0	0	0	0	0	0	0	0	0	0	0	0	0	0	0	0
118	ADD1	22413862	3	RNAi KD improved the loss of touch sensitivity in worms expressing exon1-Htt-128Q.	0	0	0	0	0	0	0	0	0	0	0	0	0	0	0	0	0	add-1	0	exon1-Htt-128Q	1	0	0	0	0	0	0	0	0	1	0	0	0	0	1	0	1	0	0	0	0	0	0	0	0
120	ADD3	17500595	3	Kaltenbach fly screen of Htt interactome. 3 LOF alleles decreased degeneration.	0	0	0	0	0	0	0	0	0	0	0	0	0	0	0	0	0	0	0	0	0	0	0	0	0	0	0	0	0	0	0	0	0	0	0	0	0	0	0	0	0	0	0	0	0
135	ADORA2A	19443488	3	A2a agonist CGS21680 elevated cAMP levels, reduced mHtt aggregation, and improved proteosome function in transfected HepG2 and HEK293 cells.	0	0	0	0	0	0	0	0	0	0	0	0	0	0	0	0	0	0	0	0	0	0	0	0	0	0	0	0	0	0	0	0	0	0	0	0	0	0	0	0	Treatment increased cAMP levels and improved proteosome function.	HepG2 or HEK293 cells transfected with exon1-htt-109Q or 25Q	0	1	0
135	ADORA2A	19443488	4	A2a agonist CGS21680, given chronically to R6/2, improved HD liver phenotypes by correcting urea cycle deficits; reducing mHtt aggregation, restoring aberrant levels of chaperones (HSP27, 70), HSP90 and HSF-1, and improving proteosome function.	0	0	0	0	0	0	0	0	0	0	0	0	0	0	0	0	0	0	0	0	0	0	0	0	0	0	0	0	0	0	0	0	0	0	0	0	0	0	0	0	0	0	0	0	0
135	ADORA2A	15816854	4	A2a agonist improved motor, brain weight, inclusions, and neuropathology phenotypes, and reduced the elevated choline levels and overactivation of AMPK in striatum, and blood glucose levels.	0	0	0	0	0	0	0	0	0	0	0	0	0	0	0	0	0	0	0	0	0	0	0	0	0	0	0	0	0	0	0	0	0	0	0	0	0	0	0	0	0	0	0	0	0
135	ADORA2A	15350968	4	A2Aa antagonist SCH 58261 decreased outflow of glutamate and adenosine in striatum of R6/2 mice.	0	0	0	0	0	0	0	0	0	0	0	0	0	0	0	0	0	0	0	0	0	0	0	0	0	0	0	0	0	0	0	0	0	0	0	0	0	0	0	0	0	0	0	0	0
135	ADORA2A	23275441	3	A2aR agonist CGS21680 improved proteasome function and reduced mHtt aggregates in transfected ST14A cells, and of proteasome function visualized in synaptic regions of cultured neurons from R6/2. Effect is mediated by PKA as it was blocked by H89	0	0	0	0	0	0	0	0	0	0	0	0	0	0	0	0	0	0	0	0	0	0	0	0	0	0	0	0	0	0	0	0	0	0	0	0	0	0	0	0	0	ST14A cells transfected with exon1-Htt-109Q or 25Q GFP; primary striatal neuron from E18 R6/2 or WT for ProSensor readout of proteasome activity	1	0	0
135	ADORA2A	17331645	4	A2aR antagonist had opposite effects on corticostriatal NMDA-induced transient disappearance of EFP in R6/2 vs wt at 7-8 wks but not at 12-13 wks. In HD, the recovery is increased by the antagonist but it is decreased in wt.	0	0	0	0	0	0	0	0	0	0	0	0	0	0	0	0	0	0	0	0	0	0	0	0	0	0	0	0	0	0	0	0	0	0	0	0	0	0	0	0	0	0	0	0	0
135	ADORA2A	21062644	3.5	A2aR knockout crossed to N171-82Q mice slightly worsened the motor deficits, striatal volume loss, and shortened lifespan seen in the HD model. There was no effect on ubiquitin-positive aggregates, body weight or transcriptional changes except for the decreased expression of enkephalin.	0	0	0	0	0	0	0	0	0	0	0	0	0	0	0	0	0	0	0	0	0	0	0	0	0	0	0	0	0	0	0	0	0	0	0	0	0	0	0	0	0	0	0	0	0
135	ADORA2A	23275441	4	Chronic dosing of R6/2 with CGS21680 (2.5ug/g) for 5 wks from 7 wks of age improved proteasome function and reduced mHtt aggregates in synaptosomes and striatum of R6/2.	0	0	0	0	0	0	0	0	0	0	0	0	0	0	0	0	0	0	0	0	0	0	0	0	0	0	0	0	0	0	0	0	0	0	0	0	0	0	0	0	0	0	0	0	0
135	ADORA2A	17720507	4	Dosing of R6/2 for one week from 5 wks of age with 0.01 mg/kg i.p. of A2aR antagonist SCH-58261 (3 wks dosing found to affect exploratory and open field behavior in wt and R6/2). No effect on rotarod at 8 and 11 wks; improved behavior in plus-maze test of anxiety at 9 wks.	0	0	0	0	0	0	0	0	0	0	0	0	0	0	0	0	0	0	0	0	0	0	0	0	0	0	0	0	0	0	0	0	0	0	0	0	0	0	0	0	0	0	0	0	0
135	ADORA2A	20512606	3.5	In 419 German HD patients, total of 7 SNPs were associated with AO, including replication of the rs5751876 variant with earlier AO.	0	0	0	0	0	0	0	0	0	0	0	0	0	0	0	0	0	0	0	0	0	0	0	0	0	0	0	0	0	0	0	0	0	0	0	0	0	0	0	0	0	0	0	0	0
135	ADORA2A	18586241	4	SCH58261 0.01mg/kg 2x/day for 2 wks, from 9-11 wks of age, did not improve body weight or rotarod but did improve inclined plane walking score.	0	0	0	0	0	0	0	0	0	0	0	0	0	0	0	0	0	0	0	0	0	0	0	0	0	0	0	0	0	0	0	0	0	0	0	0	0	0	0	0	0	0	0	0	0
135	ADORA2A	19591938	3.5	The rs5751876 variant significantly of ADORA2A influences the variability in AAO in 791 unrelated patients. Patients harbouring T/T genotype have an earlier AAO of 3.8 years as compared to C/C genotype.	0	0	0	0	0	0	0	0	0	0	0	0	0	0	0	0	0	0	0	0	0	0	0	0	0	0	0	0	0	0	0	0	0	0	0	0	0	0	0	0	0	0	0	0	0
135	ADORA2A	20138162	3	Treatment of R6/2 and WT mice with CGS 21680 (0.5mg/kg/d i.p.) from 8 wks of age for 3 wks affected NMDA receptor subunit expression in the cortex and striatum, but did not affect the altered NMDA neurotransmission in corticostriatal slices from the treated animals.	1	NMDA neurotransmission in the cortico-striatal slices was measured as a surrogate of NMDA toxicity.	Cortico-striatal slices prepared from treated R6/2 mice	1	0	0	0	1	0	1	0	0	0	0	0	0	1	0	0	0	0	0	0	0	0	0	0	0	0	0	0	0	0	0	0	0	0	0	0	0	0	0	0	0	0
148	ADRA1A	19996754	4.5	Pending evaluation by Clinical Group: Venlafaxine XR reduced depression in HD patients but with side effects (nausea and irritability).	0	0	0	0	0	0	0	0	0	0	0	0	0	0	0	0	0	0	0	0	0	0	0	0	0	0	0	0	0	0	0	0	0	0	0	0	0	0	0	0	0	0	0	0	0
160	AP2A1	17500595	3	Kaltenbach fly screen of Htt interactome. LOF decreased degeneration.	0	0	0	0	0	0	0	0	0	0	0	0	0	0	0	0	0	0	0	0	0	0	0	0	0	0	0	0	0	0	0	0	0	0	0	0	0	0	0	0	0	0	0	0	0
160	AP2A1	14560003	3	LOF had no effect on mhtt-induced toxicity in [RNQ+] yeast strains.	1	0	0	0	0	0	0	0	0	0	0	0	0	0	0	0	0	0	0	0	0	0	0	0	0	0	0	0	0	0	0	0	0	0	0	0	0	0	0	0	0	0	0	0	0
161	AP2A2	17500595	3	Kaltenbach fly screen of Htt interactome. LOF decreased degeneration.	0	0	0	0	0	0	0	0	0	0	0	0	0	0	0	0	0	0	0	0	0	0	0	0	0	0	0	0	0	0	0	0	0	0	0	0	0	0	0	0	0	0	0	0	0
162	AP1B1	15084750	3	KD increased pure polyQ aggregation in worm genome wide screen.	0	0	0	0	0	0	0	0	0	0	0	0	0	0	0	0	0	0	0	24Q, 33Q, 35Q and 40Q YFP; polyQ	0	0	1	0	1	0	0	0	0	0	0	0	0	0	0	0	1	0	0	0	0	0	0	0	0
162	AP1B1	14560003	3	LOF worsened mHtt-induced toxicity in [RNQ+] yeast strains.	0	0	0	0	0	0	0	0	0	0	0	0	0	0	0	0	0	0	0	0	0	0	0	0	0	0	0	0	0	0	0	0	0	0	0	0	0	0	0	0	0	0	0	0	0
164	AP1G1	15084750	3	KD increased pure polyQ aggregation in worm genome wide screen.	0	0	0	0	0	0	0	0	0	0	0	0	0	0	0	0	0	0	0	24Q, 33Q, 35Q and 40Q YFP; polyQ	0	0	1	0	1	0	0	0	0	0	0	0	0	0	0	0	1	0	0	0	0	0	0	0	0
172	AFG3L1P	23209424	3	siRNA KD decreased mHtt toxicity (caspase 3 activation) in HEK293T cells; Buck druggable genome screen.	0	0	0	0	0	0	0	0	0	0	0	0	0	0	0	0	0	0	0	0	0	0	0	0	0	0	0	0	0	0	0	0	0	0	0	0	0	0	0	0	mhtt induced rounding and detachment taken as signs of toxicity; growth factor deprivation induced caspase 3 activation used as readout.	HEK293T cells expressing N558-htt-141Q GFP	0	1	0
191	AHCY	15084750	3	KD increased pure polyQ aggregation in worm genome wide screen.	0	0	0	0	0	0	0	0	0	0	0	0	0	0	0	0	0	0	0	24Q, 33Q, 35Q and 40Q YFP; polyQ	0	0	1	0	1	0	0	0	0	0	0	0	0	0	0	0	1	0	0	0	0	0	0	0	0
207	AKT1	15809304	3	Constitutively active Akt rescued N171-Htt-168Q toxicity and decreased inclusions in transfected primary neurons.	0	0	0	0	0	0	0	0	0	0	0	0	0	0	0	0	0	0	0	0	0	0	0	0	0	0	0	0	0	0	0	0	0	0	0	0	0	0	0	0	Akt-ca rescues from N171-Q68 Htt toxicity and decreased inclusions. Arfaptin2 S260 phosphorylated by Akt; wt and S260D arfaptin2 partially rescuses; S20A enhances toxicity and inclusions. Akt-ca partially rescued when cotransfected with S260A arfaptin2.	primary striatal neurons rat, transfected with N171-htt-68Q	0	0	1
207	AKT1	12062094	3	Decreased toxicity and aggregation seen when constitutively active AKT is introduced into cell culture HD model.	0	0	0	0	0	0	0	0	0	0	0	0	0	0	0	0	0	0	0	0	0	0	0	0	0	0	0	0	0	0	0	0	0	0	0	0	0	0	0	0	Akt constitutively active is protective; Akt is activated by IGF-1 on S473; it phosphorylates Htt on S421. mHtt-S421A is toxic, but mHtt-S421D is not toxic. A shorter form of Akt (49kDa instead of 60kDa) is prominent in striatum of HD patient brain.|PTM|TV2.5	primary striatal neurons transfected with N480-htt-68Q or 17Q	0	0	1
207	AKT1	18065778	3	OE of Akt rescues fly eye phenotypes in eye- or pan neuronal models (depigmentation or ommatidia photoreceptor counts), but no rescue of mushroom body neuronal loss (neuronal driver), lifespan (neuronal or glial driver), or climbing behavior under the neuronal driver. However, it improved the climbing behavior in the pan-glial model.	0	0	0	0	0	0	0	0	0	0	0	0	0	0	0	0	0	0	0	0	0	0	0	0	0	0	0	0	0	0	0	0	0	0	0	0	0	0	0	0	0	0	0	0	0
207	AKT1	18772195	3	OE of AKT1 increased BDNF transport that compensates for mHTT defect.	0	0	0	0	0	0	0	0	0	0	0	0	0	0	0	0	0	0	0	0	0	0	0	0	0	0	0	0	0	0	0	0	0	0	0	0	0	0	0	0	BDNF containing vesicle transport speed reduced by knockdown of htt and rescued by transfected htt or mhtt with S421D but not mhtt. Htt interaction with p150glued and MTs restored by S421D. IGF-1 and Akt compensates for mhtt inhibition of transport.	primary cortical neurons rat, transfected with N480-htt-68Q or 17Q	0	0	1
208	AKT2	17984172	3	Botas fly study. Su by OE, En by LOF. dissimilar response in SCA1 model.	0	0	0	0	0	0	0	0	0	0	0	0	0	0	0	0	0	0	0	0	0	0	0	0	0	0	0	0	0	0	0	0	0	0	0	0	0	0	0	0	0	0	0	0	0
226	ALDOA	20100940	3	RNAi KD in a genome wide screen decreased exon1-Htt-46Q aggregation in fly S2 cells	0	0	0	0	0	0	0	0	0	0	0	0	0	0	0	0	0	0	0	0	0	0	0	0	0	0	0	0	0	0	0	0	0	0	0	0	0	0	0	0	0	Drosophila S2 cells expressing exon 1-htt-46Q	0	1	0
249	ALPL	16505167	3	siRNA KD caused cell death in a cell line in which mHtt production was halted (expression of this gene increased by mHtt).	0	0	0	0	0	0	0	0	0	0	0	0	0	0	0	0	0	0	0	0	0	0	0	0	0	0	0	0	0	0	0	0	0	0	0	0	0	0	0	0	cell death	N2a inducible cells, exon1-htt-103Q or 65Q or 25Q, mCFP; neuronal line	1	0	0
267	AMFR	20126661	3	OE in HEK293 cells promoted N588-Htt-138Q degradation and turnover, while siRNA did the reverse and increased mHtt level, with little effect on WT Htt (17Q). E3 inactive and Cue domain mutants were ineffective.	0	0	0	0	0	0	0	0	0	0	0	0	0	0	0	0	0	0	0	0	0	0	0	0	0	0	0	0	0	0	0	0	0	0	0	0	0	0	0	0	0	HEK 293T cells transfected with N558-Htt-138Q or 17Q	0	1	0
274	BIN1	14560003	3	LOF worsened mHtt-induced toxicity in [RNQ+] yeast strains.	0	0	0	0	0	0	0	0	0	0	0	0	0	0	0	0	0	0	0	0	0	0	0	0	0	0	0	0	0	0	0	0	0	0	0	0	0	0	0	0	0	0	0	0	0
290	ANPEP	16505167	3	siRNA KD had no effect on mHtt aggregate clearance in a cell line in which mHtt production was halted (expression of this gene increased by mHtt).	1	0	0	0	0	0	0	0	0	0	0	0	0	0	0	0	0	0	0	0	0	0	0	0	0	0	0	0	0	0	0	0	0	0	0	0	0	0	0	0	0	N2a inducible cells, exon1-htt-103Q or 65Q or 25Q, mCFP; neuronal line	1	0	0
291	SLC25A4	20100940	3	RNAi KD in a genome wide screen decreased exon1-Htt-46Q aggregation in fly S2 cells	0	0	0	0	0	0	0	0	0	0	0	0	0	0	0	0	0	0	0	0	0	0	0	0	0	0	0	0	0	0	0	0	0	0	0	0	0	0	0	0	0	Drosophila S2 cells expressing exon 1-htt-46Q	0	1	0
317	APAF1	15590702	3	Fly LOF decreased degeneration.	0	0	0	0	0	0	0	0	0	0	0	0	0	0	0	0	0	0	0	0	0	0	0	0	0	0	0	0	0	0	0	0	0	0	0	0	0	0	0	0	0	0	0	0	0
317	APAF1	21659333	3	KO in MEF cells reduced mHtt aggregation, and occluded minocycline's reduction of mHtt aggregation (compound is also an inhibitor of APAF1 activity).	0	0	0	0	0	0	0	0	0	0	0	0	0	0	0	0	0	0	0	0	0	0	0	0	0	0	0	0	0	0	0	0	0	0	0	0	0	0	0	0	Inhibition by minocycline correlated with its role in mediating the reduction of mHtt aggregation by the compound.	Transfected HeLa cells or MEFs from APF-1 KO expressing exon1-Htt-72Q or 20Q	0	1	0
322	APBB1	22352297	3	siRNA KD reduced N171-Htt-83Q levels but not WT 23Q in transfected HEK293 cells via UPS, with increased (Ub)n-Htt. OE of WT but not deltaWW mutant increased mHtt toxicity. GOF in flies increased eye degeneration.	0	0	0	0	0	0	0	0	0	0	0	0	0	0	0	0	0	0	0	0	0	0	0	0	0	0	0	0	0	0	0	0	0	0	0	0	0	0	0	0	(Ub)n-Htt	HEK293 or CHO cells transfected with N171-Htt-83Q or 23Q for clearance or FL-Htt-113Q for toxicity	0	1	0
343	AQP8	22413862	3	RNAi KD worsened the loss of touch sensitivity in worms expressing exon1-Htt-128Q.	0	0	0	0	0	0	0	0	0	0	0	0	0	0	0	0	0	aqp-4	0	exon1-Htt-128Q	1	0	0	0	0	0	0	0	0	0	0	1	0	0	1	0	1	0	0	0	0	0	0	0	0
348	APOE	10051007	3.5	APOE epsilon2epsilon3 genotype is associated with significantly earlier AO in males than in females.	0	0	0	0	0	0	0	0	0	0	0	0	0	0	0	0	0	0	0	0	0	0	0	0	0	0	0	0	0	0	0	0	0	0	0	0	0	0	0	0	0	0	0	0	0
348	APOE	15548484	3.5	Human genetic modifier search suggests that the APOE gene does not impact age of onset.	0	0	0	0	0	0	0	0	0	0	0	0	0	0	0	0	0	0	0	0	0	0	0	0	0	0	0	0	0	0	0	0	0	0	0	0	0	0	0	0	0	0	0	0	0
348	APOE	10463359	3.5	The age at onset was higher in the group of patients with the epsilon4 allele (51.6 vs. 38.0 ).	0	0	0	0	0	0	0	0	0	0	0	0	0	0	0	0	0	0	0	0	0	0	0	0	0	0	0	0	0	0	0	0	0	0	0	0	0	0	0	0	0	0	0	0	0
351	APP	23209424	3	siRNA KD decreased mHtt toxicity (caspase 3 activation) in HEK293T cells; Buck druggable genome screen.	0	0	0	0	0	0	0	0	0	0	0	0	0	0	0	0	0	0	0	0	0	0	0	0	0	0	0	0	0	0	0	0	0	0	0	0	0	0	0	0	mhtt induced rounding and detachment taken as signs of toxicity; growth factor deprivation induced caspase 3 activation used as readout.	HEK293T cells expressing N558-htt-141Q GFP	0	1	0
353	APRT	22413862	3	RNAi KD improved the loss of touch sensitivity in worms expressing exon1-Htt-128Q.	0	0	0	0	0	0	0	0	0	0	0	0	0	0	0	0	0	T19B4.3	0	exon1-Htt-128Q	1	0	0	0	0	0	0	0	0	1	0	0	0	0	1	0	1	0	0	0	0	0	0	0	0
360	AQP3	22413862	3	RNAi KD worsened the loss of touch sensitivity in worms expressing exon1-Htt-128Q.	0	0	0	0	0	0	0	0	0	0	0	0	0	0	0	0	0	aqp-2	0	exon1-Htt-128Q	1	0	0	0	0	0	0	0	0	0	0	1	0	0	1	0	1	0	0	0	0	0	0	0	0
367	AR	23209424	3	siRNA KD decreased mHtt toxicity (caspase 3 activation) in HEK293T cells; Buck druggable genome screen.	0	0	0	0	0	0	0	0	0	0	0	0	0	0	0	0	0	0	0	0	0	0	0	0	0	0	0	0	0	0	0	0	0	0	0	0	0	0	0	0	mhtt induced rounding and detachment taken as signs of toxicity; growth factor deprivation induced caspase 3 activation used as readout.	HEK293T cells expressing N558-htt-141Q GFP	0	1	0
372	ARCN1	15084750	3	KD increased pure polyQ aggregation in worm genome wide screen.	0	0	0	0	0	0	0	0	0	0	0	0	0	0	0	0	0	0	0	24Q, 33Q, 35Q and 40Q YFP; polyQ	0	0	1	0	1	0	0	0	0	0	0	0	0	0	0	0	1	0	0	0	0	0	0	0	0
378	ARF4	20100940	3	RNAi KD in a genome wide screen decreased exon1-Htt-46Q aggregation in fly S2 cells	0	0	0	0	0	0	0	0	0	0	0	0	0	0	0	0	0	0	0	0	0	0	0	0	0	0	0	0	0	0	0	0	0	0	0	0	0	0	0	0	0	Drosophila S2 cells expressing exon 1-htt-46Q	0	1	0
402	ARL2	22413862	3	RNAi KD improved the loss of touch sensitivity in worms expressing exon1-Htt-128Q.	0	0	0	0	0	0	0	0	0	0	0	0	0	0	0	0	0	evl-20	0	exon1-Htt-128Q	1	0	0	0	0	0	0	0	0	1	0	0	0	0	1	0	1	0	0	0	0	0	0	0	0
406	ARNTL	22413862	3	RNAi KD improved the loss of touch sensitivity in worms expressing exon1-Htt-128Q.	0	0	0	0	0	0	0	0	0	0	0	0	0	0	0	0	0	aha-1	0	exon1-Htt-128Q	1	0	0	0	0	0	0	0	0	1	0	0	0	0	1	0	1	0	0	0	0	0	0	0	0
440	ASNS	22413862	3	RNAi KD improved the loss of touch sensitivity in worms expressing exon1-Htt-128Q.	0	0	0	0	0	0	0	0	0	0	0	0	0	0	0	0	0	M02D8.4	0	exon1-Htt-128Q	1	0	0	0	0	0	0	0	0	1	0	0	0	0	1	0	1	0	0	0	0	0	0	0	0
444	ASPH	17500595	3	Kaltenbach fly screen of Htt interactome. 2 LOF alleles increased degeneration.	0	0	0	0	0	0	0	0	0	0	0	0	0	0	0	0	0	0	0	0	0	0	0	0	0	0	0	0	0	0	0	0	0	0	0	0	0	0	0	0	0	0	0	0	0
467	ATF3	19559011	3	OE of ATF3 protects against mutant Htt-N63 toxicity and knocking down ATF3 expression increases Htt-N63 toxicity in a stable PC12 cell line.	0	0	0	0	0	0	0	0	0	0	0	0	0	0	0	0	0	0	0	0	0	0	0	0	0	0	0	0	0	0	0	0	0	0	0	0	0	0	0	0	OE reduced toxicity and KD increased toxicity. Other transcription factor expression changes due to mhtt reported.|TV2.5|Mutant huntingtin Htt-N63 induced cell death and increased the mRNA and protein levels of activating transcription factor 3 (ATF3). Mutant Htt-N63 also significantly enhanced ATF3 transcriptional activity by a promoter-based reporter assay.	inducible PC12 N63-htt-148Q	1	0	0
468	ATF4	22337954	3.5	Cross of KO to YAC128 or HdhQ111/Q7 had no effect on mHtt levels, in contrast to cross of XPB1 conditional null to the HD models.	1	0	0	0	0	0	0	0	0	0	0	0	0	0	0	0	0	0	0	0	0	0	0	0	0	0	0	0	0	0	0	0	0	0	0	0	0	0	0	0	0	0	0	0	0
468	ATF4	22337954	3	shRNA KD did not induce autophagy or affect polyQ79 aggregation, in contrast to effects of KD of XBP1 and ERN1.	1	0	0	0	0	0	0	0	0	0	0	0	0	0	0	0	0	0	0	0	0	0	0	0	0	0	0	0	0	0	0	0	0	0	0	0	0	0	0	0	0	Neuro2a cells expressing polyQ79	1	0	0
472	ATM	22011578	3	Treatment with caffeine, inhibitor of ATM/ATR and with KU55933 (inhibitor of ATM) prevented mHtt toxicity and reduced phosphorylation of S56 on p53 in SH-SY5Y cells.	0	0	0	0	0	0	0	0	0	0	0	0	0	0	0	0	0	0	0	0	0	0	0	0	0	0	0	0	0	0	0	0	0	0	0	0	0	0	0	0	phosphorylation of S46 p53	SH-SY5Y cells expressing N171-Htt-150Q	1	0	0
475	ATOX1	22413862	3	RNAi KD improved the loss of touch sensitivity in worms expressing exon1-Htt-128Q.	0	0	0	0	0	0	0	0	0	0	0	0	0	0	0	0	0	cuc-1	0	exon1-Htt-128Q	1	0	0	0	0	0	0	0	0	1	0	0	0	0	1	0	1	0	0	0	0	0	0	0	0
476	ATP1A1	22794259	3	RNAi KD in HD flies suppressed climbing phenotype (Htt interactome Red Module).	0	0	0	0	0	0	0	0	0	0	0	0	0	0	0	0	0	0	0	0	0	0	0	0	0	0	0	0	0	0	0	0	0	0	0	0	0	0	0	0	0	0	0	0	0
481	ATP1B1	22794259	3	LOF KD in HD flies enhanced climbing phenotype (Htt interactome Red Module).	0	0	0	0	0	0	0	0	0	0	0	0	0	0	0	0	0	0	0	0	0	0	0	0	0	0	0	0	0	0	0	0	0	0	0	0	0	0	0	0	0	0	0	0	0
482	ATP1B2	22794259	3	LOF KD in HD flies enhanced climbing phenotype (Htt interactome Red Module, original mouse gene ATP1B1).	0	0	0	0	0	0	0	0	0	0	0	0	0	0	0	0	0	0	0	0	0	0	0	0	0	0	0	0	0	0	0	0	0	0	0	0	0	0	0	0	0	0	0	0	0
498	ATP5A1	19878659	3	ATP5A1 OE reduced toxicity and aggregation of mHtt in transfected SH-SY5Y neuroblastoma cell line.	0	0	0	0	0	0	0	0	0	0	0	0	0	0	0	0	0	0	0	0	0	0	0	0	0	0	0	0	0	0	0	0	0	0	0	0	0	0	0	0	0	SH-SY5Y neuroblastoma cells transfected with Htt60Q or 150Q (ex1?); neuronal cell line.	1	0	0
498	ATP5A1	15084750	3	KD increased pure polyQ aggregation in worm genome wide screen.	0	0	0	0	0	0	0	0	0	0	0	0	0	0	0	0	0	0	0	24Q, 33Q, 35Q and 40Q YFP; polyQ	0	0	1	0	1	0	0	0	0	0	0	0	0	0	0	0	1	0	0	0	0	0	0	0	0
498	ATP5A1	21915392	3	RNAi KD in HEK cells expressing exon1-Htt-74Q GFP increased aggregation.	0	0	0	0	0	0	0	0	0	0	0	0	0	0	0	0	0	0	0	0	0	0	0	0	0	0	0	0	0	0	0	0	0	0	0	0	0	0	0	0	0	HEK cells expressing exon1-Htt-74Q GFP	0	1	0
506	ATP5B	15084750	3	KD increased pure polyQ aggregation in worm genome wide screen.	0	0	0	0	0	0	0	0	0	0	0	0	0	0	0	0	0	0	0	24Q, 33Q, 35Q and 40Q YFP; polyQ	0	0	1	0	1	0	0	0	0	0	0	0	0	0	0	0	1	0	0	0	0	0	0	0	0
509	ATP5C1	23209424	3	siRNA KD decreased mHtt toxicity (caspase 3 activation) in HEK293T cells; Buck druggable genome screen.	0	0	0	0	0	0	0	0	0	0	0	0	0	0	0	0	0	0	0	0	0	0	0	0	0	0	0	0	0	0	0	0	0	0	0	0	0	0	0	0	mhtt induced rounding and detachment taken as signs of toxicity; growth factor deprivation induced caspase 3 activation used as readout.	HEK293T cells expressing N558-htt-141Q GFP	0	1	0
513	ATP5D	15084750	3	KD increased pure polyQ aggregation in worm genome wide screen.	0	0	0	0	0	0	0	0	0	0	0	0	0	0	0	0	0	0	0	24Q, 33Q, 35Q and 40Q YFP; polyQ	0	0	1	0	1	0	0	0	0	0	0	0	0	0	0	0	1	0	0	0	0	0	0	0	0
515	ATP5F1	19789644	3	RNAi KD decreased aggregation (inclusion #, amount per cell) in fly neuronal cell line.	0	0	0	0	0	0	0	0	0	0	0	0	0	0	0	0	0	0	0	0	0	0	0	0	0	0	0	0	0	0	0	0	0	0	0	0	0	0	0	0	0	Fly BG2 neuronal cell line stably expressing exon1-htt-62Q or 18Q EGFP for aggregation.	1	0	0
523	ATP6V1A	15084750	3	KD increased pure polyQ aggregation in worm genome wide screen.	0	0	0	0	0	0	0	0	0	0	0	0	0	0	0	0	0	0	0	24Q, 33Q, 35Q and 40Q YFP; polyQ	0	0	1	0	1	0	0	0	0	0	0	0	0	0	0	0	1	0	0	0	0	0	0	0	0
525	ATP6V1B1	15084750	3	KD increased pure polyQ aggregation in worm genome wide screen.	0	0	0	0	0	0	0	0	0	0	0	0	0	0	0	0	0	0	0	24Q, 33Q, 35Q and 40Q YFP; polyQ	0	0	1	0	1	0	0	0	0	0	0	0	0	0	0	0	1	0	0	0	0	0	0	0	0
526	ATP6V1B2	14560003	3	LOF had no effect on mhtt-induced toxicity in [RNQ+] yeast strains.	1	0	0	0	0	0	0	0	0	0	0	0	0	0	0	0	0	0	0	0	0	0	0	0	0	0	0	0	0	0	0	0	0	0	0	0	0	0	0	0	0	0	0	0	0
529	ATP6V1E1	15084750	3	KD increased pure polyQ aggregation in worm genome wide screen.	0	0	0	0	0	0	0	0	0	0	0	0	0	0	0	0	0	0	0	24Q, 33Q, 35Q and 40Q YFP; polyQ	0	0	1	0	1	0	0	0	0	0	0	0	0	0	0	0	1	0	0	0	0	0	0	0	0
535	ATP6V0A1	18184562	3	Botas fly study showed LOF had no effect on the fly. fly eye degeneration; motor function; larval synaptic functions were all tested in a full length mhtt model.	1	0	0	0	0	0	0	0	0	0	0	0	0	0	0	0	0	0	0	0	0	0	0	0	0	0	0	0	0	0	0	0	0	0	0	0	0	0	0	0	0	0	0	0	0
535	ATP6V0A1	22413862	3	RNAi KD improved the loss of touch sensitivity in worms expressing exon1-Htt-128Q.	0	0	0	0	0	0	0	0	0	0	0	0	0	0	0	0	0	unc-32	0	exon1-Htt-128Q	1	0	0	0	0	0	0	0	0	1	0	0	0	0	1	0	1	0	0	0	0	0	0	0	0
538	ATP7A	18245849	3	GOF suppressed eye phenotype in exon1-Htt-93Q HD flies but enhanced that of Abeta flies.	0	0	0	0	0	0	0	0	0	0	0	0	0	0	0	0	0	0	0	0	0	0	0	0	0	0	0	0	0	0	0	0	0	0	0	0	0	0	0	0	0	0	0	0	0
538	ATP7A	23980182	3	RANi KD improved HD phenotypes in flies (eye, locomotor, lifespan, eclosion, aggregation, increased copper). Effects occluded by mutation of mHtt Met8 and His82 which prevented copper binding.	0	0	0	0	0	0	0	0	0	0	0	0	0	0	0	0	0	0	0	0	0	0	0	0	0	0	0	0	0	0	0	0	0	0	0	0	0	0	0	0	0	0	0	0	0
538	ATP7A	19789644	3	RNAi KD increased aggregation (inclusion #, amount per cell) in fly neuronal cell line.	0	0	0	0	0	0	0	0	0	0	0	0	0	0	0	0	0	0	0	0	0	0	0	0	0	0	0	0	0	0	0	0	0	0	0	0	0	0	0	0	0	Fly BG2 neuronal cell line stably expressing exon1-htt-62Q or 18Q EGFP for aggregation.	1	0	0
540	ATP7B	18245849	3	GOF suppressed eye phenotype in exon1-Htt-93Q HD flies but enhanced that of Abeta flies	0	0	0	0	0	0	0	0	0	0	0	0	0	0	0	0	0	0	0	0	0	0	0	0	0	0	0	0	0	0	0	0	0	0	0	0	0	0	0	0	0	0	0	0	0
540	ATP7B	23980182	3	RANi KD improved HD phenotypes in flies (eye, locomotor, lifespan, eclosion, aggregation, increased copper). Effects occluded by mutation of mHtt Met8 and His82 which prevented copper binding.	0	0	0	0	0	0	0	0	0	0	0	0	0	0	0	0	0	0	0	0	0	0	0	0	0	0	0	0	0	0	0	0	0	0	0	0	0	0	0	0	0	0	0	0	0
540	ATP7B	19789644	3	RNAi KD increases aggregation (inclusion # and amount per cell) in fly neuronal cell line.	0	0	0	0	0	0	0	0	0	0	0	0	0	0	0	0	0	0	0	0	0	0	0	0	0	0	0	0	0	0	0	0	0	0	0	0	0	0	0	0	Fly gene ATP7, Hs orthologs ATP7A and ATP7B	Fly BG2 neuronal cell line stably expressing exon1-htt-62Q or 18Q EGFP for aggregation.	1	0	0
546	ATRX	22240898	3	OE of ATRX exacerbates HD fly phenotype while KD increases eclosion rate of flies expressing Q127. KD of ATRX decreased PML-NB and H3K9me3 levels, suggesting it plays a role in chromatin remodeling.	0	0	0	0	0	0	0	0	0	0	0	0	0	0	0	0	0	0	0	0	0	0	0	0	0	0	0	0	0	0	0	0	0	0	0	0	0	0	0	0	0	0	0	0	0
546	ATRX	22240898	3	OE worsened eye degeneration and KD improved eclosion in flies expressing 127Q. KD decreased PML-NB and H3K9me3 levels, suggesting it plays a role in chromatin remodeling.	0	0	0	0	0	0	0	0	0	0	0	0	0	0	0	0	0	0	0	0	0	0	0	0	0	0	0	0	0	0	0	0	0	0	0	0	0	0	0	0	KD improved eclosion; OE worsened eye degeneration	0	0	0	0
573	BAG1	19712056	3	BAG1 reduces aggregation and accelerates degradation of mHtt and reduces nuclear levels of mHtt. BAG1 is protective in a Drosophila model, preventing photoreceptor cell loss induced by mHtt.	0	0	0	0	0	0	0	0	0	0	0	0	0	0	0	0	0	0	0	0	0	0	0	0	0	0	0	0	0	0	0	0	0	0	0	0	0	0	0	0	BAG1 reduces nuclear mhtt by reducing Siah1 level; all effects blocked by MG132 proteosome inhibitor.|sequestration of BAG1 into inclusion bodies	CSM 14.1 cell line (neuronal like) transfected with N163-htt-117Q or 15Q	1	0	0
573	BAG1	18400759	3.5	Cross of BAG1 OE transgenic to N171-82Q improved rotarod performance but only in male mice in which the deficit is more prominent than in females. No effects on nuclear inclusions or neuropil aggregates observed in vivo.	0	0	0	0	0	0	0	0	0	0	0	0	0	0	0	0	0	0	0	0	0	0	0	0	0	0	0	0	0	0	0	0	0	0	0	0	0	0	0	0	Overexpression of BAG1 augmented the effects of Hsp70 by reducing aggregation of mutant htt in cultured cells and improving neurite outgrowth	PC12 cells transfected with N171-htt-82Q; neuronal line	1	0	0
573	BAG1	18400759	3	In PC12 cells transfected with N171-Htt-82Q, OE of BAG1 augmented the effects of Hsp70 by reducing aggregation of mutant Htt and improving neurite outgrowth.	0	0	0	0	0	0	0	0	0	0	0	0	0	0	0	0	0	0	0	0	0	0	0	0	0	0	0	0	0	0	0	0	0	0	0	0	0	0	0	0	Overexpression of BAG1 augmented the effects of Hsp70 by reducing aggregation of mutant htt in cultured cells and improving neurite outgrowth	PC12 cells transfected with N171-htt-82Q; neuronal line	1	0	0
573	BAG1	15781153	3	OE of BAG1 reduces mHtt toxicity; additive to effect of Hsc70.	0	0	0	0	0	0	0	0	0	0	0	0	0	0	0	0	0	0	0	0	0	0	0	0	0	0	0	0	0	0	0	0	0	0	0	0	0	0	0	0	BAG1, HIP, Hsc70/Hsp70 all associate with nuclear aggregates in striatum of R6/1.	Inducible N2a neuronal line stably expressing exon1-htt-150Q or 16Q EGFP.	1	0	0
573	BAG1	22413862	3	RNAi KD worsened the loss of touch sensitivity in worms expressing exon1-Htt-128Q.	0	0	0	0	0	0	0	0	0	0	0	0	0	0	0	0	0	bag-1	0	exon1-Htt-128Q	1	0	0	0	0	0	0	0	0	0	0	1	0	0	1	0	1	0	0	0	0	0	0	0	0
590	BCHE	15101572	4.5	Pending evaluation by Clinical Group: A patient whose motor and psychiatric symptoms improved after administration of galantamine, an acetylcholinesterase inhibitor.	0	0	0	0	0	0	0	0	0	0	0	0	0	0	0	0	0	0	0	0	0	0	0	0	0	0	0	0	0	0	0	0	0	0	0	0	0	0	0	0	0	0	0	0	0
590	BCHE	17030764	4.5	Pending evaluation by Clinical Group: Donepezil was not effective in a 30 patient study.	0	0	0	0	0	0	0	0	0	0	0	0	0	0	0	0	0	0	0	0	0	0	0	0	0	0	0	0	0	0	0	0	0	0	0	0	0	0	0	0	0	0	0	0	0
590	BCHE	17272969	4.5	Pending evaluation by Clinical Group: Rivastigmine for 2 years improved motor score and trend in improving function and cognition.	0	0	0	0	0	0	0	0	0	0	0	0	0	0	0	0	0	0	0	0	0	0	0	0	0	0	0	0	0	0	0	0	0	0	0	0	0	0	0	0	0	0	0	0	0
590	BCHE	15390067	4.5	Pending evaluation by Clinical Group: Slight effect on cognitive and motor symptoms found.	0	0	0	0	0	0	0	0	0	0	0	0	0	0	0	0	0	0	0	0	0	0	0	0	0	0	0	0	0	0	0	0	0	0	0	0	0	0	0	0	0	0	0	0	0
593	BCKDHA	22413862	3	RNAi KD improved the loss of touch sensitivity in worms expressing exon1-Htt-128Q.	0	0	0	0	0	0	0	0	0	0	0	0	0	0	0	0	0	Y39E4A.3	0	exon1-Htt-128Q	1	0	0	0	0	0	0	0	0	1	0	0	0	0	1	0	1	0	0	0	0	0	0	0	0
595	CCND1	22413862	3	RNAi KD improved the loss of touch sensitivity in worms expressing exon1-Htt-128Q.	0	0	0	0	0	0	0	0	0	0	0	0	0	0	0	0	0	cyd-1	0	exon1-Htt-128Q	1	0	0	0	0	0	0	0	0	1	0	0	0	0	1	0	1	0	0	0	0	0	0	0	0
596	BCL2	14622098	3.5	Cross of Bcl-2 transgenic (NSE-Bcl-2, overexpressing in neurons) to R6/2 slightly increased lifespan (97 days to 108 days), delayed onset and showed positive trend in rotarod performance (2 out of 9 testing weeks only).	0	0	0	0	0	0	0	0	0	0	0	0	0	0	0	0	0	0	0	0	0	0	0	0	0	0	0	0	0	0	0	0	0	0	0	0	0	0	0	0	0	0	0	0	0
627	BDNF	21681558	4	Adenoviral delivery of BDNF into R6/2 striatal astrocytes at 5 wks (expression persisted for 8 wks) had no effect on body weight but improved motor phenotypes in foot clasping, rearing, delayed the onset of climbing deficits (latency but not the number of events or time spent), open field (vertical but not horizontal movements), wire hanging endurance (time spent griping and number of movements),…	0	0	0	0	0	0	0	0	0	0	0	0	0	0	0	0	0	0	0	0	0	0	0	0	0	0	0	0	0	0	0	0	0	0	0	0	0	0	0	0	0	0	0	0	0
627	BDNF	16962786	3.5	Analysis of 4 BDNF SNPs (including rs6265 Val66Met) in 228 cases of younger onset and 329 cases of older onset of HD (relative to that predicted by the CAG repeat length) showed no differences between the two groups, indicating that BDNF does not significantly influence HD pathogenesis mechanism leading to neurological onset.	0	0	0	0	0	0	0	0	0	0	0	0	0	0	0	0	0	0	0	0	0	0	0	0	0	0	0	0	0	0	0	0	0	0	0	0	0	0	0	0	0	0	0	0	0
627	BDNF	17442827	4	Application of BDNF ameliorates hippocampal deficits in two HD KI models.	0	0	0	0	0	0	0	0	0	0	0	0	0	0	0	0	0	0	0	0	0	0	0	0	0	0	0	0	0	0	0	0	0	0	0	0	0	0	0	0	0	0	0	0	0
627	BDNF	15505789	3	Bath application of BDNF to striatal slices from R6/2 (5-14 wks) or R6/1 (12-15 mos old), but not age-matched control slices, reduced the increased frequency of spontaneous GABAergic synaptic currents.	0	0	Striatal slices from R6/2 or R6/1	1	0	0	0	0	0	0	1	0	0	0	0	1	0	0	0	0	0	0	0	0	0	0	0	0	0	0	0	0	0	0	0	0	0	0	0	0	0	0	0	0	0
627	BDNF	15934928	3.5	BDNF +/- crossed to R6/1 worsened locomotor activity induced by amphetamine but no t by apomorphine; also worsened the nigral-striatal transport, and increased aggregation in nigra.	0	0	0	0	0	0	0	0	0	0	0	0	0	0	0	0	0	0	0	0	0	0	0	0	0	0	0	0	0	0	0	0	0	0	0	0	0	0	0	0	0	0	0	0	0
627	BDNF	17885687	4	BDNF and Noggin together induced striatal neuronal regeneration, delayed motor impairment, and extended survival in R6/2 mice.	0	0	0	0	0	0	0	0	0	0	0	0	0	0	0	0	0	0	0	0	0	0	0	0	0	0	0	0	0	0	0	0	0	0	0	0	0	0	0	0	0	0	0	0	0
627	BDNF	18086127	3.5	BDNF OE in forebrain improved rotarod performance, reduced brain atrophy and inclusions, increased number of enkephalin positive neurons and DARPP-32 expression.	0	0	0	0	0	0	0	0	0	0	0	0	0	0	0	0	0	0	0	0	0	0	0	0	0	0	0	0	0	0	0	0	0	0	0	0	0	0	0	0	0	0	0	0	0
627	BDNF	16186551	3.5	BDNF polymorphism associated with early HD onset in man.	0	0	0	0	0	0	0	0	0	0	0	0	0	0	0	0	0	0	0	0	0	0	0	0	0	0	0	0	0	0	0	0	0	0	0	0	0	0	0	0	0	0	0	0	0
627	BDNF	21048129	3.5	Cross of BTg that overexpressed forebrain BDNF into YAC128 mice increased striatal BDNF and reduced HD motor phenotypes at 9 or 12 months of age (rotarod, beam walk; but not gait or grip strength); reduced cognitive deficit in a simple swimming test; improved brain weight, striatal volume, neuronal number and soma size, and MSN spine morphology (but not dendritic arborization); and normalized the…	0	0	0	0	0	0	0	0	0	0	0	0	0	0	0	0	0	0	0	0	0	0	0	0	0	0	0	0	0	0	0	0	0	0	0	0	0	0	0	0	0	0	0	0	0
627	BDNF	16006135	3	CTNF and BDNF decreased toxicity in rat striate cell culture HD model. No change in inclusion formation seen.	0	0	0	0	0	0	0	0	0	0	0	0	0	0	0	0	0	0	0	0	0	0	0	0	0	0	0	0	0	0	0	0	0	0	0	0	0	0	0	0	No change in inclusion formation	primary striatal neurons rat, transdcued with lentiviral N171-htt-82Q or 19Q	0	0	1
627	BDNF	17096834	3.5	Five BDNF polymorphisms including Val66Met (rs6265; rs11030104, rs7103873, rs2049046, rs12273363) were found to have no effect on the age of onset in a cohort of 250 German HD patients.	0	0	0	0	0	0	0	0	0	0	0	0	0	0	0	0	0	0	0	0	0	0	0	0	0	0	0	0	0	0	0	0	0	0	0	0	0	0	0	0	0	0	0	0	0
627	BDNF	16905325	3.5	In 244 HD patients, the Val266Met polymorphism in BDNF was not correlated with the age of onset after correction for CAG length dependency (accounting for 62% of the variance).	0	0	0	0	0	0	0	0	0	0	0	0	0	0	0	0	0	0	0	0	0	0	0	0	0	0	0	0	0	0	0	0	0	0	0	0	0	0	0	0	0	0	0	0	0
627	BDNF	19193881	3	KD of Htt by morpholino in fish showed similar phenotypes as KD of BDNF. Exogenous BDNF rescued the phenotypes (neuronal apoptosis and abnormal neurodevelopment).	0	0	0	0	0	0	0	0	0	0	0	0	0	0	0	0	0	0	0	0	0	0	0	0	0	0	0	0	0	0	0	0	0	0	0	0	0	0	0	0	0	0	0	0	0
627	BDNF	19121372	3.5	R6/1:BDNF+/- mice showed earlier and more accentuated cognitive impairment than R6/1 mice at 5 weeks of age in discrimination learning; at 5 weeks of age in procedural learning; and at 9 weeks of age in alternation learning.	0	0	0	0	0	0	0	0	0	0	0	0	0	0	0	0	0	0	0	0	0	0	0	0	0	0	0	0	0	0	0	0	0	0	0	0	0	0	0	0	0	0	0	0	0
627	BDNF	15342740	3.5	Reduction in BDNF in the double transgenic did not change the number of mHtt aggregates, but worsened motor and neuropathological phenotypes of R6/1, including specific degeneration of enkephalin striatal neurons. This loss is reversed by intrastriatal administration of BDNF.	0	0	0	0	0	0	0	0	0	0	0	0	0	0	0	0	0	0	0	0	0	0	0	0	0	0	0	0	0	0	0	0	0	0	0	0	0	0	0	0	0	0	0	0	0
627	BDNF	15115821	3.5	This is not a direct HD study. BDNF knockout combined with EMX knockout generates HD like phenotype.	0	0	0	0	0	0	0	0	0	0	0	0	0	0	0	0	0	0	0	0	0	0	0	0	0	0	0	0	0	0	0	0	0	0	0	0	0	0	0	0	0	0	0	0	0
642	BLMH	21310951	3	RNAi KD reduced N511-Htt-52Q proteolysis and the generation of the cp2 fragment, and reduced mHtt toxicity in HT22 cells (caspase 3 activity). OE increased mHtt proteolysis and the cp2 fragment.	0	0	0	0	0	0	0	0	0	0	0	0	0	0	0	0	0	0	0	0	0	0	0	0	0	0	0	0	0	0	0	0	0	0	0	0	0	0	0	0	Proteolysis of mhtt into the cp1 and cp2 fragments were measured. BLMH failed to cleave recombinant mhtt in vitro but did cleave mhtt in cell lysates.	HT22 neuronal line; HEK293 cells transfected with N511-htt-52Q	1	0	0
664	BNIP3	21364626	3	SiRNA KD of BNip3 together with OE of the dominant negative mutant BNip3-deltaTM (lacking C terminal domain essential for integration into outer membrane of mitochondria) restored the decreased mitochondrial membrane potential due to mHtt.	0	0	0	0	0	0	0	0	0	0	0	0	0	0	0	0	0	0	0	0	0	0	0	0	0	0	0	0	0	0	0	0	0	0	0	0	0	0	0	0	OE of dominant negative BNip3-deltaTM had no effect by itself, likely due to high endogenous level of BNip3. Together with siRNA KD mitochondrial membrane potential was restored.	HD patient myoblasts	0	1	0
667	DST	17500595	3	Kaltenbach fly screen of Htt interactome (original gene PPL). 2 LOFs alleles increased degeneration.	0	0	0	0	0	0	0	0	0	0	0	0	0	0	0	0	0	0	0	0	0	0	0	0	0	0	0	0	0	0	0	0	0	0	0	0	0	0	0	0	0	0	0	0	0
670	BPHL	22413862	3	RNAi KD improved the loss of touch sensitivity in worms expressing exon1-Htt-128Q.	0	0	0	0	0	0	0	0	0	0	0	0	0	0	0	0	0	K01A2.5	0	exon1-Htt-128Q	1	0	0	0	0	0	0	0	0	1	0	0	0	0	1	0	1	0	0	0	0	0	0	0	0
678	ZFP36L2	22413862	3	RNAi KD worsened the loss of touch sensitivity in worms expressing exon1-Htt-128Q.	0	0	0	0	0	0	0	0	0	0	0	0	0	0	0	0	0	oma-1	0	exon1-Htt-128Q	1	0	0	0	0	0	0	0	0	0	0	1	0	0	1	0	1	0	0	0	0	0	0	0	0
687	KLF9	22413862	3	RNAi KD improved the loss of touch sensitivity in worms expressing exon1-Htt-128Q.	0	0	0	0	0	0	0	0	0	0	0	0	0	0	0	0	0	sptf-2	0	exon1-Htt-128Q	1	0	0	0	0	0	0	0	0	1	0	0	0	0	1	0	1	0	0	0	0	0	0	0	0
694	BTG1	22413862	3	RNAi KD improved the loss of touch sensitivity in worms expressing exon1-Htt-128Q.	0	0	0	0	0	0	0	0	0	0	0	0	0	0	0	0	0	fog-3	0	exon1-Htt-128Q	1	0	0	0	0	0	0	0	0	1	0	0	0	0	1	0	1	0	0	0	0	0	0	0	0
701	BUB1B	20100940	3	RNAi KD in a genome wide screen decreased exon1-Htt-46Q aggregation in fly S2 cells	0	0	0	0	0	0	0	0	0	0	0	0	0	0	0	0	0	0	0	0	0	0	0	0	0	0	0	0	0	0	0	0	0	0	0	0	0	0	0	0	0	Drosophila S2 cells expressing exon 1-htt-46Q	0	1	0
726	CAPN5	20670829	3	siRNA KD in HEK293T cells transfected with FL-Htt-138Q reduced Htt proteolysis (smallest 55kDA fragment), and KD in HdhQ111/Q111 cells reduced toxicity (caspase activation upon serum withdrawal).|RNAi KD in HD flies of CalpA (closest human ortholog is CAPN9) suppressed both the climbing and eye degeneration phenotypes.	0	0	0	0	0	0	0	0	0	0	0	0	0	0	0	0	0	0	0	0	0	0	0	0	0	0	0	0	0	0	0	0	0	0	0	0	0	0	0	0	siRNA knockdown reduces htt proteolysis	HEK293 transfected with FL-htt GFP for proteolysis; then validated in Hdh111Q striatal cells Fl-htt for toxicity; neuronal line	1	0	0
759	CA1	18799679	4	Methazolamide improved rotarod, brain weight, neuropathology and increased lifespan of R6/2 dosed daily i.p. at 20 or 40mg/kg.	0	0	0	0	0	0	0	0	0	0	0	0	0	0	0	0	0	0	0	0	0	0	0	0	0	0	0	0	0	0	0	0	0	0	0	0	0	0	0	0	0	0	0	0	0
759	CA1	18799679	3	Methazolamide inhibited toxicity in ST14A cells.	0	0	0	0	0	0	0	0	0	0	0	0	0	0	0	0	0	0	0	0	0	0	0	0	0	0	0	0	0	0	0	0	0	0	0	0	0	0	0	0	Inhibited cytochrome C release	ST14A ts neuronal cell line with N548-htt-128Q	1	0	0
776	CACNA1D	18391949	3	Bay-K8644 increased mHtt (and A53T a-synuclein) aggregation in PC12 and cell death in SK-N-SH cells; not effective in Atg5 -/- cells; effect abrogated by calpain inhibitor calpastatin (associated with increased LC3-II levels). Increases mHtt aggregation and reduces rhodopsin expression in zebra fish eye.	0	0	0	0	0	0	0	0	0	0	0	0	0	0	0	0	0	0	0	0	0	0	0	0	0	0	0	0	0	0	0	0	0	0	0	0	0	0	0	0	0	PC12 stably transfected with exon1-htt-74Q; or SK-N-SH neuronal cell line transfected with exon1-htt-74Q.	1	0	0
776	CACNA1D	18184562	3	Botas screen shows LOF mutant decreases degeneration and improves motor behavior.	0	0	0	0	0	0	0	0	0	0	0	0	0	0	0	0	0	0	0	0	0	0	0	0	0	0	0	0	0	0	0	0	0	0	0	0	0	0	0	0	0	0	0	0	0
777	CACNA1E	23209424	3	siRNA KD decreased mHtt toxicity (caspase 3 activation) in HEK293T cells; Buck druggable genome screen.	0	0	0	0	0	0	0	0	0	0	0	0	0	0	0	0	0	0	0	0	0	0	0	0	0	0	0	0	0	0	0	0	0	0	0	0	0	0	0	0	mhtt induced rounding and detachment taken as signs of toxicity; growth factor deprivation induced caspase 3 activation used as readout.	HEK293T cells expressing N558-htt-141Q GFP	0	1	0
781	CACNA2D1	17500595	3	Kaltenbach fly screen of Htt interactome. GOF increased, LOF decreased, degeneration.	0	0	0	0	0	0	0	0	0	0	0	0	0	0	0	0	0	0	0	0	0	0	0	0	0	0	0	0	0	0	0	0	0	0	0	0	0	0	0	0	0	0	0	0	0
801	CALM1	19759302	3.5	An AAV with the CaM-fragment injected into R6/2 striatum reduced body weight loss and improved motor function (rotarod performance, longer stride length, lower stride frequency, fewer low mobility bouts and longer travel distance).	0	0	0	0	0	0	0	0	0	0	0	0	0	0	0	0	0	0	0	0	0	0	0	0	0	0	0	0	0	0	0	0	0	0	0	0	0	0	0	0	0	0	0	0	0
801	CALM1	19338577	3	Dominant negative in cell culture decreased toxicity.	0	0	0	0	0	0	0	0	0	0	0	0	0	0	0	0	0	0	0	0	0	0	0	0	0	0	0	0	0	0	0	0	0	0	0	0	0	0	0	0	CaM peptide decreases transglutaminase modification of htt; and inhibits binding of mhtt to CaM.|PTM|HttFunc	SH-SY5Y cells stably expressing N68-htt-148Q transduced with AAV-CaM peptide (aa76-121); neuronal line	1	0	0
813	CALU	22413862	3	RNAi KD worsened the loss of touch sensitivity in worms expressing exon1-Htt-128Q.	0	0	0	0	0	0	0	0	0	0	0	0	0	0	0	0	0	calu-1	0	exon1-Htt-128Q	1	0	0	0	0	0	0	0	0	0	0	1	0	0	1	0	1	0	0	0	0	0	0	0	0
816	CAMK2B	22794259	3	RNAi KD in HD flies enhanced climbing phenotype (Htt interactome Red Module).	0	0	0	0	0	0	0	0	0	0	0	0	0	0	0	0	0	0	0	0	0	0	0	0	0	0	0	0	0	0	0	0	0	0	0	0	0	0	0	0	0	0	0	0	0
817	CAMK2D	22794259	3	RNAi KD in HD flies enhanced climbing phenotype (Htt interactome Red Module).	0	0	0	0	0	0	0	0	0	0	0	0	0	0	0	0	0	0	0	0	0	0	0	0	0	0	0	0	0	0	0	0	0	0	0	0	0	0	0	0	0	0	0	0	0
822	CAPG	16505167	3	siRNA KD had no effect on mHtt aggregate clearance in a cell line in which mHtt production was halted (expression of this gene increased by mHtt).	1	0	0	0	0	0	0	0	0	0	0	0	0	0	0	0	0	0	0	0	0	0	0	0	0	0	0	0	0	0	0	0	0	0	0	0	0	0	0	0	0	N2a inducible cells, exon1-htt-103Q or 65Q or 25Q, mCFP; neuronal line	1	0	0
823	CAPN1	19036965	3	Calpain inhibitor-1 treatment reduced NMDA-induced apoptosis in YAC72 and YAC128 MSNs to wild-type levels. Correlated to increased NR2B and NR2B at cell surface from reduced levels in untreated YAC128 MSNs.	0	0	0	0	0	0	0	0	0	0	0	0	0	0	0	0	0	0	0	0	0	0	0	0	0	0	0	0	0	0	0	0	0	0	0	0	0	0	0	0	Correlated with increased surface expression of NR2B.|TV2.5|No change in calpain protein in YAC HD models but calpain activity is increased (measured by cleaved spectrin and NR2B) in YAC128 striatum at 2 mo of age prior to symptoms, and in cultured YAC128 MSNs.|Correlated with reduced NR2B on membrane surface in YAC128 striatum at 12 mo and less so at 2 mo of age, not seen in Ctx, hippocampus or …	primary striatal cultures from YAC128 and YAC72 mice	0	0	1
823	CAPN1	20232225	3	Calpain inhibitors CX295 and calpastatin reduced toxicity of mHtt in PC6.3 neuronal cell line.	0	0	0	0	0	0	0	0	0	0	0	0	0	0	0	0	0	0	0	0	0	0	0	0	0	0	0	0	0	0	0	0	0	0	0	0	0	0	0	0	mHtt causes ER stress, reduces NF-kB-p65, decreases levels of antioxidants and increases ROS, and activating calpain which results in cell death.	PC6.3 neuronal cells transfected with exon1-htt-120Q or 17Q	1	0	0
823	CAPN1	18391949	3	siRNA knockdown of Calpain 1 reduced mHtt (and of A53T a-synuclein) aggregation and toxicity. Calpain inhibitor still reduced mHtt aggregation and toxicity and increased LC3-II in the presence of OE of rheb which increased mHtt aggregation; it reduced mHtt aggregation and increased rhodopsin expression in zebra fish eye.	0	0	0	0	0	0	0	0	0	0	0	0	0	0	0	0	0	0	0	0	0	0	0	0	0	0	0	0	0	0	0	0	0	0	0	0	0	0	0	0	Calpastatin or siRNA KD increased LC3-II levels in COS-7 cells.	PC12 stably transfected with exon1-htt-74Q; or SK-N-SH neuronal cell line transfected with exon1-htt-74Q.	1	0	0
824	CAPN2	23209424	3	siRNA KD decreased mHtt toxicity (caspase 3 activation) in HEK293T cells; Buck druggable genome screen.	0	0	0	0	0	0	0	0	0	0	0	0	0	0	0	0	0	0	0	0	0	0	0	0	0	0	0	0	0	0	0	0	0	0	0	0	0	0	0	0	mhtt induced rounding and detachment taken as signs of toxicity; growth factor deprivation induced caspase 3 activation used as readout.	HEK293T cells expressing N558-htt-141Q GFP	0	1	0
824	CAPN2	18391949	3	siRNA KD of Calpain 2 reduced mHtt (and of A53T a-synuclein) aggregation and toxicity. OE of CA S50E calpain 2 increases mHtt aggregation (and increases cAMP levels), which can be blocked by 2'5'ddA (adenylyl cyclase inhibitor) but not blockable by verapamil or clonidine, hence downstream of these pathways. Calpain inhibitor still reduces mHtt aggregation and toxicity and increases LC3-II in the …	0	0	0	0	0	0	0	0	0	0	0	0	0	0	0	0	0	0	0	0	0	0	0	0	0	0	0	0	0	0	0	0	0	0	0	0	0	0	0	0	Calpastatin or siRNA KD increased LC3-II levels in COS-7 cells.||OE of CA S50E calpain 2 increased mhtt aggregation (and cAMP levels), which can be blocked by 2'5'ddA (adenylyl cyclase inhibitor) but not blockable by verapamil or clonidine, hence downstream of these pathways.	PC12 stably transfected with exon1-htt-74Q; or SK-N-SH neuronal cell line transfected with exon1-htt-74Q.	1	0	0
831	CAST	20232225	3	OE of calpastatin in PC6.3 neuronal cell line reduced toxicity of mHtt, associated with reduced caspase 3 activation (i.e. reduced cleavage of substrate PARP), increased NFkB p65 and antioxidant levels.	0	0	0	0	0	0	0	0	0	0	0	0	0	0	0	0	0	0	0	0	0	0	0	0	0	0	0	0	0	0	0	0	0	0	0	0	0	0	0	0	OE increased NF-kB-p65 and antioxidant levels reduced by mhtt.	PC6.3 neuronal cells transfected with exon1-htt-120Q or 17Q	1	0	0
832	CAPZB	22413862	3	RNAi KD worsened the loss of touch sensitivity in worms expressing exon1-Htt-128Q.	0	0	0	0	0	0	0	0	0	0	0	0	0	0	0	0	0	cap-2	0	exon1-Htt-128Q	1	0	0	0	0	0	0	0	0	0	0	1	0	0	1	0	1	0	0	0	0	0	0	0	0
834	CASP1	10353249	4	CASP small molecule inhibitor decreased aggregation, improved motor behavior, and increased lifespan in R6/2	0	0	0	0	0	0	0	0	0	0	0	0	0	0	0	0	0	0	0	0	0	0	0	0	0	0	0	0	0	0	0	0	0	0	0	0	0	0	0	0	0	0	0	0	0
834	CASP1	10353249	3.5	Dominant negative Casp1 crossed to R6/2 decreased aggregation, improved motor behavior, and increased lifespan.	0	0	0	0	0	0	0	0	0	0	0	0	0	0	0	0	0	0	0	0	0	0	0	0	0	0	0	0	0	0	0	0	0	0	0	0	0	0	0	0	0	0	0	0	0
835	CASP2	14713958	3	Dominant negative in cell culture decreased toxicity.	0	0	0	0	0	0	0	0	0	0	0	0	0	0	0	0	0	0	0	0	0	0	0	0	0	0	0	0	0	0	0	0	0	0	0	0	0	0	0	0	0	primary striatal neurons from YAC72 mice; FL-htt	0	0	1
835	CASP2	21854568	3.5	KO crossed to YAC128 improved rotarod, T maze swim test, open field and PPI phenotypes, but not neuropathology.	0	0	0	0	0	0	0	0	0	0	0	0	0	0	0	0	0	0	0	0	0	0	0	0	0	0	0	0	0	0	0	0	0	0	0	0	0	0	0	0	0	0	0	0	0
836	CASP3	10770929	3	Caspase inhibitors and uncleavable forms of mHTT decreased aggregation and decreased toxicity in cell culture HD models.	0	0	0	0	0	0	0	0	0	0	0	0	0	0	0	0	0	0	0	0	0	0	0	0	0	0	0	0	0	0	0	0	0	0	0	0	0	0	0	0	non-cleavable mhtt shown to have decreased toxicity; not direct genetic evidence on caspases	HEK293T inducible cell; HN33 hippocampal cell line; ST14A cell FL-htt neuronal line	1	0	0
836	CASP3	14713958	3	Dominant negative forms of Caspase 3 in cell culture had no effect.	1	0	0	0	0	0	0	0	0	0	0	0	0	0	0	0	0	0	0	0	0	0	0	0	0	0	0	0	0	0	0	0	0	0	0	0	0	0	0	0	0	primary striatal neurons from YAC72 mice; FL-htt	0	0	1
836	CASP3	23209424	3	siRNA KD decreased mHtt toxicity (caspase 3 activation) in HEK293T cells; Buck druggable genome screen.	0	0	0	0	0	0	0	0	0	0	0	0	0	0	0	0	0	0	0	0	0	0	0	0	0	0	0	0	0	0	0	0	0	0	0	0	0	0	0	0	mhtt induced rounding and detachment taken as signs of toxicity; growth factor deprivation induced caspase 3 activation used as readout.	HEK293T cells expressing N558-htt-141Q GFP	0	1	0
836	CASP3	16777606	3.5	YAC128 mice expressing mutant Htt, resistant to cleavage by caspase-3, had no effects on the HD phenotypes.	0	0	0	0	0	0	0	0	0	0	0	0	0	0	0	0	0	0	0	0	0	0	0	0	0	0	0	0	0	0	0	0	0	0	0	0	0	0	0	0	0	0	0	0	0
839	CASP6	10770929	3	Caspase inhibitors and uncleavable forms of mHTT decreased aggregation and decreased toxicity in cell culture HD models.	0	0	0	0	0	0	0	0	0	0	0	0	0	0	0	0	0	0	0	0	0	0	0	0	0	0	0	0	0	0	0	0	0	0	0	0	0	0	0	0	non-cleavable mhtt shown to have decreased toxicity; not direct genetic evidence on caspases	HEK293T inducible cell; HN33 hippocampal cell line; ST14A cell FL-htt neuronal line	1	0	0
839	CASP6	18992820	3	Cell culture HD model analysis of mHTT phosphorylation.	0	0	0	0	0	0	0	0	0	0	0	0	0	0	0	0	0	0	0	0	0	0	0	0	0	0	0	0	0	0	0	0	0	0	0	0	0	0	0	0	In vitro evidence that phosphorylation of S421 of htt (by Akt) reduces cleavage by Casp6, and in cells, reduces accumulation of htt fragments, and nuclear localization.|PTM|HttLocal	COS, N2A , ST14A transfected with FL-htt-138Q or N1212-htt-138Q or 15Q; neuronal line	1	0	0
839	CASP6	14713958	3	Dominant negative CASP6 in primary striatal neurons from YAC72 mice decreased toxicity.	0	0	0	0	0	0	0	0	0	0	0	0	0	0	0	0	0	0	0	0	0	0	0	0	0	0	0	0	0	0	0	0	0	0	0	0	0	0	0	0	0	primary striatal neurons from YAC72 mice; FL-htt	0	0	1
839	CASP6	16777606	3.5	YAC128 mice expressing mutant Htt, resistant to cleavage by caspase-6 but not caspase-3, maintain normal neuronal function and do not develop striatal neurodegeneration.Furthermore, caspase-6-resistant mutant Htt mice are protected against neurotoxicity induced by multiple stressors including NMDA, quinolinic acid (QA), and staurosporine.	0	0	0	0	0	0	0	0	0	0	0	0	0	0	0	0	0	0	0	0	0	0	0	0	0	0	0	0	0	0	0	0	0	0	0	0	0	0	0	0	0	0	0	0	0
840	CASP7	14713958	3	Dominant negative in cell culture decreased toxicity.	0	0	0	0	0	0	0	0	0	0	0	0	0	0	0	0	0	0	0	0	0	0	0	0	0	0	0	0	0	0	0	0	0	0	0	0	0	0	0	0	0	primary striatal neurons from YAC72 mice; FL-htt	0	0	1
841	CASP8	14713958	3	Dominant negative in cell culture had no effect.	1	0	0	0	0	0	0	0	0	0	0	0	0	0	0	0	0	0	0	0	0	0	0	0	0	0	0	0	0	0	0	0	0	0	0	0	0	0	0	0	0	primary striatal neurons from YAC72 mice; FL-htt	0	0	1
842	CASP9	14713958	3	Dominant negative in cell culture had no effect.	1	0	0	0	0	0	0	0	0	0	0	0	0	0	0	0	0	0	0	0	0	0	0	0	0	0	0	0	0	0	0	0	0	0	0	0	0	0	0	0	0	primary striatal neurons from YAC72 mice; FL-htt	0	0	1
847	CAT	20566711	3	Targeted OE of fly MnSOD together with catalase into mitochondria matrix did not improve survival of the dEAAT1-driven glial HD flies, but did improve survival of the elav-driven pan-neuronal HD flies.	0	0	0	0	0	0	0	0	0	0	0	0	0	0	0	0	0	0	0	0	0	0	0	0	0	0	0	0	0	0	0	0	0	0	0	0	0	0	0	0	0	0	0	0	0
857	CAV1	24021477	3.5	Cross of Cav1 KO to HdhQ150 het or homo suppressed weight loss and cholesterol accumulation in ER/Golgi due to trafficking block, deficits in motor performance (rotarod, grip strength), and formation of inclusions.	0	0	0	0	0	0	0	0	0	0	0	0	0	0	0	0	0	0	0	0	0	0	0	0	0	0	0	0	0	0	0	0	0	0	0	0	0	0	0	0	0	0	0	0	0
857	CAV1	24021477	3	Reduction rescued cholesterol accumulation due to post-Golgi trafficking block in primary neurons from HdhQ150 het crossed to Cav1 +/-.	0	0	0	0	0	0	0	0	0	0	0	0	0	0	0	0	0	0	0	0	0	0	0	0	0	0	0	0	0	0	0	0	0	0	0	0	0	0	0	0	Post-Golgi trafficking measured by tsGFP-VSVG transport.	Primary neurons from cross of Cav1 +/- to HdhQ150 het	0	0	1
857	CAV1	16505167	3	siRNA KD had no effect on mHtt aggregate clearance in a cell line in which mHtt production was halted (expression of this gene increased by mHtt).	1	0	0	0	0	0	0	0	0	0	0	0	0	0	0	0	0	0	0	0	0	0	0	0	0	0	0	0	0	0	0	0	0	0	0	0	0	0	0	0	0	N2a inducible cells, exon1-htt-103Q or 65Q or 25Q, mCFP; neuronal line	1	0	0
857	CAV1	17142251	3	This paper examine effect of mHTT on endocytosis in cell culture.	0	0	0	0	0	0	0	0	0	0	0	0	0	0	0	0	0	0	0	0	0	0	0	0	0	0	0	0	0	0	0	0	0	0	0	0	0	0	0	0	Correlative: endocytosis, cholesterol levels.|Mhtt did not inhibit the clarthrin-dependent transferrin or EGF endocytosis, but inhibited the caveolar-related pathway as tested by LacCer. Chlorpromazine for clathrin coated pathway and nystatin for caveolar pathway.|Mhtt causes accumulation of intracellular cholesterol, which is blocked by KD of cav-1.	primary striatal neurons from wt or HD72 KI mice; FL-htt	0	0	1
867	CBL	17384639	3	OE of Cbl-2 in primary cortical neurons had no effect on exon1-htt-111Q-induced toxicity or suppression of basal transcription; served as control for protective effects of HMGB1/2.	1	0	0	0	0	0	0	0	0	0	0	0	0	0	0	0	0	0	0	0	0	0	0	0	0	0	0	0	0	0	0	0	0	0	0	0	0	0	0	0	0	primary cortical neurons transduced (AAV) with exon1-htt-111Q.	0	0	1
891	CCNB1	19066445	3	LOF of CCNB1 (Clb2 in yeast) rescues polyQ induced toxicity in yeast.	0	0	0	0	0	0	0	0	0	0	0	0	0	0	0	0	0	0	0	0	0	0	0	0	0	0	0	0	0	0	0	0	0	0	0	0	0	0	0	0	0	0	0	0	0
898	CCNE1	22413862	3	RNAi KD improved the loss of touch sensitivity in worms expressing exon1-Htt-128Q.	0	0	0	0	0	0	0	0	0	0	0	0	0	0	0	0	0	cye-1	0	exon1-Htt-128Q	1	0	0	0	0	0	0	0	0	1	0	0	0	0	1	0	1	0	0	0	0	0	0	0	0
902	CCNH	22413862	3	RNAi KD improved the loss of touch sensitivity in worms expressing exon1-Htt-128Q.	0	0	0	0	0	0	0	0	0	0	0	0	0	0	0	0	0	cyh-1	0	exon1-Htt-128Q	1	0	0	0	0	0	0	0	0	1	0	0	0	0	1	0	1	0	0	0	0	0	0	0	0
908	CCT6A	15084750	3	KD increased pure polyQ aggregation in worm genome wide screen.	0	0	0	0	0	0	0	0	0	0	0	0	0	0	0	0	0	0	0	24Q, 33Q, 35Q and 40Q YFP; polyQ	0	0	1	0	1	0	0	0	0	0	0	0	0	0	0	0	1	0	0	0	0	0	0	0	0
908	CCT6A	16980958	3	siRNA KD of CCT6A1 increases mHtt aggregation and reduces cell death. OE of all 8 CCT reduces mHtt aggregation.	0	0	0	0	0	0	0	0	0	0	0	0	0	0	0	0	0	0	0	0	0	0	0	0	0	0	0	0	0	0	0	0	0	0	0	0	0	0	0	0	0	HEK293 cells transfected with exon1-htt-82Q or 19Q; HeLa cells transfected with exon1-htt-143Q or 23Q	0	1	0
920	CD4	23209424	3	siRNA KD decreased mHtt toxicity (caspase 3 activation) in HEK293T cells; Buck druggable genome screen.	0	0	0	0	0	0	0	0	0	0	0	0	0	0	0	0	0	0	0	0	0	0	0	0	0	0	0	0	0	0	0	0	0	0	0	0	0	0	0	0	mhtt induced rounding and detachment taken as signs of toxicity; growth factor deprivation induced caspase 3 activation used as readout.	HEK293T cells expressing N558-htt-141Q GFP	0	1	0
978	CDA	23525043	3	RNAi KD increased mHtt level in Novartis screen of fly S2 cells and in human HD fibroblasts. In HD fly model there was an opposite effect where OE worsened the climbing phenotype.	0	0	0	0	0	0	0	0	0	0	0	0	0	0	0	0	0	0	0	0	0	0	0	0	0	0	0	0	0	0	0	0	0	0	0	0	0	0	0	0	Primary screen in fly S2R cells with N573-htt-73Q and C terminal A-beta 1-42 epitope tag; mHtt by HTRF	Validation in human HD fibroblast lines with 64Q and 45Q	0	1	0
978	CDA	16505167	3	siRNA KD had no effect on mHtt aggregate clearance in a cell line in which mHtt production was halted (expression of this gene increased by mHtt).	1	0	0	0	0	0	0	0	0	0	0	0	0	0	0	0	0	0	0	0	0	0	0	0	0	0	0	0	0	0	0	0	0	0	0	0	0	0	0	0	0	N2a inducible cells, exon1-htt-103Q or 65Q or 25Q, mCFP; neuronal line	1	0	0
988	CDC5L	15084750	3	KD increased pure polyQ aggregation in worm genome wide screen.	0	0	0	0	0	0	0	0	0	0	0	0	0	0	0	0	0	0	0	24Q, 33Q, 35Q and 40Q YFP; polyQ	0	0	1	0	1	0	0	0	0	0	0	0	0	0	0	0	1	0	0	0	0	0	0	0	0
988	CDC5L	20100940	3	RNAi KD in a genome wide screen decreased exon1-Htt-46Q aggregation in fly S2 cells	0	0	0	0	0	0	0	0	0	0	0	0	0	0	0	0	0	0	0	0	0	0	0	0	0	0	0	0	0	0	0	0	0	0	0	0	0	0	0	0	0	Drosophila S2 cells expressing exon 1-htt-46Q	0	1	0
989	7-Sep	17500595	3	Kaltenbach fly screen of Htt interactome. 3 LOF alleles decreased degeneration.	0	0	0	0	0	0	0	0	0	0	0	0	0	0	0	0	0	0	0	0	0	0	0	0	0	0	0	0	0	0	0	0	0	0	0	0	0	0	0	0	0	0	0	0	0
1012	CDH13	17500595	3	Kaltenbach fly screen of Htt interactome. LOF decreased degeneration.	0	0	0	0	0	0	0	0	0	0	0	0	0	0	0	0	0	0	0	0	0	0	0	0	0	0	0	0	0	0	0	0	0	0	0	0	0	0	0	0	0	0	0	0	0
1020	CDK5	18753376	3	Cdk5/p35 suppressed mHtt aggregation; kinase activity required because effect is abolished by roscovitine and dominant negative mutants of cdk5. Similar inhibition of inclusions of atrophin-1 (for DRPLA) with 81Q shown. Taxol bypassed the cdk5/p35 inhibition of aggregation, supporting other data that microtubules disruption is the mechanism. siRNA KD of Cdk5 or p35 in primary neurons increased ag…	0	0	0	0	0	0	0	0	0	0	0	0	0	0	0	0	0	0	0	0	0	0	0	0	0	0	0	0	0	0	0	0	0	0	0	0	0	0	0	0	Similar inhibition of inclusions of atrophin-1 (for DRPLA) with 81Q shown. Taxol bypassed the cdk5/p35 inhibition of aggregation, supporting other data that microtubules disruption is the mechanism.	COS and Neuro2a cells transfected with exon1-htt-90Q EGFP or 50Q or 16Q. Primary neurons transfected with p35 and mhtt 90Q; primary neurons from cdk5 KO brains.	0	0	1
1020	CDK5	17611284	3	DNA damage induces CDK5 phosphorylation of nuclear Htt at S1181 and S1201; S-A mutations caused 17Q Htt to be as toxic as 72Q with no mutations; S-D mutation had no effect on 17Q Htt. Toxicity is dependent on p53. S-A had no effect on 73Q mHtt toxicity but S-D mutation reduced mHtt toxicity. CDK5 inhibitor roscovitine caused neuronal death, which is worsened by DNA damaging agent CPT.	0	0	0	0	0	0	0	0	0	0	0	0	0	0	0	0	0	0	0	0	0	0	0	0	0	0	0	0	0	0	0	0	0	0	0	0	0	0	0	0	0	Primary striatal neurons transfected with N1301-htt-73Q or 17Q with mutations.	0	0	1
1020	CDK5	15911879	3	OE in cell culture decreased toxicity.	0	0	0	0	0	0	0	0	0	0	0	0	0	0	0	0	0	0	0	0	0	0	0	0	0	0	0	0	0	0	0	0	0	0	0	0	0	0	0	0	N588-mhtt alone, or with p35, or S434A N588-mhtt/p35, when transfected into cdk5 expressing SK-N-SH neuroblastoma cells, showed that only the mhtt/p35 condition reduced aggregation and toxicity.|Htt associates with cdk5 in membrane; is a substrate for cdk5; phosphorylation reduces htt cleavage by caspases and its toxicity.||PTM	SK-N-SH transfected with N588 -htt-138Q or 17Q; neuronal line	1	0	0
1020	CDK5	18829967	3	Roscovitine reversed toxicity induced by the synergistic action of the dopamine D1 receptor agonist and NMDA.	0	0	0	0	0	0	0	0	0	0	0	0	0	0	0	0	0	0	0	0	0	0	0	0	0	0	0	0	0	0	0	0	0	0	0	0	0	0	0	0	Cdk5 indcued in Q111 mouse and human HD brain.	Hdh Q111 or Q7 neuronal cell line	1	0	0
1022	CDK7	22413862	3	RNAi KD improved the loss of touch sensitivity in worms expressing exon1-Htt-128Q.	0	0	0	0	0	0	0	0	0	0	0	0	0	0	0	0	0	cdk-7	0	exon1-Htt-128Q	1	0	0	0	0	0	0	0	0	1	0	0	0	0	1	0	1	0	0	0	0	0	0	0	0
1026	CDKN1A	20497470	3	siRNA KD reduced toxicity of mHtt in N2a cells.	0	0	0	0	0	0	0	0	0	0	0	0	0	0	0	0	0	0	0	0	0	0	0	0	0	0	0	0	0	0	0	0	0	0	0	0	0	0	0	0	mHtt induced BimEL expression, inhibited proteasome, activated ERK and JNK upstream of BimEL and increased Bax translocation to mitochondrial membrane downstream of BimEL	N2a cells expressing exon1-Htt-103Q	1	0	0
1072	CFL1	18573880	3	OE of cofilin S3A (constitutively active) increased mHtt (and AR 65Q) aggregation; S3E (inactive) no effect (decreased AR 65Q aggreg).	0	0	0	0	0	0	0	0	0	0	0	0	0	0	0	0	0	0	0	0	0	0	0	0	0	0	0	0	0	0	0	0	0	0	0	0	0	0	0	0	0	HEK293 transfected with exon1-htt-72Q CFP/YFP	0	1	0
1120	CHKB	22413862	3	RNAi KD worsened the loss of touch sensitivity in worms expressing exon1-Htt-128Q.	0	0	0	0	0	0	0	0	0	0	0	0	0	0	0	0	0	cka-2	0	exon1-Htt-128Q	1	0	0	0	0	0	0	0	0	0	0	1	0	0	1	0	1	0	0	0	0	0	0	0	0
1147	CHUK	19488402	3	OE prevented etoposide-induced Htt proteolysis, activation of caspases 3, 6, and increased neuronal resistance to DNA damage.	0	0	0	0	0	0	0	0	0	0	0	0	0	0	0	0	0	0	0	0	0	0	0	0	0	0	0	0	0	0	0	0	0	0	0	0	0	0	0	0	overexpression increased htt level (as did etoposide, by 4x); prevented etoposide-induced proteolysis of htt and activation of caspase 3 and 6.	MESC2.10 human embryonic neuronal stem cell line differentiated to express neuronal markers	1	0	0
1152	CKB	23416527	4	Diet supplementation by 2% creatine in R/2 mice from 4 wks of age for 8 wks reversed the reduced CKB levels in striatum, and resulted in lower mHtt aggregate formation by a filter retardation assay.	0	0	0	0	0	0	0	0	0	0	0	0	0	0	0	0	0	0	0	0	0	0	0	0	0	0	0	0	0	0	0	0	0	0	0	0	0	0	0	0	0	0	0	0	0
1152	CKB	21403395	4	Diet supplementation with creatine 2% from 4 wks of age for 7 wks improved body weight loss, rotarod performance, click auditory brainstem response (ABR) threshold, but not nuclear inclusion in cochlear, in R6/2 mice. Wt mice were not affected. CKB levels were increased, as was the mitochondrial complex II SDH-A. Hearing and ABR deficits were also found in HD patients.	0	0	0	0	0	0	0	0	0	0	0	0	0	0	0	0	0	0	0	0	0	0	0	0	0	0	0	0	0	0	0	0	0	0	0	0	0	0	0	0	0	0	0	0	0
1152	CKB	23416527	3	OE of CKB in differentiated Neuro-2a cells ameliorated exon1-Htt-158Q driven ATP depletion. CKB, but not kinase-dead mutant CKB-C283S, ameliorated the mHtt-driven inhibition of proteasome activity and neurite outgrowth.	0	0	0	0	0	0	0	0	0	0	0	0	0	0	0	0	0	0	0	0	0	0	0	0	0	0	0	0	0	0	0	0	0	0	0	0	0	0	0	0	0	0	1	0	0
1152	CKB	22413862	3	RNAi KD worsened the loss of touch sensitivity in worms expressing exon1-Htt-128Q.	0	0	0	0	0	0	0	0	0	0	0	0	0	0	0	0	0	F46H5.3	0	exon1-Htt-128Q	1	0	0	0	0	0	0	0	0	0	0	1	0	0	1	0	1	0	0	0	0	0	0	0	0
1173	AP2M1	14560003	3	LOF had no effect on mhtt-induced toxicity in [RNQ+] yeast strains.	1	0	0	0	0	0	0	0	0	0	0	0	0	0	0	0	0	0	0	0	0	0	0	0	0	0	0	0	0	0	0	0	0	0	0	0	0	0	0	0	0	0	0	0	0
1173	AP2M1	17928447	3	Loss of function showed no effect on touch sensitivity in worms expressing exon1-Htt-128Q.	1	0	0	0	0	0	0	0	0	0	0	0	0	0	0	0	0	0	0	exon1-htt-128Q	1	0	0	0	0	0	0	0	0	0	1	0	0	1	0	0	1	1	0	0	0	0	0	0	0
1175	AP2S1	22413862	3	RNAi KD worsened the loss of touch sensitivity in worms expressing exon1-Htt-128Q.	0	0	0	0	0	0	0	0	0	0	0	0	0	0	0	0	0	aps-2	0	exon1-Htt-128Q	1	0	0	0	0	0	0	0	0	0	0	1	0	0	1	0	1	0	0	0	0	0	0	0	0
1211	CLTA	14560003	3	LOF worsened mHtt-induced toxicity in [RNQ+] yeast strains.	0	0	0	0	0	0	0	0	0	0	0	0	0	0	0	0	0	0	0	0	0	0	0	0	0	0	0	0	0	0	0	0	0	0	0	0	0	0	0	0	0	0	0	0	0
1213	CLTC	17500595	3	Kaltenbach fly screen of Htt interactome. 3 LOF alleles decreased degeneration.	0	0	0	0	0	0	0	0	0	0	0	0	0	0	0	0	0	0	0	0	0	0	0	0	0	0	0	0	0	0	0	0	0	0	0	0	0	0	0	0	0	0	0	0	0
1213	CLTC	18430781	3	KD in cell culture increased toxicity and increased aggregation (associated with decreased mHtt clearance through autophagy).	0	0	0	0	0	0	0	0	0	0	0	0	0	0	0	0	0	0	0	0	0	0	0	0	0	0	0	0	0	0	0	0	0	0	0	0	0	0	0	0	Increased number and size of LC3-labelled autophagic vacuoles, no change in At5-Atg12 conjudation or Atg5 structures.	HeLa cells transfected with exon1-htt-74Q non neuronal	0	1	0
1213	CLTC	14560003	3	LOF worsened mHtt-induced toxicity in [RNQ+] yeast strains.	0	0	0	0	0	0	0	0	0	0	0	0	0	0	0	0	0	0	0	0	0	0	0	0	0	0	0	0	0	0	0	0	0	0	0	0	0	0	0	0	0	0	0	0	0
1261	CNGA3	23209424	3	siRNA KD decreased mHtt toxicity (caspase 3 activation) in HEK293T cells; Buck druggable genome screen.	0	0	0	0	0	0	0	0	0	0	0	0	0	0	0	0	0	0	0	0	0	0	0	0	0	0	0	0	0	0	0	0	0	0	0	0	0	0	0	0	mhtt induced rounding and detachment taken as signs of toxicity; growth factor deprivation induced caspase 3 activation used as readout.	HEK293T cells expressing N558-htt-141Q GFP	0	1	0
1268	CNR1	20600638	4	8 wks of dosing in R6/1 with cannabinoid agonist HU210 (0.01 mg/kg) and delta9-tetrahydrocannabinol (THC, 10.00 mg/kg), or the inhibitor of endocannabinoid metabolism URB597 (0.30 mg/kg), had no effect on brain or body weight, rotarod performance, hind-limb clasping, open field response, rearing, or spatial memory test. The agonists, however, increased seizure frequency in the R6/1 but not wt mic…	1	0	0	0	0	0	0	0	0	0	0	0	0	0	0	0	0	0	0	0	0	0	0	0	0	0	0	0	0	0	0	0	0	0	0	0	0	0	0	0	0	0	0	0	0
1268	CNR1	20929960	3.5	Cross of CB1 KO into R6/2 worsened motor and exploratory behaviors, striatal atrophy, mHtt aggregation, and molecular signatures (GAD67, synaptophysin, PSD95). Striatal BDNF expression was also further decreased in the cross.	0	0	0	1	0	0	0	0	1	0	0	0	0	0	0	0	1	0	0	0	0	0	0	0	0	0	0	0	0	0	0	0	0	0	0	0	0	0	0	0	0	0	1	0	0
1268	CNR1	21406230	3.5	Cross of CB1R KO into N171-82Q mice worsened motor performance on the rotarod, increased the striatal aggregate frequency, but with no effect on body weight, lifespan, striatal and ventricular volume, or cortical thickness. The CB1R KO also increased striatal lesion size due to 3NP treatment compared to Wt.	0	0	0	0	0	0	0	0	0	0	0	0	0	0	0	0	0	0	0	0	0	0	0	0	0	0	0	0	0	0	0	0	0	0	0	0	0	0	0	0	0	0	0	0	0
1268	CNR1	20929960	4	Daily IP administration of 2mg/kg THC starting at 4 wks of age in R6/2 improved motor and exploratory behaviors at 8 or 10 wks, striatal atrophy, mHtt aggregation, and molecular signatures (GAD67, synaptophysin, PSD95). The decline in striatal BDNF expression was prevented by THC.	0	BDNF expression increased by THC treatment in R6/2 striatal slices at 6 wks but not at 10 wks of age.	R6/2	1	0	0	0	0	1	0	0	0	0	0	0	0	1	0	0	0	0	0	0	0	0	0	0	0	0	0	0	0	0	0	0	0	0	0	0	0	NMDA induced toxicity in Q7 cells prevented by THC but not in Q111 cells unless the depleted CB1 receptor level was restored by transfection. BDNF expression was increased by THC.	STHdhQ111/Q111 and Q7/Q7 cells	1	0	0
1268	CNR1	19845035	4.5	Pending evaluation by Clinical Group: 44 patients in cross-over design to inform design of future studies; no major adverse events were found; no significant change in primary outcome measures of UHDRS found.	0	0	0	0	0	0	0	0	0	0	0	0	0	0	0	0	0	0	0	0	0	0	0	0	0	0	0	0	0	0	0	0	0	0	0	0	0	0	0	0	0	0	0	0	0
1268	CNR1	17135385	4.5	Pending evaluation by Clinical Group: Nabilone improved mood and behavior, and reduced chorea, of patient.	0	0	0	0	0	0	0	0	0	0	0	0	0	0	0	0	0	0	0	0	0	0	0	0	0	0	0	0	0	0	0	0	0	0	0	0	0	0	0	0	0	0	0	0	0
1268	CNR1	20929960	3	THC protected STHdhQ7/Q7 cells from NMDA excitotoxicity (effect blocked by CB1 receptor antagonist SR12716) but not the Q111/Q111 cells which showed higher basal sensitivity to NMDA. Transfection of CB1 into Q111 cells reduced the basal NMDA toxicity and conferred THC protection. BDNF expression was upregulated in the Q7 cells by THC (blocked by CB1 receptor blockade), but Q111 cells showed a red…	0	0	0	1	0	0	0	0	1	0	0	0	0	0	0	0	1	0	0	0	0	0	0	0	0	0	0	0	0	0	0	0	0	0	0	0	0	0	0	0	0	0	1	0	0
1269	CNR2	23238740	3.5	Cross of -/- KO to BACHD caused earlier onset of motor deficits at 3 mo; CB2 mRNA very low in CNS in WT and HD. Blood level of IL-6 but not TNF-a was elevated in the KO cross.	0	0	0	0	0	0	0	0	0	0	0	0	0	0	0	0	0	0	0	0	0	0	0	0	0	0	0	0	0	0	0	0	0	0	0	0	0	0	0	0	0	0	0	0	0
1269	CNR2	19805493	3.5	Genetic ablation of CB(2) receptors in R6/2 enhanced microglial activation, aggravated disease symptomatology and reduced mice lifespan.	0	0	0	0	0	0	0	0	0	0	0	0	0	0	0	0	0	0	0	0	0	0	0	0	0	0	0	0	0	0	0	0	0	0	0	0	1	0	0	0	0	0	0	0	0
1269	CNR2	23238740	4	Partial agonist GW405833 improved motor performance of R6/2 mice when given at 4 wks (for 2 wks) or at 8-13 wks of age and increased lifespan; also reversed loss of presynaptic marker synaptophysin. Effects were blocked by non-brain penetrant antagonist SR144528, indicating peripheral action. GW reduced elevated IL-6 (and IL-1b) blood levels, and effect was blocked by SR144528.	0	0	0	0	0	0	0	0	0	0	0	0	0	0	0	0	0	0	0	0	0	0	0	0	0	0	0	0	0	0	0	0	0	0	0	0	0	0	0	0	0	0	0	0	0
1270	CNTF	18293418	4	AAV transduction of CNTF worsened R6/1 phenotypes and caused abnormal behavior in wt.	0	0	0	0	0	0	0	0	0	0	0	0	0	0	0	0	0	0	0	0	0	0	0	0	0	0	0	0	0	0	0	0	0	0	0	0	0	0	0	0	0	0	0	0	0
1270	CNTF	14697316	4	CNTF gene therapy in YAC72 model showed reduction of hyperactivity, but no effect in clasping and rotarod. Ambiguous neurodegeneration changes (reduced striatal \&quot;dark cells\&quot;).	1	0	0	0	0	0	0	0	0	0	0	0	0	0	0	0	0	0	0	0	0	0	0	0	0	0	0	0	0	0	0	0	0	0	0	0	0	0	0	0	0	0	0	0	0
1270	CNTF	15585112	4.5	Pending evaluation by Clinical Group: Human Phase I Clinical Trial using gene therapy with CNTF. By definition there is no proof of therapeutic outcome.	1	0	0	0	0	0	0	0	0	0	0	0	0	0	0	0	0	0	0	0	0	0	0	0	0	0	0	0	0	0	0	0	0	0	0	0	0	0	0	0	0	0	0	0	0
1270	CNTF	14697316	4	CNTF gene therapy in YAC72 model showed reduction of hyperactivity, but no effect in clasping and rotarod; reduced striatal "dark cells" (possible neurodegeneration surrogate measure).	0	0	0	0	0	0	0	0	0	0	0	0	0	0	0	0	0	0	0	0	0	0	0	0	0	0	0	0	0	0	0	0	0	0	0	0	0	0	0	0	0	0	0	0	0
1270	CNTF	16006135	3	Rat primary striatal culture expressing mHTT. Shows decreased toxicty with no change in inclusion formation.	0	0	0	0	0	0	0	0	0	0	0	0	0	0	0	0	0	0	0	0	0	0	0	0	0	0	0	0	0	0	0	0	0	0	0	0	0	0	0	0	No change in inclusion formation	primary striatal neurons rat, transdcued with lentiviral N171-htt-82Q or 19Q	0	0	1
1288	COL4A6	16505167	3	siRNA KD had no effect on mHtt aggregate clearance in a cell line in which mHtt production was halted (expression of this gene increased by mHtt).	1	0	0	0	0	0	0	0	0	0	0	0	0	0	0	0	0	0	0	0	0	0	0	0	0	0	0	0	0	0	0	0	0	0	0	0	0	0	0	0	0	N2a inducible cells, exon1-htt-103Q or 65Q or 25Q, mCFP; neuronal line	1	0	0
1306	COL15A1	22413862	3	RNAi KD improved the loss of touch sensitivity in worms expressing exon1-Htt-128Q.	0	0	0	0	0	0	0	0	0	0	0	0	0	0	0	0	0	cle-1	0	exon1-Htt-128Q	1	0	0	0	0	0	0	0	0	1	0	0	0	0	1	0	1	0	0	0	0	0	0	0	0
1317	SLC31A1	23980182	3	RANi KD improved HD phenotypes in flies (eye, locomotor, lifespan, eclosion, aggregation, increased copper). Effects occluded by mutation of mHtt Met8 and His82 which prevented copper binding.	0	0	0	0	0	0	0	0	0	0	0	0	0	0	0	0	0	0	0	0	0	0	0	0	0	0	0	0	0	0	0	0	0	0	0	0	0	0	0	0	0	0	0	0	0
1318	SLC31A2	22413862	3	RNAi KD worsened the loss of touch sensitivity in worms expressing exon1-Htt-128Q.	0	0	0	0	0	0	0	0	0	0	0	0	0	0	0	0	0	F31E8.4	0	exon1-Htt-128Q	1	0	0	0	0	0	0	0	0	0	0	1	0	0	1	0	1	0	0	0	0	0	0	0	0
1345	COX6C	17500595	3	Kaltenbach fly screen of Htt interactome. LOF increased degeneration.	0	0	0	0	0	0	0	0	0	0	0	0	0	0	0	0	0	0	0	0	0	0	0	0	0	0	0	0	0	0	0	0	0	0	0	0	0	0	0	0	0	0	0	0	0
1357	CPA1	23209424	3	siRNA KD decreased mHtt toxicity (caspase 3 activation) in HEK293T cells; Buck druggable genome screen.	0	0	0	0	0	0	0	0	0	0	0	0	0	0	0	0	0	0	0	0	0	0	0	0	0	0	0	0	0	0	0	0	0	0	0	0	0	0	0	0	mhtt induced rounding and detachment taken as signs of toxicity; growth factor deprivation induced caspase 3 activation used as readout.	HEK293T cells expressing N558-htt-141Q GFP	0	1	0
1358	CPA2	22413862	3	RNAi KD worsened the loss of touch sensitivity in worms expressing exon1-Htt-128Q.	0	0	0	0	0	0	0	0	0	0	0	0	0	0	0	0	0	T06A4.3	0	exon1-Htt-128Q	1	0	0	0	0	0	0	0	0	0	0	1	0	0	1	0	1	0	0	0	0	0	0	0	0
1360	CPB1	23209424	3	siRNA KD decreased mHtt toxicity (caspase 3 activation) in HEK293T cells; Buck druggable genome screen.	0	0	0	0	0	0	0	0	0	0	0	0	0	0	0	0	0	0	0	0	0	0	0	0	0	0	0	0	0	0	0	0	0	0	0	0	0	0	0	0	mhtt induced rounding and detachment taken as signs of toxicity; growth factor deprivation induced caspase 3 activation used as readout.	HEK293T cells expressing N558-htt-141Q GFP	0	1	0
1362	CPD	18245849	3	LOF suppressed eye phenotype in exon1-Htt-93Q HD flies, but enhanced it in Abeta and tau flies.	0	0	0	0	0	0	0	0	0	0	0	0	0	0	0	0	0	0	0	0	0	0	0	0	0	0	0	0	0	0	0	0	0	0	0	0	0	0	0	0	0	0	0	0	0
1374	CPT1A	17500595	3	Kaltenbach fly screen of Htt interactome (original gene CPT1B). LOF increased degeneration.	0	0	0	0	0	0	0	0	0	0	0	0	0	0	0	0	0	0	0	0	0	0	0	0	0	0	0	0	0	0	0	0	0	0	0	0	0	0	0	0	0	0	0	0	0
1375	CPT1B	17500595	3	Kaltenbach fly screen of Htt interactome. LOF increased degeneration.	0	0	0	0	0	0	0	0	0	0	0	0	0	0	0	0	0	0	0	0	0	0	0	0	0	0	0	0	0	0	0	0	0	0	0	0	0	0	0	0	0	0	0	0	0
1376	CPT2	22413862	3	RNAi KD worsened the loss of touch sensitivity in worms expressing exon1-Htt-128Q.	0	0	0	0	0	0	0	0	0	0	0	0	0	0	0	0	0	cpt-2	0	exon1-Htt-128Q	1	0	0	0	0	0	0	0	0	0	0	1	0	0	1	0	1	0	0	0	0	0	0	0	0
1385	CREB1	16009936	3	LOF worsened, OE improved eclosion of flies expressing exon1-Htt-93Q.	0	0	0	0	0	0	0	0	0	0	0	0	0	0	0	0	0	0	0	0	0	0	0	0	0	0	0	0	0	0	0	0	0	0	0	0	0	0	0	0	0	0	0	0	0
1385	CREB1	14627700	3	OE in cell culture HD model decreased toxicity and decreased aggregation.	0	0	0	0	0	0	0	0	0	0	0	0	0	0	0	0	0	0	0	0	0	0	0	0	0	0	0	0	0	0	0	0	0	0	0	0	0	0	0	0	0	COS-7 cells transfected with exon1-htt-72Q non-neuronal	0	1	0
1385	CREB1	19632326	3.5	Transgenic A-CREB (LOF CREB), when crossed to YAC128, significantly accelerated motor impairment.	0	0	0	0	0	0	0	0	0	0	0	0	0	0	0	0	0	0	0	0	0	0	0	0	0	0	0	0	0	0	0	0	0	0	0	0	0	0	0	0	0	0	0	0	0
1385	CREB1	16525063	3	Worm KD increased neuronal degeneration.	0	0	0	0	0	0	0	0	0	0	0	0	0	0	0	0	0	0	increased ASH neuronal degeneration	N171-htt-150Q	0	1	0	0	0	0	0	0	0	0	0	0	0	0	0	0	1	1	0	0	0	0	0	0	0
1387	CREBBP	20448484	3.5	CBP +/- crossed to N171-82Q reduced lifespan, but no effect on rotarod, striatal atrophy, mHtt inclusions, or the acetylation of H3 and H4 histones.	0	0	0	0	0	0	0	0	0	0	0	0	0	0	0	0	0	0	0	0	0	0	0	0	0	0	0	0	0	0	0	0	0	0	0	0	0	0	0	0	0	0	0	0	0
1387	CREBBP	19345187	3	CBP OE rescued transfected primary neurons from mHtt-induced death, but not the acetylation resistant mHtt-KR. The same effect is seen in degeneration of worm ASH neurons expressing N564-Htt-150Q or the KR version. CBP OE in Neuro2a cell resulted in faster clearance of mHtt in Neuro2a cells, but not the KR version; and in HN10 cell decreased half-life of mHtt compared to wt.	0	0	0	0	0	0	0	0	0	0	0	0	0	0	0	0	0	0	Decreased ASH neuronal degeneration	Worm expressing N564-htt-150Q in ASH neurons.	0	1	0	0	0	0	0	0	0	0	0	1	0	0	0	1	0	0	0	0	0	Primary cortico-striatal neuronal culture transfected with N590-htt-97Q or acetylation resistent 97Q-KR. Neuro2a cells transfected with N590-htt-97Q or 25Q with or without KR mutation. HN10 neuronal cell line transfected with N573-htt-72Q or 25Q.	0	0	1
1387	CREBBP	16766198	3	Cell culture studies show CBP OE rescued both acetylated histone levels and cell toxicity in cell culture models.	0	0	0	0	0	0	0	0	0	0	0	0	0	0	0	0	0	0	0	0	0	0	0	0	0	0	0	0	0	0	0	0	0	0	0	0	0	0	0	0	histone hypo-acetylation	primary cortical neurons or HT22, transfected with exon1-htt-76Q or N63-htt-148Q	0	0	1
1387	CREBBP	21912091	3	LOF further reduced larval survival (eclosion rate) of flies expressing mHtt.	0	0	0	0	0	0	0	0	0	0	0	0	0	0	0	0	0	0	0	0	0	0	0	0	0	0	0	0	0	0	0	0	0	0	0	0	0	0	0	0	0	0	0	0	0
1387	CREBBP	11264541	3	OE decreased toxicity in primary neurons or N2a cells transfected with mHtt.	0	0	0	0	0	0	0	0	0	0	0	0	0	0	0	0	0	0	0	0	0	0	0	0	0	0	0	0	0	0	0	0	0	0	0	0	0	0	0	0	Sequestering of CBP; transcriptional changes with reporters, co-localization with mhtt aggregates.|HttFunc	primary cortical neurons rat; or N2a transfected with N63-htt-148Q or 18Q; N917-htt-65Q or 26Q	0	0	1
1387	CREBBP	16525063	3	Worm null or LOF enhanced polyglutamine toxicity. Generally, KD of individual C. elegans HDACs enhanced Htn-Q150 toxicity, but KD of C. elegans HDAC3 suppressed toxicity.	0	0	0	0	0	0	0	0	0	0	0	0	0	0	0	0	0	0	increased ASH neuronal degeneration	N171-htt-150Q	0	1	0	0	0	0	0	0	0	0	0	0	0	0	0	0	1	1	0	0	0	0	0	0	0
1389	CREBL2	23209424	3	siRNA KD decreased mHtt toxicity (caspase 3 activation) in HEK293T cells; Buck druggable genome screen.	0	0	0	0	0	0	0	0	0	0	0	0	0	0	0	0	0	0	0	0	0	0	0	0	0	0	0	0	0	0	0	0	0	0	0	0	0	0	0	0	mhtt induced rounding and detachment taken as signs of toxicity; growth factor deprivation induced caspase 3 activation used as readout.	HEK293T cells expressing N558-htt-141Q GFP	0	1	0
1396	CRIP1	22413862	3	RNAi KD worsened the loss of touch sensitivity in worms expressing exon1-Htt-128Q.	0	0	0	0	0	0	0	0	0	0	0	0	0	0	0	0	0	exc-9	0	exon1-Htt-128Q	1	0	0	0	0	0	0	0	0	0	0	1	0	0	1	0	1	0	0	0	0	0	0	0	0
1410	CRYAB	21813737	3	OE in HSF2 null primary MEF cells reduced accumulation of aggregated Q81-GFP (inclusions and insoluble protein) and also overall Ub-protein level, consistent with its role in degradation of misfolded proteins regulated by HSF1 together with HSF2.	0	0	0	0	0	0	0	0	0	0	0	0	0	0	0	0	0	0	0	0	0	0	0	0	0	0	0	0	0	0	0	0	0	0	0	0	0	0	0	0	0	HSF2 null primary MEF cells transfected with 81Q-GFP	0	1	0
1410	CRYAB	20834230	3	OE partially reduced the number of cells showing inclusion bodies, accumulation of NP40-insoluble aggregates, and loss of mitochondrial activity in MEF cells virally infected with polyQ81-GFP. The effects of this HSF1 target were not as robust as that of HSF1 itself. This gene was down-regulated in HSF1-null cells (which also showed disruption of the UPS) and its OE in both HSF1-null and in NFATc…	0	0	0	0	0	0	0	0	0	0	0	0	0	0	0	0	0	0	0	0	0	0	0	0	0	0	0	0	0	0	0	0	0	0	0	0	0	0	0	0	KD inhibited polyQ protein degradation.	MEF cell virally transduced with polyQ81-GFP	0	1	0
1410	CRYAB	22505806	3	Overexpression of human CRYAB in flies decreased eye degeneration caused by pure 97Q and by a-synuclein, and reduced aggregation of both in vivo.	0	0	0	0	0	0	0	0	0	0	0	0	0	0	0	0	0	0	0	0	0	0	0	0	0	0	0	0	0	0	0	0	0	0	0	0	0	0	0	0	0	0	0	0	0
1410	CRYAB	22413862	3	RNAi KD improved the loss of touch sensitivity in worms expressing exon1-Htt-128Q.	0	0	0	0	0	0	0	0	0	0	0	0	0	0	0	0	0	hsp-12.3|hsp-12.6	0	exon1-Htt-128Q	1	0	0	0	0	0	0	0	0	1	0	0	0	0	1	0	1	0	0	0	0	0	0	0	0
1431	CS	17500595	3	Kaltenbach fly screen of Htt interactome (original gene ATP6V0E). GOF increased degeneration.	0	0	0	0	0	0	0	0	0	0	0	0	0	0	0	0	0	0	0	0	0	0	0	0	0	0	0	0	0	0	0	0	0	0	0	0	0	0	0	0	0	0	0	0	0
1432	MAPK14	22198502	2.5	p38 activation (and of JNK) increased in striatum of presymptomatic YAC128 and dependent on NR2B/PSD-95 interaction, which is increased in extrasynaptic regions; in YAC128 but not WT brain slices NMDA-induced p38 activation is reduced by the peptide Tat-NR2B9c that disrupts NR2B interaction with PSD-95.	0	0	0	0	0	0	0	0	0	0	0	0	0	0	0	0	0	0	0	0	0	0	0	0	0	0	0	0	0	0	0	0	0	0	0	0	0	0	0	0	0	0	0	0	0
1432	MAPK14	22198502	3	p38 inhibitor SB-239063 prevented NMDA-induced death in immature striatal mono-cultures from YAC128 but not WT, and occluded neuroprotection by the peptide Tat-NR2B9c that disrupts NR2B interaction with PSD-95. SB-239063 also prevented cell death in mature cortico-striatal co-cultures.	0	0	0	0	0	0	0	0	0	0	0	0	0	0	0	0	0	0	0	0	0	0	0	0	0	0	0	0	0	0	0	0	0	0	0	0	0	0	0	0	0	striatal cultures from YAC128	0	0	1
1432	MAPK14	22413862	3	RNAi KD improved the loss of touch sensitivity in worms expressing exon1-Htt-128Q.	0	0	0	0	0	0	0	0	0	0	0	0	0	0	0	0	0	pmk-1	0	exon1-Htt-128Q	1	0	0	0	0	0	0	0	0	1	0	0	0	0	1	0	1	0	0	0	0	0	0	0	0
1434	CSE1L	15084750	3	KD increased pure polyQ aggregation in worm genome wide screen.	0	0	0	0	0	0	0	0	0	0	0	0	0	0	0	0	0	0	0	24Q, 33Q, 35Q and 40Q YFP; polyQ	0	0	1	0	1	0	0	0	0	0	0	0	0	0	0	0	1	0	0	0	0	0	0	0	0
1457	CSNK2A1	17971125	3	CK2 inhibitor DRB increased toxicity in cell culture HD model.	0	0	0	0	0	0	0	0	0	0	0	0	0	0	0	0	0	0	0	0	0	0	0	0	0	0	0	0	0	0	0	0	0	0	0	0	0	0	0	0	Study of protein kinase panel in mhtt cells. Upregulation of cdk5, csk2, and phosphatase 5 in mhtt cells.	YAC 72 and YAC128 primary striatal neurons FL-htt	0	0	1
1457	CSNK2A1	22017874	3	OE in N2a cells expressing exon1-Htt-150Q reduced inclusion and aggregated mHtt in a p62 dependent manner (S403 phosphorylation of p62 by CSK2 regulates selective autophagy via sequestosome formation).	0	0	0	0	0	0	0	0	0	0	0	0	0	0	0	0	0	0	0	0	0	0	0	0	0	0	0	0	0	0	0	0	0	0	0	0	0	0	0	0	OA treatment had the same effect as CSK2 OE	N2a cells stably expressing exon1-Htt-150Q YFP	1	0	0
1457	CSNK2A1	20100940	3	RNAi KD in a genome wide screen decreased exon1-Htt-46Q aggregation in fly S2 cells	0	0	0	0	0	0	0	0	0	0	0	0	0	0	0	0	0	0	0	0	0	0	0	0	0	0	0	0	0	0	0	0	0	0	0	0	0	0	0	0	0	Drosophila S2 cells expressing exon 1-htt-46Q	0	1	0
1460	CSNK2B	20100940	3	RNAi KD in a genome wide screen decreased exon1-Htt-46Q aggregation in fly S2 cells	0	0	0	0	0	0	0	0	0	0	0	0	0	0	0	0	0	0	0	0	0	0	0	0	0	0	0	0	0	0	0	0	0	0	0	0	0	0	0	0	0	Drosophila S2 cells expressing exon 1-htt-46Q	0	1	0
1466	CSRP2	20834230	3	OE partially reduced the number of cells showing inclusion bodies, accumulation of NP40-insoluble aggregates, and loss of mitochondrial activity in MEF cells virally infected with polyQ81-GFP. The effects of this HSF1 target were not as robust as that of HSF1 itself.	0	0	0	0	0	0	0	0	0	0	0	0	0	0	0	0	0	0	0	0	0	0	0	0	0	0	0	0	0	0	0	0	0	0	0	0	0	0	0	0	0	MEF cell virally transduced with polyQ81-GFPMEF cell virally transduced with polyQ81-GFP	0	1	0
1468	SLC25A10	22413862	3	RNAi KD improved the loss of touch sensitivity in worms expressing exon1-Htt-128Q.	0	0	0	0	0	0	0	0	0	0	0	0	0	0	0	0	0	W09D10.3	0	exon1-Htt-128Q	1	0	0	0	0	0	0	0	0	1	0	0	0	0	1	0	1	0	0	0	0	0	0	0	0
1491	CTH	22413862	3	RNAi KD improved the loss of touch sensitivity in worms expressing exon1-Htt-128Q.	0	0	0	0	0	0	0	0	0	0	0	0	0	0	0	0	0	ZK1127.10	0	exon1-Htt-128Q	1	0	0	0	0	0	0	0	0	1	0	0	0	0	1	0	1	0	0	0	0	0	0	0	0
1497	CTNS	22413862	3	RNAi KD worsened the loss of touch sensitivity in worms expressing exon1-Htt-128Q.	0	0	0	0	0	0	0	0	0	0	0	0	0	0	0	0	0	ctns-1	0	exon1-Htt-128Q	1	0	0	0	0	0	0	0	0	0	0	1	0	0	1	0	1	0	0	0	0	0	0	0	0
1499	CTNNB1	17500595	3	Kaltenbach fly screen of Htt interactome. 4 LOF alleles decreased degeneration.	0	0	0	0	0	0	0	0	0	0	0	0	0	0	0	0	0	0	0	0	0	0	0	0	0	0	0	0	0	0	0	0	0	0	0	0	0	0	0	0	0	0	0	0	0
1499	CTNNB1	22531500	3	LOF improved lifespan in HD flies expressing exon1-Htt-93Q in neurons (elav) or glia (dEAAT1 promoter). LOF also decreased eye degeneration in the neuronal HD flies and the bang sensitivity and climbing phenotypes in the glial (repo) HD flies. GOF allele is detrimental by itself for the retina and climbing phenotypes and decreased lifespan, but also worsened the lifespan of neuronal HD flies.	0	0	0	0	0	0	0	0	0	0	0	0	0	0	0	0	0	0	0	0	0	0	0	0	0	0	0	0	0	0	0	0	0	0	0	0	0	0	0	0	0	0	0	0	0
1499	CTNNB1	22956852	3	LOF worsened touch phenotype in mHtt worms, and occluded the protective effects of SIRT1 OE and of GSK3 inhibitors BIO and lithium. siRNA KD in HdhQ111 cells worsened cell death which is rescued by SIRT1 OE; and occluded protection by GSK3 inhibitors (which upregulated b-catenin).	0	0	0	0	0	0	0	0	0	0	0	0	0	0	0	0	0	bar-1	0	exon1-htt-128Q in touch neurons	1	0	0	0	0	0	0	0	0	0	0	0	1	0	0	0	0	0	1	0	siRNA KD increased UCP4 (pro-death) and decreased protective UCP2 mRNA.	HdhQ111/Q111 and Q7/Q7	1	0	0
1499	CTNNB1	16141285	3	OE disrupts eye morphology on its own; LOF (one copy) had no effect on mHtt but prevents Li rescue of phenotype.	0	0	0	0	0	0	0	0	0	0	0	0	0	0	0	0	0	0	0	0	0	0	0	0	0	0	0	0	0	0	0	0	0	0	0	0	0	0	0	0	0	0	0	0	0
1499	CTNNB1	12097329	3	OE of beta catenin decreased toxicity but increased aggregation in transfected non-neuronal cell line.	0	0	0	0	0	0	0	0	0	0	0	0	0	0	0	0	0	0	0	0	0	0	0	0	0	0	0	0	0	0	0	0	0	0	0	0	0	0	0	0	wt or mutant (stable) beta catenin all decreased cell death but increased aggregation (inclusions); effect is similar to that of DN GSK3B and GSK3B inhibitor SB216763, but unlike Li which decreased both cell death and aggregation.	SK-N-SH or COS-7 cells transfected with exon1-htt-74Q EGFP; neuronal line	1	0	0
1499	CTNNB1	20531388	3	siRNA KD of b-catenin prevented mHtt-induced death of primary striatal neurons, while OE of b-catenin alone is toxic to primary neurons.	0	0	0	0	0	0	0	0	0	0	0	0	0	0	0	0	0	0	0	0	0	0	0	0	0	0	0	0	0	0	0	0	0	0	0	0	0	0	0	0	Overexpression is toxic by itself.	0	0	0	1
1508	CTSB	21631942	3	OE reduced FL and fragment WT and mHtt in transfected HEK cells, and protected primary cortical neurons from mHtt toxicity (inhibitor increased toxicity).	0	0	0	0	0	0	0	0	0	0	0	0	0	0	0	0	0	0	0	0	0	0	0	0	0	0	0	0	0	0	0	0	0	0	0	0	0	0	0	0	Inhibitor increased toxicity.	Primary cortical neurons or HEK cells transfected with FL-Htt-145 or 23Q	0	0	1
1509	CTSD	16423528	3	Cathepsin small molecule inhibitors decrease clearance in cell culture HD models.	0	0	0	0	0	0	0	0	0	0	0	0	0	0	0	0	0	0	0	0	0	0	0	0	0	0	0	0	0	0	0	0	0	0	0	0	0	0	0	0	cathepsins cleave mhtt; cathepsin L fully degrades mhtt, but cathepsin D may cleave mhtt into toxic fragments	non-neuronal x57 clonal striatal cells transfected with different N-fragment-htt-100Q or 18Q	0	1	0
1509	CTSD	14570716	3	KD in cell cultures decreased clearance.	0	0	0	0	0	0	0	0	0	0	0	0	0	0	0	0	0	0	0	0	0	0	0	0	0	0	0	0	0	0	0	0	0	0	0	0	0	0	0	0	Cells deficient in cathepsin D showed more htt-labeled vacuoles compared to cells overexpressing cath D. mhtt is resistent to Cath D degradation than wt htt.	Cat D- (deficient) or Cat D overexpressing cell lines transfected with N969-htt-100Q or 18Q, non-neuronal	0	1	0
1509	CTSD	21631942	3	OE reduced FL and fragment WT and mHtt in transfected HEK cells, and protected primary cortical neurons from mHtt toxicity (inhibitor increased toxicity).	0	0	0	0	0	0	0	0	0	0	0	0	0	0	0	0	0	0	0	0	0	0	0	0	0	0	0	0	0	0	0	0	0	0	0	0	0	0	0	0	Inhibitor increased mHtt toxicity	Primary cortical neurons or HEK cells transfected with FL-Htt-145 or 23Q	0	0	1
1509	CTSD	22413862	3	RNAi KD improved the loss of touch sensitivity in worms expressing exon1-Htt-128Q.	0	0	0	0	0	0	0	0	0	0	0	0	0	0	0	0	0	asp-4	0	exon1-Htt-128Q	1	0	0	0	0	0	0	0	0	1	0	0	0	0	1	0	1	0	0	0	0	0	0	0	0
1514	CTSL1	16423528	3	Small molecule inhibitors in cell culture increased clearance.	0	0	0	0	0	0	0	0	0	0	0	0	0	0	0	0	0	0	0	0	0	0	0	0	0	0	0	0	0	0	0	0	0	0	0	0	0	0	0	0	cathepsins cleave mhtt; cathepsin L fully degrades mhtt, but cathepsin D may cleave mhtt into toxic fragments	non-neuronal x57 clonal striatal cells transfected with different N-fragment-htt-100Q or 18Q	0	1	0
1522	CTSZ	21310951	3	RNAi KD reduced N511-Htt-52Q proteolysis and the generation of the cp2 fragment, and reduced mHtt toxicity in HT22 cells (caspase 3 activity). OE increased mHtt proteolysis and the cp2 fragment.	0	0	0	0	0	0	0	0	0	0	0	0	0	0	0	0	0	0	0	0	0	0	0	0	0	0	0	0	0	0	0	0	0	0	0	0	0	0	0	0	Proteolysis of mhtt into the cp1 and cp2 fragments were measured. CTSZ failed to cleave recombinant mhtt in vitro but did cleave mhtt in cell lysates.	HT22 neuronal line; HEK293 cells transfected with N511-htt-52Q	1	0	0
1535	CYBA	23223017	3	Primary neurons from HD140Q/140Q crossed to CYBB KO or treated with NOX inhibitors showed reduced ROS levels and increased survival. H2O2 quencher also increased survival. Increased NOX2 activity localized to lipid rafts could contribute to oxidative stress and cell death.	0	0	0	0	0	0	0	0	0	0	0	0	0	0	0	0	0	0	0	0	0	0	0	0	0	0	0	0	0	0	0	0	0	0	0	0	0	0	0	0	0	Cortical or striatal neurons from HD140Q/140Q KI	0	0	0
1536	CYBB	23223017	3	Primary neurons from HD140Q/140Q crossed to CYBB KO or treated with NOX inhibitors showed reduced ROS levels and increased survival. H2O2 quencher also increased survival. Increased NOX2 activity localized to lipid rafts could contribute to oxidative stress and cell death.	0	0	0	0	0	0	0	0	0	0	0	0	0	0	0	0	0	0	0	0	0	0	0	0	0	0	0	0	0	0	0	0	0	0	0	0	0	0	0	0	0	Cortical or striatal neurons from HD140Q/140Q KI	0	0	1
1540	CYLD	23209424	3	siRNA KD decreased mHtt toxicity (caspase 3 activation) in HEK293T cells; Buck druggable genome screen.	0	0	0	0	0	0	0	0	0	0	0	0	0	0	0	0	0	0	0	0	0	0	0	0	0	0	0	0	0	0	0	0	0	0	0	0	0	0	0	0	mhtt induced rounding and detachment taken as signs of toxicity; growth factor deprivation induced caspase 3 activation used as readout.	HEK293T cells expressing N558-htt-141Q GFP	0	1	0
1558	CYP2C8	22413862	3	RNAi KD improved the loss of touch sensitivity in worms expressing exon1-Htt-128Q.	0	0	0	0	0	0	0	0	0	0	0	0	0	0	0	0	0	cyp-33C3	0	exon1-Htt-128Q	1	0	0	0	0	0	0	0	0	1	0	0	0	0	1	0	1	0	0	0	0	0	0	0	0
1577	CYP3A5	22413862	3	RNAi KD improved the loss of touch sensitivity in worms expressing exon1-Htt-128Q.	0	0	0	0	0	0	0	0	0	0	0	0	0	0	0	0	0	cyp-13A11	0	exon1-Htt-128Q	1	0	0	0	0	0	0	0	0	1	0	0	0	0	1	0	1	0	0	0	0	0	0	0	0
1600	DAB1	15084750	3	KD increased pure polyQ aggregation in worm genome wide screen.	0	0	0	0	0	0	0	0	0	0	0	0	0	0	0	0	0	0	0	24Q, 33Q, 35Q and 40Q YFP; polyQ	0	0	1	0	1	0	0	0	0	0	0	0	0	0	0	0	1	0	0	0	0	0	0	0	0
1601	DAB2	22413862	3	RNAi KD worsened the loss of touch sensitivity in worms expressing exon1-Htt-128Q.	0	0	0	0	0	0	0	0	0	0	0	0	0	0	0	0	0	dab-1	0	exon1-Htt-128Q	1	0	0	0	0	0	0	0	0	0	0	1	0	0	1	0	1	0	0	0	0	0	0	0	0
1616	DAXX	23209424	3	siRNA KD decreased mHtt toxicity (caspase 3 activation) in HEK293T cells; Buck druggable genome screen.	0	0	0	0	0	0	0	0	0	0	0	0	0	0	0	0	0	0	0	0	0	0	0	0	0	0	0	0	0	0	0	0	0	0	0	0	0	0	0	0	mhtt induced rounding and detachment taken as signs of toxicity; growth factor deprivation induced caspase 3 activation used as readout.	HEK293T cells expressing N558-htt-141Q GFP	0	1	0
1627	DBN1	14560003	3	LOF had no effect on mhtt-induced toxicity in [RNQ+] yeast strains.	1	0	0	0	0	0	0	0	0	0	0	0	0	0	0	0	0	0	0	0	0	0	0	0	0	0	0	0	0	0	0	0	0	0	0	0	0	0	0	0	0	0	0	0	0
1636	ACE	15084750	3	KD increased pure polyQ aggregation in worm genome wide screen.	0	0	0	0	0	0	0	0	0	0	0	0	0	0	0	0	0	0	0	24Q, 33Q, 35Q and 40Q YFP; polyQ	0	0	1	0	1	0	0	0	0	0	0	0	0	0	0	0	1	0	0	0	0	0	0	0	0
1659	DHX8	15084750	3	KD increased pure polyQ aggregation in worm genome wide screen.	0	0	0	0	0	0	0	0	0	0	0	0	0	0	0	0	0	0	0	24Q, 33Q, 35Q and 40Q YFP; polyQ	0	0	1	0	1	0	0	0	0	0	0	0	0	0	0	0	1	0	0	0	0	0	0	0	0
1659	DHX8	20100940	3	RNAi KD in a genome wide screen decreased exon1-Htt-46Q aggregation in fly S2 cells	0	0	0	0	0	0	0	0	0	0	0	0	0	0	0	0	0	0	0	0	0	0	0	0	0	0	0	0	0	0	0	0	0	0	0	0	0	0	0	0	0	Drosophila S2 cells expressing exon 1-htt-46Q	0	1	0
1678	TIMM8A	22413862	3	RNAi KD worsened the loss of touch sensitivity in worms expressing exon1-Htt-128Q.	0	0	0	0	0	0	0	0	0	0	0	0	0	0	0	0	0	ddp-1	0	exon1-Htt-128Q	1	0	0	0	0	0	0	0	0	0	0	1	0	0	1	0	1	0	0	0	0	0	0	0	0
1727	CYB5R3	23209424	3	siRNA KD decreased mHtt toxicity (caspase 3 activation) in HEK293T cells; Buck druggable genome screen.	0	0	0	0	0	0	0	0	0	0	0	0	0	0	0	0	0	0	0	0	0	0	0	0	0	0	0	0	0	0	0	0	0	0	0	0	0	0	0	0	mhtt induced rounding and detachment taken as signs of toxicity; growth factor deprivation induced caspase 3 activation used as readout.	HEK293T cells expressing N558-htt-141Q GFP	0	1	0
1736	DKC1	22413862	3	RNAi KD improved the loss of touch sensitivity in worms expressing exon1-Htt-128Q.	0	0	0	0	0	0	0	0	0	0	0	0	0	0	0	0	0	K01G5.5	0	exon1-Htt-128Q	1	0	0	0	0	0	0	0	0	1	0	0	0	0	1	0	1	0	0	0	0	0	0	0	0
1741	DLG3	19726651	3	KD of SAP102 by siRNA in culture had no effect on excitotoxicity in YAC128 and YAC72 primary striatal neurons.	1	0	0	0	0	0	0	0	0	0	0	0	0	0	0	0	0	0	0	0	0	0	0	0	0	0	0	0	0	0	0	0	0	0	0	0	0	0	0	0	Treatment of cultured MSNs with Tat-NR2B9c peptide blocked binding of NR2B with SAP102 and PSD-95 and reduced NMDAR surface expression by 20% in both YAC transgenic and wild-type MSNs	primary striatal neurons from YAC72 and YAC128 mice	0	0	1
1742	DLG4	19726651	3	KD of PSD-95 by siRNA and disruption of its interaction with NR2B by the TAT-NR2B9c peptide in culture decreased NMDA-induced toxicity in YAC128 and YAC72 but not WT primary striatal neurons.	0	0	0	0	0	0	0	0	0	0	0	0	0	0	0	0	0	0	0	0	0	0	0	0	0	0	0	0	0	0	0	0	0	0	0	0	0	0	0	0	Tat-NR2B9c peptide prevents PSD95 and NR2B association and NR2B membrane localization.||Unlike previous findings in cortical and hippocampal neurons, rescue of NMDA toxicity by Tat-NR2B9c occurred independently of any effect on neuronal nitric oxide synthase activity.||	primary striatal neurons from YAC72 and YAC128 mice	0	0	1
1748	DLX4	23209424	3	siRNA KD decreased mHtt toxicity (caspase 3 activation) in HEK293T cells; Buck druggable genome screen.	0	0	0	0	0	0	0	0	0	0	0	0	0	0	0	0	0	0	0	0	0	0	0	0	0	0	0	0	0	0	0	0	0	0	0	0	0	0	0	0	mhtt induced rounding and detachment taken as signs of toxicity; growth factor deprivation induced caspase 3 activation used as readout.	HEK293T cells expressing N558-htt-141Q GFP	0	1	0
1759	DNM1	17500595	3	Kaltenbach fly screen of Htt interactome. LOF increased degeneration.	0	0	0	0	0	0	0	0	0	0	0	0	0	0	0	0	0	0	0	0	0	0	0	0	0	0	0	0	0	0	0	0	0	0	0	0	0	0	0	0	0	0	0	0	0
1777	DNASE2	22413862	3	RNAi KD improved the loss of touch sensitivity in worms expressing exon1-Htt-128Q.	0	0	0	0	0	0	0	0	0	0	0	0	0	0	0	0	0	nuc-1	0	exon1-Htt-128Q	1	0	0	0	0	0	0	0	0	1	0	0	0	0	1	0	1	0	0	0	0	0	0	0	0
1778	DYNC1H1	15980862	3.5	DYNC1H1 +/- crossed to N171-82Q mouse worsened the HD phenotype (tremor, grip strength, rotarod, survival; mHtt aggregation).	0	0	0	0	0	0	0	0	0	0	0	0	0	0	0	0	0	0	0	0	0	0	0	0	0	0	0	0	0	0	0	0	0	0	0	0	0	0	0	0	0	PC12 neuronal line expressing exon1-htt-74Q GFP	1	0	0
1778	DYNC1H1	15980862	3	Dynein inhibitor EHNA increased mHtt aggregation (and of a-synuclein) and mHtt toxicity. Partial LOF of dynein heavy chain worsened fly eye phenotype.	0	0	0	0	0	0	0	0	0	0	0	0	0	0	0	0	0	0	0	0	0	0	0	0	0	0	0	0	0	0	0	0	0	0	0	0	0	0	0	0	0	PC12 neuronal line expressing exon1-htt-74Q GFP	1	0	0
1778	DYNC1H1	17500595	3	Kaltenbach fly screen of Htt interactome. 2 LOF alleles increased degeneration.	0	0	0	0	0	0	0	0	0	0	0	0	0	0	0	0	0	0	0	0	0	0	0	0	0	0	0	0	0	0	0	0	0	0	0	0	0	0	0	0	0	0	0	0	0
1778	DYNC1H1	15084750	3	KD increased pure polyQ aggregation in worm genome wide screen.	0	0	0	0	0	0	0	0	0	0	0	0	0	0	0	0	0	0	0	24Q, 33Q, 35Q and 40Q YFP; polyQ	0	0	1	0	1	0	0	0	0	0	0	0	0	0	0	0	1	0	0	0	0	0	0	0	0
1778	DYNC1H1	17548833	3	siRNA KD of DHC1 also reduces dynein intermediate chain (DIC), a direct interactor of Htt, and causes Golgi fragmentation; disperses Htt to outer cortex of the cell where microtubules and actin stress fibers are also located.	0	0	0	0	0	0	0	0	0	0	0	0	0	0	0	0	0	0	0	0	0	0	0	0	0	0	0	0	0	0	0	0	0	0	0	0	0	0	0	0	Htt 600-698 interacts with dynein intermediate chain (DIC) 1-283; colocalizes in cells in cytplasmic puncta aligned along microtubules, and around Golgi.	HeLa cells; non-neuronal	0	1	0
1781	DYNC1I2	17500595	3	Kaltenbach fly screen of Htt interactome. LOF increased degeneration.	0	0	0	0	0	0	0	0	0	0	0	0	0	0	0	0	0	0	0	0	0	0	0	0	0	0	0	0	0	0	0	0	0	0	0	0	0	0	0	0	0	0	0	0	0
1785	DNM2	18430781	3	DN in cell culture model increased toxicity and increased aggregation (associated with decreased mHtt clearance through autophagy) and correlative changes.	0	0	0	0	0	0	0	0	0	0	0	0	0	0	0	0	0	0	0	0	0	0	0	0	0	0	0	0	0	0	0	0	0	0	0	0	0	0	0	0	Increased number and size of LC3-positive autophagic vacuoles, but no change in Atg5-Atg12 conjugation or Atg5 structures, suggesting block of autophagy is at autophagic-lysosomal delivery.	COS-7 cells transfected with exon1-htt-74Q non neuronal	1	0	0
1810	DR1	22413862	3	RNAi KD improved the loss of touch sensitivity in worms expressing exon1-Htt-128Q.	0	0	0	0	0	0	0	0	0	0	0	0	0	0	0	0	0	dro-1	0	exon1-Htt-128Q	1	0	0	0	0	0	0	0	0	1	0	0	0	0	1	0	1	0	0	0	0	0	0	0	0
1812	DRD1	16103364	3	DA potentiated mhtt-induced c-jun activation, toxicity and aggregation in neurites, soma and nucleus in transfected primary striatal neurons. D1 receptor is not involved in any of these outcomes.	1	0	0	0	0	0	0	0	0	0	0	0	0	0	0	0	0	0	0	0	0	0	0	0	0	0	0	0	0	0	0	0	0	0	0	0	0	0	0	0	0	Mouse primary striatal neurons transfected with exon1-htt-103Q or 25Q.	0	0	1
1812	DRD1	18403126	3	Dopamine D1 receptor stimulation by SKF38393,in a time-dependent manner, increased mHtt aggregation in nucleus but not cytoplasm; and also increased nuclear localization of endogenous Htt, wt Htt, and mHtt (12 hr, blocked by D1 antagonist SCH23390); cell toxicity of mHtt also enhanced slightly by SKF38393.	0	0	0	0	0	0	0	0	0	0	0	0	0	0	0	0	0	0	0	0	0	0	0	0	0	0	0	0	0	0	0	0	0	0	0	0	0	0	0	0	cAMP activation and CREB phosphorylation measured.	SK-N-MC neuronal cell line transfected with exon1-htt-103Q EGFP or 25Q	1	0	0
1812	DRD1	18829967	3	Q111 cells more sensitive to toxicity induced by D1 receptor stimulation; reversed by D1 antagonist SCH23390; D2 agonist quinpirole has no effect; NMDA potentiated the D1 effect.	0	0	0	0	0	0	0	0	0	0	0	0	0	0	0	0	0	0	0	0	0	0	0	0	0	0	0	0	0	0	0	0	0	0	0	0	0	0	0	0	No JNK phosphorylation found; but cdk5 phosphorylation is increased by D1R activation and NMDA. Conversion of p35 to p25, and increased tau phosphorylation also resulted from D1 agonist/NMDA.	Hdh Q111 or Q7 neuronal cell line	1	0	0
1812	DRD1	20016831	3	siRNA KD of DRD1 has no effect on DA-mediated potentiation of mhtt-induced aggregation or toxicity.	1	0	0	0	0	0	0	0	0	0	0	0	0	0	0	0	0	0	0	0	0	0	0	0	0	0	0	0	0	0	0	0	0	0	0	0	0	0	0	0	0	E14 mouse striatal neuronal culture transfected with exon1-htt-103Q GFP	0	0	1
1812	DRD1	17652581	3	YAC128 neurons more sensitive to toxicity when dopamine plus glutatmate is used; this is mediated by D1 (SKF38393 as agonist) and not D2 (quinpirole as agonist) receptors; confirmed by antagonists to D1 (SCH23390) and D2 (spiperone). Both mGluR1/5 and NR2B receptors are also involved.	0	0	0	0	0	0	0	0	0	0	0	0	0	0	0	0	0	0	0	0	0	0	0	0	0	0	0	0	0	0	0	0	0	0	0	0	0	0	0	0	Dopamine (DA) potentiates repetitive 5uM pulses of glutamate-induced Ca2+ signals in cultured YAC128 MSNs; mimicked by D1 agonist SKF38393 but not D2 agoinst quinpirole.|Electrophys	primary striatal neurons from YAC128 mice; FL-htt	0	0	1
1813	DRD2	16103364	3	DA potentiated mHtt-induced c-jun activation, toxicity and aggregation in neurites, soma and nucleusin transfected primary striatal neurons. The c-jun activation is not due to D1 or D2 activation, but the aggregation is inhibited by D2 antagonist and mimicked by D2 agonist, and absent in DR2 KO neurons.	0	0	0	0	0	0	0	0	0	0	0	0	0	0	0	0	0	0	0	0	0	0	0	0	0	0	0	0	0	0	0	0	0	0	0	0	0	0	0	0	DA potentiated mhtt-induced c-jun activation; The c-jun activation is not due to D1 or D2 activation, but the aggregation is inhibited by D2 antagonist and mimicked by D2 agonist, and absent in DR2 KO neurons.	Mouse primary striatal neurons transfected with exon1-htt-103Q or 25Q.	0	0	1
1813	DRD2	17905594	4	Haloperidol (30 or 50 mg/kg i.m. every 3 wks after viral injection for 2 or 8 wks) reduced neuronal atrophy, # of mHtt aggregation (specifically the soma and neuritic) and increased the reduced DARPP-32 and NeuN levels.	0	0	0	0	0	0	0	0	0	0	0	0	0	0	0	0	0	0	0	0	0	0	0	0	0	0	0	0	0	0	0	0	0	0	0	0	0	0	0	0	0	0	0	0	0
1813	DRD2	19557093	4.5	Pending evaluation by Clinical Group: Aripiprazole, a partial dopamine agonist, effectively controlled involuntary movements and psychiatric symptoms, with effects on cognitive functions in 3 HD patients after two months and one-year treatment.	0	0	0	0	0	0	0	0	0	0	0	0	0	0	0	0	0	0	0	0	0	0	0	0	0	0	0	0	0	0	0	0	0	0	0	0	0	0	0	0	0	0	0	0	0
1813	DRD2	18765501	4.5	Pending evaluation by Clinical Group: Improved UHDRS score after two weeks of 10mg per day treatment.	0	0	0	0	0	0	0	0	0	0	0	0	0	0	0	0	0	0	0	0	0	0	0	0	0	0	0	0	0	0	0	0	0	0	0	0	0	0	0	0	0	0	0	0	0
1813	DRD2	17894335	4.5	Pending evaluation by Clinical Group: Infusion of apomorphine in 4 patients showed improved UHDRS motor and AIMS.	0	0	0	0	0	0	0	0	0	0	0	0	0	0	0	0	0	0	0	0	0	0	0	0	0	0	0	0	0	0	0	0	0	0	0	0	0	0	0	0	0	0	0	0	0
1813	DRD2	19170197	4.5	Pending evaluation by Clinical Group: This study compared Aripiprazole (AP) to tetrabenazine (TBZ) in six patients with HD. Both AP and TBZ increased the UHDRS chorea score in a similar way. However, AP caused less sedation and sleepiness than TBZ and was better tolerated.	0	0	0	0	0	0	0	0	0	0	0	0	0	0	0	0	0	0	0	0	0	0	0	0	0	0	0	0	0	0	0	0	0	0	0	0	0	0	0	0	0	0	0	0	0
1813	DRD2	20016831	3	siRNA KD of DRD2 (both D2L and D2S splice variants) prevented DA-mediated potentiation of mHtt-induced aggregation and partially reduced cell toxicity.	0	0	0	0	0	0	0	0	0	0	0	0	0	0	0	0	0	0	0	0	0	0	0	0	0	0	0	0	0	0	0	0	0	0	0	0	0	0	0	0	D2 agonist quinpirole potentiates neurite retraction and growth cone collapse induced by mhtt, which is reversed by antagonist raclopride; quinpirole also caused same effects in wt neurons.	E14 mouse striatal neuronal culture transfected with exon1-htt-103Q GFP	0	0	1
1827	RCAN1	19270310	3	OE in cell culture decreased toxicity.	0	0	0	0	0	0	0	0	0	0	0	0	0	0	0	0	0	0	0	0	0	0	0	0	0	0	0	0	0	0	0	0	0	0	0	0	0	0	0	0	OE causes calcineurin inhibition and phosphorylation of htt.|PTM	ST14A expressing N548-htt-120Q or 15Q; neuronal line	1	0	0
1843	DUSP1	23392662	3	OE prevented cell death of primary neurons expressing mHtt; phosphatase activity required (partly acting through JNK and p38). Lenti-transfection together with mHtt in vivo in rat striatum reduce neurodegeneration.	0	0	0	0	0	0	0	0	0	0	0	0	0	0	0	0	0	0	0	0	0	0	0	0	0	0	0	0	0	0	0	0	0	0	0	0	0	0	0	0	requires phosphatase activity, also involves JNK and p38 activity.	0	0	0	0
1850	DUSP8	22413862	3	RNAi KD worsened the loss of touch sensitivity in worms expressing exon1-Htt-128Q.	0	0	0	0	0	0	0	0	0	0	0	0	0	0	0	0	0	vhp-1	0	exon1-Htt-128Q	1	0	0	0	0	0	0	0	0	0	0	1	0	0	1	0	1	0	0	0	0	0	0	0	0
1915	EEF1A1	12417652	2.5	EF-1 associates with mHtt aggregates in inducible N2a cells and in R6/2 brain.	0	0	0	0	0	0	0	0	0	0	0	0	0	0	0	0	0	0	0	0	0	0	0	0	0	0	0	0	0	0	0	0	0	0	0	0	0	0	0	0	0	0	0	0	0
1915	EEF1A1	12417652	3	OE reduced cell toxicity and mHtt aggregation in N2a cells.	0	0	0	0	0	0	0	0	0	0	0	0	0	0	0	0	0	0	0	0	0	0	0	0	0	0	0	0	0	0	0	0	0	0	0	0	0	0	0	0	0	Inducible N2a expressing exon1-Htt-150Q GFP	1	0	0
1917	EEF1A2	15084750	3	KD increased pure polyQ aggregation in worm genome wide screen.	0	0	0	0	0	0	0	0	0	0	0	0	0	0	0	0	0	0	0	24Q, 33Q, 35Q and 40Q YFP; polyQ	0	0	1	0	1	0	0	0	0	0	0	0	0	0	0	0	1	0	0	0	0	0	0	0	0
1917	EEF1A2	21915392	3	RNAi KD in HEK cells expressing exon1-Htt-74Q GFP increased aggregation.	0	0	0	0	0	0	0	0	0	0	0	0	0	0	0	0	0	0	0	0	0	0	0	0	0	0	0	0	0	0	0	0	0	0	0	0	0	0	0	0	0	HEK cells expressing exon1-Htt-74Q GFP	0	1	0
1917	EEF1A2	22413862	3	RNAi KD worsened the loss of touch sensitivity in worms expressing exon1-Htt-128Q.	0	0	0	0	0	0	0	0	0	0	0	0	0	0	0	0	0	eft-3	0	exon1-Htt-128Q	1	0	0	0	0	0	0	0	0	0	0	1	0	0	1	0	1	0	0	0	0	0	0	0	0
1938	EEF2	15084750	3	KD increased pure polyQ aggregation in worm genome wide screen.	0	0	0	0	0	0	0	0	0	0	0	0	0	0	0	0	0	0	0	24Q, 33Q, 35Q and 40Q YFP; polyQ	0	0	1	0	1	0	0	0	0	0	0	0	0	0	0	0	1	0	0	0	0	0	0	0	0
1950	EGF	17726098	3	IGF-1 in combination with EFG decreased mHtt toxicity in ST14A cells.	0	0	0	0	0	0	0	0	0	0	0	0	0	0	0	0	0	0	0	0	0	0	0	0	0	0	0	0	0	0	0	0	0	0	0	0	0	0	0	0	IGF-1 in combination with EFG partially protected from cell death. While rotenone is protective in cells, worm and a fly HD model. |Correlatiive: Rotenone also prevents casp3 and casp7 activation.	ST14A stably transfected with N548-htt-120Q; neuronal line	1	0	0
1967	EIF2B1	22413862	3	RNAi KD improved the loss of touch sensitivity in worms expressing exon1-Htt-128Q.	0	0	0	0	0	0	0	0	0	0	0	0	0	0	0	0	0	ZK1098.4	0	exon1-Htt-128Q	1	0	0	0	0	0	0	0	0	1	0	0	0	0	1	0	1	0	0	0	0	0	0	0	0
1968	EIF2S3	15084750	3	KD increased pure polyQ aggregation in worm genome wide screen.	0	0	0	0	0	0	0	0	0	0	0	0	0	0	0	0	0	0	0	24Q, 33Q, 35Q and 40Q YFP; polyQ	0	0	1	0	1	0	0	0	0	0	0	0	0	0	0	0	1	0	0	0	0	0	0	0	0
1968	EIF2S3	21915392	3	RNAi KD in HEK cells expressing exon1-Htt-74Q GFP increased aggregation.	0	0	0	0	0	0	0	0	0	0	0	0	0	0	0	0	0	0	0	0	0	0	0	0	0	0	0	0	0	0	0	0	0	0	0	0	0	0	0	0	0	HEK cells expressing exon1-Htt-74Q GFP	0	1	0
1977	EIF4E	22413862	3	RNAi KD improved the loss of touch sensitivity in worms expressing exon1-Htt-128Q.	0	0	0	0	0	0	0	0	0	0	0	0	0	0	0	0	0	ife-3	0	exon1-Htt-128Q	1	0	0	0	0	0	0	0	0	1	0	0	0	0	1	0	1	0	0	0	0	0	0	0	0
1983	EIF5	15084750	3	KD increased pure polyQ aggregation in worm genome wide screen.	0	0	0	0	0	0	0	0	0	0	0	0	0	0	0	0	0	0	0	24Q, 33Q, 35Q and 40Q YFP; polyQ	0	0	1	0	1	0	0	0	0	0	0	0	0	0	0	0	1	0	0	0	0	0	0	0	0
2002	ELK1	22372926	3	siRNA KD in HdhQ111/Q111 cells induced cell death and also caspase 3 activation.	0	0	0	0	0	0	0	0	0	0	0	0	0	0	0	0	0	0	0	0	0	0	0	0	0	0	0	0	0	0	0	0	0	0	0	0	0	0	0	0	0	HdhQ111/Q111 and Q7/Q7	1	0	0
2019	EN1	18718937	3	Fly GOF allele decreased degeneration.	0	0	0	0	0	0	0	0	0	0	0	0	0	0	0	0	0	0	0	0	0	0	0	0	0	0	0	0	0	0	0	0	0	0	0	0	0	0	0	0	0	0	0	0	0
2028	ENPEP	23209424	3	siRNA KD decreased mHtt toxicity (caspase 3 activation) in HEK293T cells; Buck druggable genome screen.	0	0	0	0	0	0	0	0	0	0	0	0	0	0	0	0	0	0	0	0	0	0	0	0	0	0	0	0	0	0	0	0	0	0	0	0	0	0	0	0	mhtt induced rounding and detachment taken as signs of toxicity; growth factor deprivation induced caspase 3 activation used as readout.	HEK293T cells expressing N558-htt-141Q GFP	0	1	0
2033	EP300	21912091	3	LOF further reduced larval survival (eclosion rate) of flies expressing mHtt.	0	0	0	0	0	0	0	0	0	0	0	0	0	0	0	0	0	0	0	0	0	0	0	0	0	0	0	0	0	0	0	0	0	0	0	0	0	0	0	0	0	0	0	0	0
2033	EP300	11264541	3	OE in cell culture HD model had no effect.	1	0	0	0	0	0	0	0	0	0	0	0	0	0	0	0	0	0	0	0	0	0	0	0	0	0	0	0	0	0	0	0	0	0	0	0	0	0	0	0	Sequestering of CBP; transcriptional changes with reporters, co-localization with mhtt aggregates	primary cortical neurons rat; or N2a transfected with N63-htt-148Q or 18Q; N917-htt-65Q or 26Q	0	0	1
2033	EP300	12815067	3	OE reduced eye degeneration and inclusions in flies expressing Q127.	0	0	0	0	0	0	0	0	0	0	0	0	0	0	0	0	0	0	0	0	0	0	0	0	0	0	0	0	0	0	0	0	0	0	0	0	0	0	0	0	0	0	0	0	0
2036	EPB41L1	17500595	3	Kaltenbach fly screen of Htt interactome. LOF decreased degeneration.	0	0	0	0	0	0	0	0	0	0	0	0	0	0	0	0	0	0	0	0	0	0	0	0	0	0	0	0	0	0	0	0	0	0	0	0	0	0	0	0	0	0	0	0	0
2057	EPOR	15134587	4	asialoEryothropoietin protein therapy had no effect in R6/2 mouse model.	1	0	0	0	0	0	0	0	0	0	0	0	0	0	0	0	0	0	0	0	0	0	0	0	0	0	0	0	0	0	0	0	0	0	0	0	0	0	0	0	0	0	0	0	0
2060	EPS15	14560003	3	LOF worsened mHtt-induced toxicity in [RNQ+] yeast strains.	0	0	0	0	0	0	0	0	0	0	0	0	0	0	0	0	0	0	0	0	0	0	0	0	0	0	0	0	0	0	0	0	0	0	0	0	0	0	0	0	0	0	0	0	0
2063	NR2F6	23209424	3	siRNA KD decreased mHtt toxicity (caspase 3 activation) in HEK293T cells; Buck druggable genome screen.	0	0	0	0	0	0	0	0	0	0	0	0	0	0	0	0	0	0	0	0	0	0	0	0	0	0	0	0	0	0	0	0	0	0	0	0	0	0	0	0	mhtt induced rounding and detachment taken as signs of toxicity; growth factor deprivation induced caspase 3 activation used as readout.	HEK293T cells expressing N558-htt-141Q GFP	0	1	0
2071	ERCC3	19789644	3	RNAi KD decreased aggregation (inclusion #, amount per cell) in fly neuronal cell line.	0	0	0	0	0	0	0	0	0	0	0	0	0	0	0	0	0	0	0	0	0	0	0	0	0	0	0	0	0	0	0	0	0	0	0	0	0	0	0	0	0	Fly BG2 neuronal cell line stably expressing exon1-htt-62Q or 18Q EGFP for aggregation.	1	0	0
2073	ERCC5	20100940	3	RNAi KD in a genome wide screen increased exon1-Htt-46Q aggregation in fly S2 cells	0	0	0	0	0	0	0	0	0	0	0	0	0	0	0	0	0	0	0	0	0	0	0	0	0	0	0	0	0	0	0	0	0	0	0	0	0	0	0	0	0	Drosophila S2 cells expressing exon 1-htt-46Q	0	1	0
2081	ERN1	21954231	3	OE of ERN1 (IRE1) or chemical induction of ER stress in neuronal cells increased mHtt aggregation (soluble and insoluble forms). OE of other ER stress sensors PERK and ATF6 had no effect (and only a small though significant effect on number of cells expressing muHtt aggregates). The IRE1 effect is lost with the kinase-dead but not the RNase-dead mutant, and by OE of its inhibitory binding partner…	0	0	0	0	0	0	0	0	0	0	0	0	0	0	0	0	0	0	0	0	0	0	0	0	0	0	0	0	0	0	0	0	0	0	0	0	0	0	0	0	Ectopic OE of IRE1 promotes mHtt aggregation, inhibits autophagy flux, and enhanced ER stress or mHtt-induced cell death. Kinase-dead or knock-down of IRE1 reduced ER stress-induced mHtt aggregation by relieving block of autophagy flux, and reduced ER stress- and muHtt-induced cell death. The effect of IRE1 is not affected by mutating the RNase domain, nor by OE of its downstream effector XBP1. D…	SH-SY5Y; AF5; HdhQ111/111	1	0	0
2081	ERN1	22337954	3	shRNA KD decreased inclusions and aggregate levels in NSC34 cells expressing polyQ79.	0	0	0	0	0	0	0	0	0	0	0	0	0	0	0	0	0	0	0	0	0	0	0	0	0	0	0	0	0	0	0	0	0	0	0	0	0	0	0	0	0	NSC34 cells expressing polyQ79	1	0	0
2107	ETF1	15084750	3	KD increased pure polyQ aggregation in worm genome wide screen.	0	0	0	0	0	0	0	0	0	0	0	0	0	0	0	0	0	0	0	24Q, 33Q, 35Q and 40Q YFP; polyQ	0	0	1	0	1	0	0	0	0	0	0	0	0	0	0	0	1	0	0	0	0	0	0	0	0
2168	FABP1	23209424	3	siRNA KD decreased mHtt toxicity (caspase 3 activation) in HEK293T cells; Buck druggable genome screen.	0	0	0	0	0	0	0	0	0	0	0	0	0	0	0	0	0	0	0	0	0	0	0	0	0	0	0	0	0	0	0	0	0	0	0	0	0	0	0	0	mhtt induced rounding and detachment taken as signs of toxicity; growth factor deprivation induced caspase 3 activation used as readout.	HEK293T cells expressing N558-htt-141Q GFP	0	1	0
2170	FABP3	22413862	3	RNAi KD improved the loss of touch sensitivity in worms expressing exon1-Htt-128Q.	0	0	0	0	0	0	0	0	0	0	0	0	0	0	0	0	0	lbp-7	0	exon1-Htt-128Q	1	0	0	0	0	0	0	0	0	1	0	0	0	0	1	0	1	0	0	0	0	0	0	0	0
2171	FABP5	23209424	3	siRNA KD decreased mHtt toxicity (caspase 3 activation) in HEK293T cells; Buck druggable genome screen.	0	0	0	0	0	0	0	0	0	0	0	0	0	0	0	0	0	0	0	0	0	0	0	0	0	0	0	0	0	0	0	0	0	0	0	0	0	0	0	0	mhtt induced rounding and detachment taken as signs of toxicity; growth factor deprivation induced caspase 3 activation used as readout.	HEK293T cells expressing N558-htt-141Q GFP	0	1	0
2184	FAH	15084750	3	KD increased pure polyQ aggregation in worm genome wide screen.	0	0	0	0	0	0	0	0	0	0	0	0	0	0	0	0	0	0	0	24Q, 33Q, 35Q and 40Q YFP; polyQ	0	0	1	0	1	0	0	0	0	0	0	0	0	0	0	0	1	0	0	0	0	0	0	0	0
2192	FBLN1	22413862	3	RNAi KD improved the loss of touch sensitivity in worms expressing exon1-Htt-128Q.	0	0	0	0	0	0	0	0	0	0	0	0	0	0	0	0	0	fbl-1	0	exon1-Htt-128Q	1	0	0	0	0	0	0	0	0	1	0	0	0	0	1	0	1	0	0	0	0	0	0	0	0
2237	FEN1	16388310	3	KD in cell culture had no effect.	1	0	0	0	0	0	0	0	0	0	0	0	0	0	0	0	0	0	0	0	0	0	0	0	0	0	0	0	0	0	0	0	0	0	0	0	0	0	0	0	SiRNA for MSH2, MSH3 or XPA, but not MSH6, XPC or FEN1, stabilized transcription induced contraction of CAG.	HT1080 Human fibrosarcoma cells, (CAG)95 in HPRT minigene; polyQ non-neuronal	0	1	0
2237	FEN1	22413862	3	RNAi KD worsened the loss of touch sensitivity in worms expressing exon1-Htt-128Q.	0	0	0	0	0	0	0	0	0	0	0	0	0	0	0	0	0	crn-1	0	exon1-Htt-128Q	1	0	0	0	0	0	0	0	0	0	0	1	0	0	1	0	1	0	0	0	0	0	0	0	0
2247	FGF2	20562017	4	Dosing of R6/2 with the FGF2 agonist peptide hexafin2 (10mg/kg s.c. 3 time/wk from 4 wks of age) did not affect body weight, rotarod performance, had a transient positive effect on rearing in the open filed test, and improved cognitive functions as measured by the sociability and preference for social novelty tests at 5 wks of age.	0	0	0	0	0	0	0	0	0	0	0	0	0	0	0	0	0	0	0	0	0	0	0	0	0	0	0	0	0	0	0	0	0	0	0	0	0	0	0	0	0	0	0	0	0
2247	FGF2	16326808	4	FGF-2 were inject s.c. daily 3x/wk into R6/2 mice starting at 8 wks and lasted till death. Improvements were seen in motor performance, 20% increase in lifespan, decreased HD aggregates, increased neuroproliferaton.	0	0	0	0	0	0	0	0	0	0	0	0	0	0	0	0	0	0	0	0	0	0	0	0	0	0	0	0	0	0	0	0	0	0	0	0	0	0	0	0	0	STHdhQ111 or Q7 cell; neuronal line; primary striatal neurons transfected with N111-htt-147Q-GFP or FL-htt-138Q-GFP	0	0	1
2280	FKBP1A	23131566	3	OE of this RyR1 stabilizer reduced toxicity induced by mHtt in transfected cortical and striatal neurons, and also reduced Ca2+ leak through RyR1 in transfected HEK cells.	0	0	0	0	0	0	0	0	0	0	0	0	0	0	0	0	0	0	0	0	0	0	0	0	0	0	0	0	0	0	0	0	0	0	0	0	0	0	0	0	Ca2+ leak through RyR measured	primary cortical or striatal neurons transfected with exon1-Htt-150Q or 17Q	0	0	1
2298	FOXD4	22413862	3	RNAi KD improved the loss of touch sensitivity in worms expressing exon1-Htt-128Q.	0	0	0	0	0	0	0	0	0	0	0	0	0	0	0	0	0	unc-130	0	exon1-Htt-128Q	1	0	0	0	0	0	0	0	0	1	0	0	0	0	1	0	1	0	0	0	0	0	0	0	0
2308	FOXO1	22337954	3	OE decreased mHtt inclusions in Neuro2a cells expressing N588-Htt-138Q, associated with induction of autophagy.	0	0	0	0	0	0	0	0	0	0	0	0	0	0	0	0	0	0	0	0	0	0	0	0	0	0	0	0	0	0	0	0	0	0	0	0	0	0	0	0	0	Neuro2a cells expressing polyQ79 or N588-Htt-138Q	1	0	0
2309	FOXO3	15793589	3	LOF in the worm decreased aggregation. Small molecule in cell culture decreased toxicity.	0	0	0	0	0	0	0	0	0	0	0	0	0	0	0	0	0	0	daf-16 mutation increases 128Q phenotype (tail mechanosensation defect. Daf-16 mutatino blocks the beneficial effects of sir-2.1 and of resvertarol.	N57-htt-128Q CFP or 19Q	0	1	0	0	1	0	0	0	1	0	0	0	0	0	0	0	0	1	0	0	0	0	0	0	0
2334	AFF2	20100940	3	RNAi KD in a genome wide screen decreased exon1-Htt-46Q aggregation in fly S2 cells	0	0	0	0	0	0	0	0	0	0	0	0	0	0	0	0	0	0	0	0	0	0	0	0	0	0	0	0	0	0	0	0	0	0	0	0	0	0	0	0	0	Drosophila S2 cells expressing exon 1-htt-46Q	0	1	0
2339	FNTA	22413862	3	RNAi KD worsened the loss of touch sensitivity in worms expressing exon1-Htt-128Q.	0	0	0	0	0	0	0	0	0	0	0	0	0	0	0	0	0	R02D3.5	0	exon1-Htt-128Q	1	0	0	0	0	0	0	0	0	0	0	1	0	0	1	0	1	0	0	0	0	0	0	0	0
2339	FNTA	23209424	3	siRNA KD decreased mHtt toxicity (caspase 3 activation) in HdhQ111/Q111 cells; FPT inhibitor II also decreased cell toxicity; Buck druggable genome screen.	0	0	0	0	0	0	0	0	0	0	0	0	0	0	0	0	0	0	0	0	0	0	0	0	0	0	0	0	0	0	0	0	0	0	0	0	0	0	0	0	Growth factor deprivation induced caspase 3 activation used as readout in HdhQ111/Q111 KI cells.	HdhQ111/Q111 vs. Q7/Q7 KI cells	1	0	0
2342	FNTB	23209424	3	siRNA KD decreased mHtt toxicity (caspase 3 activation) in HEK293T and HdhQ111/Q111 cells; FPT inhibitor II also decreased cell toxicity; Buck druggable genome screen.	0	0	0	0	0	0	0	0	0	0	0	0	0	0	0	0	0	0	0	0	0	0	0	0	0	0	0	0	0	0	0	0	0	0	0	0	0	0	0	0	mhtt induced rounding and detachment taken as signs of toxicity; growth factor deprivation induced caspase 3 activation used as readout in both HEK293T and in HdhQ111/Q111 cells.	HEK293T cells expressing N558-htt-141Q GFP; HdhQ111/Q111 vs. Q7/Q7 KI cells	1	1	0
2444	FRK	17500595	3	Kaltenbach fly screen of Htt interactome (original gene PTK6). 4 alleles tested. GOF decreased degeneration, LOF increased degeneration.	0	0	0	0	0	0	0	0	0	0	0	0	0	0	0	0	0	0	0	0	0	0	0	0	0	0	0	0	0	0	0	0	0	0	0	0	0	0	0	0	0	0	0	0	0
2475	FRAP1	17921520	3	Fly LOF and fly small molecule show decreased degeneration. Small molecule in cell culture decreased aggregation, which is associated with increased mHtt clearance through autophagy.	0	0	0	0	0	0	0	0	0	0	0	0	0	0	0	0	0	0	0	0	0	0	0	0	0	0	0	0	0	0	0	0	0	0	0	0	0	0	0	0	Rapamycin and Li or L-690,330 increased autophagsomes in an additive manner. Rapamycin also decreased mhtt aggregation (see PMID 11978769)	MEF GSK-3beta (+/+) GSK-3beta (-/-) cells transfected with exon1-htt-74Q EGFP; non-neuronal	0	1	0
2475	FRAP1	23443539	3	MID1 negatively regulates PP2Ac which in turn opposes MTOR kinase activity. The decreased translation of mHtt mRNA due to MID1 KD should be mirrored by MTOR inhibition. Temsirolimus indeed decreased translation of CAG51 luciferase reporter in HeLa cells and the mHtt recovery in whole cell FRAP assay.	0	0	0	0	0	0	0	0	0	0	0	0	0	0	0	0	0	0	0	0	0	0	0	0	0	0	0	0	0	0	0	0	0	0	0	0	0	0	0	0	0	HeLa cells transfected with exon1-Htt-49Q or 17Q	0	1	0
2475	FRAP1	23861892	3	mTOR catalytic inhibitor AZD8055 in R6/2 cortico-striatal brain slice in organotypic interface culture DIV7-21 reduced number and size of mHtt aggregates, insoluble mHtt, and rescued the number of DARPP-32 and NeuF positive neurons. In Hdh150Q slices, mHtt level was reduced (no degeneration in this model during this culture period). AZD8055 also reduced mTOR downstream signaling (S6K phospho-Ser2…	0	Induction of autophagy	R6/2 P6 cortico-striatal slices in organotypic interface culture to DIV21; also from Hdh150Q	1	0	1	0	0	1	0	0	1	0	0	0	0	1	0	0	0	0	0	0	0	0	0	0	0	0	0	0	0	0	0	0	0	0	0	0	0	0	primary cortical neurons transfected with exon1-Htt-72Q	0	0	1
2475	FRAP1	18199701	3	Rapamycin still reduces insoluble and soluble mHtt in Atg5 -/- cells; mechanism is reduction in total protein synthesis, cyclohexamide produces the same effect.	0	0	0	0	0	0	0	0	0	0	0	0	0	0	0	0	0	0	0	0	0	0	0	0	0	0	0	0	0	0	0	0	0	0	0	0	0	0	0	0	mechanism is reduction in total protein synthesis, cyclohexamide produces the same effect	Atg +/+ or -/- MEFs transfected with exon1-htt-97Q EGFP.	0	1	0
2475	FRAP1	20100940	3	RNAi KD in a genome wide screen decreased exon1-Htt-46Q aggregation in fly S2 cells	0	0	0	0	0	0	0	0	0	0	0	0	0	0	0	0	0	0	0	0	0	0	0	0	0	0	0	0	0	0	0	0	0	0	0	0	0	0	0	0	0	Drosophila S2 cells expressing exon 1-htt-46Q	0	1	0
2495	FTH1	22413862	3	RNAi KD improved the loss of touch sensitivity in worms expressing exon1-Htt-128Q.	0	0	0	0	0	0	0	0	0	0	0	0	0	0	0	0	0	ftn-2	0	exon1-Htt-128Q	1	0	0	0	0	0	0	0	0	1	0	0	0	0	1	0	1	0	0	0	0	0	0	0	0
2520	GAST	23209424	3	siRNA KD decreased mHtt toxicity (caspase 3 activation) in HEK293T cells; Buck druggable genome screen.	0	0	0	0	0	0	0	0	0	0	0	0	0	0	0	0	0	0	0	0	0	0	0	0	0	0	0	0	0	0	0	0	0	0	0	0	0	0	0	0	mhtt induced rounding and detachment taken as signs of toxicity; growth factor deprivation induced caspase 3 activation used as readout.	HEK293T cells expressing N558-htt-141Q GFP	0	1	0
2521	FUS	23172908	3	Deletion mutant of FUS ortholog fust-1 in c. elegans ameliorated the touch insensitivity phenotype of mHtt (N57-Htt-128Q CFP) expressed in touch neurons, and reduced axonal degeneration and mHtt aggregation in axons. The rescue of these phenotypes, unlike that in the TDP-43 mutant, was not abolished in the progranulin (ortholog PGRN-1) null mutants. The fust-1 mutant itself did not affect life-sp…	0	0	0	0	0	0	0	0	0	0	0	0	0	0	0	0	0	174175	tm4439 mutant line used.	N57-htt-128Q CFP or 19Q	1	0	0	1	0	0	1	0	0	0	0	0	1	0	0	0	0	1	0	0	Cell toxicity induced by Na arsenite; rescue specific to the Q111/Q111 and not the Q7/Q7 cells.	STHdhQ111/Q111 and Q7/Q7	1	0	0
2547	XRCC6	20439996	3.5	Cross of Ku70 transgenic to R6/2 improved clasping reflex, prolonged lifespan, slightly improved rotarod performance and brain weight but only at 4 wks of age.	0	0	0	0	0	0	0	0	0	0	0	0	0	0	0	0	0	0	0	0	0	0	0	0	0	0	0	0	0	0	0	0	0	0	0	0	0	0	0	0	0	0	0	0	0
2550	GABBR1	22413862	3	RNAi KD improved the loss of touch sensitivity in worms expressing exon1-Htt-128Q.	0	0	0	0	0	0	0	0	0	0	0	0	0	0	0	0	0	Y41G9A.4	0	exon1-Htt-128Q	1	0	0	0	0	0	0	0	0	1	0	0	0	0	1	0	1	0	0	0	0	0	0	0	0
2566	GABRG2	19450569	4	Sleep/wake cycles in R6/2 mice were managed by alprazolam (to put them to sleep) and modafinil (to wake them up). Both improved cognitive function and apathy, but had a stronger effect when used in combination. Remarkably, beneficial effects on cognitive performance were also seen in vehicle-treated cage-mates of Alprazolam/Modafinil-treated mice.	0	0	0	0	0	0	0	0	0	0	0	0	0	0	0	0	0	0	0	0	0	0	0	0	0	0	0	0	0	0	0	0	0	0	0	0	0	0	0	0	0	0	0	0	0
2589	GALNT1	22413862	3	RNAi KD worsened the loss of touch sensitivity in worms expressing exon1-Htt-128Q.	0	0	0	0	0	0	0	0	0	0	0	0	0	0	0	0	0	gly-3	0	exon1-Htt-128Q	1	0	0	0	0	0	0	0	0	0	0	1	0	0	1	0	1	0	0	0	0	0	0	0	0
2590	GALNT2	22413862	3	RNAi KD improved the loss of touch sensitivity in worms expressing exon1-Htt-128Q.	0	0	0	0	0	0	0	0	0	0	0	0	0	0	0	0	0	gly-4	0	exon1-Htt-128Q	1	0	0	0	0	0	0	0	0	1	0	0	0	0	1	0	1	0	0	0	0	0	0	0	0
2597	GAPDH	16492755	3	OE of GAPDH or Siah1 in cell culture model enhances nuclear translocation of mHtt and cytotoxicity. Increased toxicity.	0	0	0	0	0	0	0	0	0	0	0	0	0	0	0	0	0	0	0	0	0	0	0	0	0	0	0	0	0	0	0	0	0	0	0	0	0	0	0	0	GAPDH increased mhtt (both forms) and polyQ toxicity, no effect on 23Q. Siah-delta RING (no ubiquitin E3 ligase activity) also increased mhtt toxicity but not Siah-delta NLS (no nucleus translocation). |GAPDH mutants that cannot bind Siah1 prevent translocation. Depletion of GAPDH or Siah1 by RNA interference diminishes nuclear translocation of mHtt.|HttLocal	N2a cells transfected with N171-htt-82Q or N427-htt-148Q or pure 82Q; neuronal line	1	0	0
2597	GAPDH	22413862	3	RNAi KD improved the loss of touch sensitivity in worms expressing exon1-Htt-128Q.	0	0	0	0	0	0	0	0	0	0	0	0	0	0	0	0	0	gpd-2	0	exon1-Htt-128Q	1	0	0	0	0	0	0	0	0	1	0	0	0	0	1	0	1	0	0	0	0	0	0	0	0
2648	KAT2A	21912091	3	LOF further reduced larval survival (eclosion rate) and eye degeneration of flies expressing mHtt; OE did not ameliorate either phenotype.	0	0	0	0	0	0	0	0	0	0	0	0	0	0	0	0	0	0	0	0	0	0	0	0	0	0	0	0	0	0	0	0	0	0	0	0	0	0	0	0	0	0	0	0	0
2648	KAT2A	19542216	3	shRNA KD reversed the decrease in mitochondrial density in cortical neurons due to mHtt (and mutant a-synuclein). Effect mediated by PGC-1a but not PGC-1b.	0	0	0	0	0	0	0	0	0	0	0	0	0	0	0	0	0	0	0	0	0	0	0	0	0	0	0	0	0	0	0	0	0	0	0	0	0	0	0	0	Mitochondria density as readout	Primary cortical neurons transfected with exon1-Htt-120Q	0	0	1
2650	GCNT1	22413862	3	RNAi KD worsened the loss of touch sensitivity in worms expressing exon1-Htt-128Q.	0	0	0	0	0	0	0	0	0	0	0	0	0	0	0	0	0	gly-19	0	exon1-Htt-128Q	1	0	0	0	0	0	0	0	0	0	0	1	0	0	1	0	1	0	0	0	0	0	0	0	0
2662	GDF10	22413862	3	RNAi KD improved the loss of touch sensitivity in worms expressing exon1-Htt-128Q.	0	0	0	0	0	0	0	0	0	0	0	0	0	0	0	0	0	unc-129	0	exon1-Htt-128Q	1	0	0	0	0	0	0	0	0	1	0	0	0	0	1	0	1	0	0	0	0	0	0	0	0
2662	GDF10	23209424	3	siRNA KD decreased mHtt toxicity (caspase 3 activation) in HEK293T cells; Buck druggable genome screen.	0	0	0	0	0	0	0	0	0	0	0	0	0	0	0	0	0	0	0	0	0	0	0	0	0	0	0	0	0	0	0	0	0	0	0	0	0	0	0	0	mhtt induced rounding and detachment taken as signs of toxicity; growth factor deprivation induced caspase 3 activation used as readout.	HEK293T cells expressing N558-htt-141Q GFP	0	1	0
2668	GDNF	20227407	4	Bilateral transplantation of mouse neural progenitor cells (mNPCs) expressing GDNF into the striatum of pre-symptomatic N171-82Q mice improved rotarod performance, increased striatal neuronal survival, and decreased mHtt inclusions, but no effect on body weight, 3 months post-transplantation.	0	0	0	0	0	0	0	0	0	0	0	0	0	0	0	0	0	0	0	0	0	0	0	0	0	0	0	0	0	0	0	0	0	0	0	0	0	0	0	0	0	0	0	0	0
2668	GDNF	16751280	4	GDNF gene therapy decreased degeneration, decreased aggregations, and improved motor function. This contradicts other gene therapy study.	0	0	0	0	0	0	0	0	0	0	0	0	0	0	0	0	0	0	0	0	0	0	0	0	0	0	0	0	0	0	0	0	0	0	0	0	0	0	0	0	0	0	0	0	0
2668	GDNF	15817265	3.5	GDNF gene therapy in mouse R6/2 model shows no benefits.	1	0	0	0	0	0	0	0	0	0	0	0	0	0	0	0	0	0	0	0	0	0	0	0	0	0	0	0	0	0	0	0	0	0	0	0	0	0	0	0	0	0	0	0	0
2673	GFPT1	22413862	3	RNAi KD worsened the loss of touch sensitivity in worms expressing exon1-Htt-128Q.	0	0	0	0	0	0	0	0	0	0	0	0	0	0	0	0	0	F22B3.4	0	exon1-Htt-128Q	1	0	0	0	0	0	0	0	0	0	0	1	0	0	1	0	1	0	0	0	0	0	0	0	0
2735	GLI1	22413862	3	RNAi KD improved the loss of touch sensitivity in worms expressing exon1-Htt-128Q.	0	0	0	0	0	0	0	0	0	0	0	0	0	0	0	0	0	tra-1	0	exon1-Htt-128Q	1	0	0	0	0	0	0	0	0	1	0	0	0	0	1	0	1	0	0	0	0	0	0	0	0
2740	GLP1R	18984744	4	Exendin-4 treatment ameliorated abnormalities in peripheral glucose regulation and suppressed cellular pathology in both brain and pancreas in a mouse model of HD. The treatment also improved motor function and extended the survival time of the HD mice. These clinical improvements were correlated with reduced accumulation of mHtt protein aggregates in both islet and brain cells.	0	0	0	0	0	0	0	0	0	0	0	0	0	0	0	0	0	0	0	0	0	0	0	0	0	0	0	0	0	0	0	0	0	0	0	0	0	0	0	0	0	0	0	0	0
2741	GLRA1	23209424	3	siRNA KD decreased mHtt toxicity (caspase 3 activation) in HEK293T cells; Buck druggable genome screen.	0	0	0	0	0	0	0	0	0	0	0	0	0	0	0	0	0	0	0	0	0	0	0	0	0	0	0	0	0	0	0	0	0	0	0	0	0	0	0	0	mhtt induced rounding and detachment taken as signs of toxicity; growth factor deprivation induced caspase 3 activation used as readout.	HEK293T cells expressing N558-htt-141Q GFP	0	1	0
2742	GLRA2	23209424	3	siRNA KD decreased mHtt toxicity (caspase 3 activation) in HEK293T cells; Buck druggable genome screen.	0	0	0	0	0	0	0	0	0	0	0	0	0	0	0	0	0	0	0	0	0	0	0	0	0	0	0	0	0	0	0	0	0	0	0	0	0	0	0	0	mhtt induced rounding and detachment taken as signs of toxicity; growth factor deprivation induced caspase 3 activation used as readout.	HEK293T cells expressing N558-htt-141Q GFP	0	1	0
2762	GMDS	22413862	3	RNAi KD improved the loss of touch sensitivity in worms expressing exon1-Htt-128Q.	0	0	0	0	0	0	0	0	0	0	0	0	0	0	0	0	0	bre-1	0	exon1-Htt-128Q	1	0	0	0	0	0	0	0	0	1	0	0	0	0	1	0	1	0	0	0	0	0	0	0	0
2771	GNAI2	17500595	3	Kaltenbach fly screen of Htt interactome (original gene GNAZ). 3 alleles tested. GOF increased, LOF decreased, degeneration.	0	0	0	0	0	0	0	0	0	0	0	0	0	0	0	0	0	0	0	0	0	0	0	0	0	0	0	0	0	0	0	0	0	0	0	0	0	0	0	0	0	0	0	0	0
2771	GNAI2	22794259	3	OE in HD flies suppressed climbing phenotype (Htt interactome Red Module).	0	0	0	0	0	0	0	0	0	0	0	0	0	0	0	0	0	0	0	0	0	0	0	0	0	0	0	0	0	0	0	0	0	0	0	0	0	0	0	0	0	0	0	0	0
2778	GNAS	18391949	3	siRNA KD of GNAS or its chemical inhibitor NF449 reduced mHtt aggregation and increased LC3-II levels; also blocked the increased aggregation induced by constitutively active calpain 2.	0	0	0	0	0	0	0	0	0	0	0	0	0	0	0	0	0	0	0	0	0	0	0	0	0	0	0	0	0	0	0	0	0	0	0	0	0	0	0	0	siRNA KD increased LC3-II levels, even in the presence of bafilomycin A1 (blocks autophagasome-lysosome fusion).	SK-N-SH neuronal cell line transfected with exon1-htt-74Q.	1	0	0
2781	GNAZ	17500595	3	Kaltenbach fly screen of Htt interactome. 3 alleles tested. GOF increased, LOF decreased, degeneration.	0	0	0	0	0	0	0	0	0	0	0	0	0	0	0	0	0	0	0	0	0	0	0	0	0	0	0	0	0	0	0	0	0	0	0	0	0	0	0	0	0	0	0	0	0
2781	GNAZ	22794259	3	OE in HD flies suppressed climbing phenotype (Htt interactome Red Module, original gene Gnai2).	0	0	0	0	0	0	0	0	0	0	0	0	0	0	0	0	0	0	0	0	0	0	0	0	0	0	0	0	0	0	0	0	0	0	0	0	0	0	0	0	0	0	0	0	0
2782	GNB1	17500595	3	Kaltenbach fly screen of Htt interactome (original gene GNB2). GOF increased degeneration.	0	0	0	0	0	0	0	0	0	0	0	0	0	0	0	0	0	0	0	0	0	0	0	0	0	0	0	0	0	0	0	0	0	0	0	0	0	0	0	0	0	0	0	0	0
2783	GNB2	17500595	3	Kaltenbach fly screen of Htt interactome. GOF increased degeneration.	0	0	0	0	0	0	0	0	0	0	0	0	0	0	0	0	0	0	0	0	0	0	0	0	0	0	0	0	0	0	0	0	0	0	0	0	0	0	0	0	0	0	0	0	0
2805	GOT1	20100940	3	RNAi KD in a genome wide screen decreased exon1-Htt-46Q aggregation in fly S2 cells	0	0	0	0	0	0	0	0	0	0	0	0	0	0	0	0	0	0	0	0	0	0	0	0	0	0	0	0	0	0	0	0	0	0	0	0	0	0	0	0	0	Drosophila S2 cells expressing exon 1-htt-46Q	0	1	0
2810	SFN	16505167	3	siRNA KD caused cell death in a cell line in which mHtt production was halted (expression of this gene increased by mHtt).	0	0	0	0	0	0	0	0	0	0	0	0	0	0	0	0	0	0	0	0	0	0	0	0	0	0	0	0	0	0	0	0	0	0	0	0	0	0	0	0	cell death	N2a inducible cells, exon1-htt-103Q or 65Q or 25Q, mCFP; neuronal line	1	0	0
2819	GPD1	17500595	3	Kaltenbach fly screen of Htt interactome (original gene GAPDH). 3 LOF alleles decreased degeneration.	0	0	0	0	0	0	0	0	0	0	0	0	0	0	0	0	0	0	0	0	0	0	0	0	0	0	0	0	0	0	0	0	0	0	0	0	0	0	0	0	0	0	0	0	0
2821	GPI	17500595	3	Kaltenbach fly screen of Htt interactome. 2 GOF alleles increased degeneration.	0	0	0	0	0	0	0	0	0	0	0	0	0	0	0	0	0	0	0	0	0	0	0	0	0	0	0	0	0	0	0	0	0	0	0	0	0	0	0	0	0	0	0	0	0
2821	GPI	22413862	3	RNAi KD worsened the loss of touch sensitivity in worms expressing exon1-Htt-128Q.	0	0	0	0	0	0	0	0	0	0	0	0	0	0	0	0	0	gpi-1	0	exon1-Htt-128Q	1	0	0	0	0	0	0	0	0	0	0	1	0	0	1	0	1	0	0	0	0	0	0	0	0
2823	GPM6A	17500595	3	Kaltenbach fly screen of Htt interactome. GOF increased, LOF decreased, degeneration.	0	0	0	0	0	0	0	0	0	0	0	0	0	0	0	0	0	0	0	0	0	0	0	0	0	0	0	0	0	0	0	0	0	0	0	0	0	0	0	0	0	0	0	0	0
2876	GPX1	23974869	3	OE and small molecule activator reduced mHtt toxicity in PC12 cells; OE rescued HD phenotypes in flies (eye degeneration, locomotor deficits, circadian arrhythmicity); small molecule activator rescued eye degeneration.	0	0	0	0	0	0	0	0	0	0	0	0	0	0	0	0	0	0	0	0	0	0	0	0	0	0	0	0	0	0	0	0	0	0	0	0	0	0	0	0	0	exon1-htt-103Q	1	0	0
2885	GRB2	24116161	3	OE reduced mHtt aggregation in transfected Neuro2A cells (possibly due to partial chaperone activity of Grb2) and increased cell survival. siRNA KD decreased LC3II signal and reduced autosomal-lysosomal fusion, and decreased survival of STHdhQ111/Q111 cells.	0	0	0	0	0	0	0	0	0	0	0	0	0	0	0	0	0	0	0	0	0	0	0	0	0	0	0	0	0	0	0	0	0	0	0	0	0	0	0	0	0	STHdhQ111/Q111 and Q7/Q7	1	0	0
2890	GRIA1	20977939	4	Dosing of R6/2 with the short-acting ampakine CX929 (5mg/kg, I.P. daily from 3 or 6 wks of age for 4-7 wks) reduced the loss of cortical and striatal BDNF and of striatal DARPP-32, reduced striatal atrophy and mHtt inclusions, improved motor performance (rotarod, hind-limb clasping and vertical pole descent), but had no effect on body weight or lifespan.	0	0	0	0	0	0	0	0	0	0	0	0	0	0	0	0	0	0	0	0	0	0	0	0	0	0	0	0	0	0	0	0	0	0	0	0	0	0	0	0	0	0	0	0	0
2890	GRIA1	19264961	4	Twice-daily injections of a short half-life ampakine in HD (CAG140) mice normalized BDNF levels, activity-driven actin polymerization in dendritic spines, and LTP stabilization in 8- or 16-week-old mutants. Ampakine treatments had no measurable effect on the decreased locomotor activity.	0	0	0	0	0	0	0	0	0	0	0	0	0	0	0	0	0	0	0	0	0	0	0	0	0	0	0	0	0	0	0	0	0	0	0	0	0	0	0	0	0	0	0	0	0
2896	GRN	23172908	3	Null mutants abolished the rescue phenotypes of FUS deletion mutant in HD c. elegans (touch insensitivity, axonal degeneration and mHtt aggregation in axons). The rescue phenotypes in TDP-43 mutant was not affected. In STHdhQ111/Q111 cells but not in Q7/Q7 cells, siRNA had little effect on cell death (1 of 3 siRNA) and OE protected from toxicity, and siRNA blocked the protective effect of siRNA f…	0	0	0	0	0	0	0	0	0	0	0	0	0	0	0	0	0	pgrn-1	no effect on its own and blocked protective effects of TDP-43 null except for aggregation; no effect on FUS null	N57-Htt-128Q	1	0	0	0	0	1	0	1	0	0	0	0	0	0	1	0	0	1	0	0	OE protected from mHtt toxicity, and siRNA abolished protective effect of TDP-43 KD but not FUS KD.	STHdhQ111/Q111 or Q7/Q7	1	0	0
2902	GRIN1	19915593	3	150 uM of the NMDAR antagonist APV decreased number of mHtt-containing inclusions in transfected neurons.	0	0	0	0	0	0	0	0	0	0	0	0	0	0	0	0	0	0	0	0	0	0	0	0	0	0	0	0	0	0	0	0	0	0	0	0	0	0	0	0	10uM blocks NMDA-mediated extrasynaptic activity; 30uM also blocks synaptic activity. 5-10uM reduced Rhes protein expression; restored CREB function and PGC1-a levels that are reduced by TTX.	Rat primary cortical or striatal neurons transfected with exon1-htt-148Q or 18Q, or with FL-htt-44Q; or primary striatal neurons from YAC128 mouse	0	0	1
2902	GRIN1	19915593	4	Chronic treatment of YAC128 mice from 2-12 mo with low does memantine (1mg/kg) reduced neuropathology and motor deficits in YAC128.	0	0	0	0	0	0	0	0	0	0	0	0	0	0	0	0	0	0	0	0	0	0	0	0	0	0	0	0	0	0	0	0	0	0	0	0	0	0	0	0	10uM blocks NMDA-mediated extrasynaptic activity; 30uM also blocks synaptic activity. 5-10uM reduced Rhes protein expression; restored CREB function and PGC1-a levels that are reduced by TTX.	Rat primary cortical or striatal neurons transfected with exon1-htt-148Q or 18Q, or with FL-htt-44Q; or primary striatal neurons from YAC128 mouse	0	0	1
2902	GRIN1	16959411	3	Memantine reduced sensitivity of YAC128 neurons to glutamate toxicity.	0	0	0	0	0	0	0	0	0	0	0	0	0	0	0	0	0	0	0	0	0	0	0	0	0	0	0	0	0	0	0	0	0	0	0	0	0	0	0	0	0	Primary striatal cultures from YAC128	0	0	1
2902	GRIN1	17046312	4.5	Pending evaluation by Clinical Group: Memantine in 12 patients significantly improved motor symptoms, but failed to improve other measures.	0	0	0	0	0	0	0	0	0	0	0	0	0	0	0	0	0	0	0	0	0	0	0	0	0	0	0	0	0	0	0	0	0	0	0	0	0	0	0	0	0	0	0	0	0
2902	GRIN1	15354397	4.5	Pending evaluation by Clinical Group: Possible slower progression in 27 patients.	0	0	0	0	0	0	0	0	0	0	0	0	0	0	0	0	0	0	0	0	0	0	0	0	0	0	0	0	0	0	0	0	0	0	0	0	0	0	0	0	0	0	0	0	0
2902	GRIN1	23209424	3	siRNA KD decreased mHtt toxicity (caspase 3 activation) in HEK293T cells; Buck druggable genome screen.	0	0	0	0	0	0	0	0	0	0	0	0	0	0	0	0	0	0	0	0	0	0	0	0	0	0	0	0	0	0	0	0	0	0	0	0	0	0	0	0	mhtt induced rounding and detachment taken as signs of toxicity; growth factor deprivation induced caspase 3 activation used as readout.	HEK293T cells expressing N558-htt-141Q GFP	0	1	0
2903	GRIN2A	20659453	4	Dosing of R6/2 with the NR2A selective antagonist Perzinfotel (EAA-090; 10 mg/kg) s.c. twice daily from 6 wks of age had no effect on survival, body weight, motor performance, and neuropathology. NR2B selective antagonists also had no effect.	0	0	0	0	0	0	0	0	0	0	0	0	0	0	0	0	0	0	0	0	0	0	0	0	0	0	0	0	0	0	0	0	0	0	0	0	0	0	0	0	0	0	0	0	0
2903	GRIN2A	23209424	3	siRNA KD decreased mHtt toxicity (caspase 3 activation) in HEK293T cells; Buck druggable genome screen.	0	0	0	0	0	0	0	0	0	0	0	0	0	0	0	0	0	0	0	0	0	0	0	0	0	0	0	0	0	0	0	0	0	0	0	0	0	0	0	0	mhtt induced rounding and detachment taken as signs of toxicity; growth factor deprivation induced caspase 3 activation used as readout.	HEK293T cells expressing N558-htt-141Q GFP	0	1	0
2904	GRIN2B	19915593	3	10 uM of NR2B antagonist Ifenprodil decreased the number of mHtt-containing inclusions in transfected neurons; and protected neurons from toxicity synergistically induced by mHtt plus non-lethal dose of glutamate (50uM).	0	0	0	0	0	0	0	0	0	0	0	0	0	0	0	0	0	0	0	0	0	0	0	0	0	0	0	0	0	0	0	0	0	0	0	0	0	0	0	0	Lowered TCP-1 protein levels.|Electrophysiological studies of synaptic transmission.	Rat primary cortical or striatal neurons transfected with exon1-htt-148Q or 18Q, or with FL-htt-44Q	0	0	1
2904	GRIN2B	17569088	3.5	Cohort of 250 HD patients studied, GRIN2B C2664T SNP as causal genetic variation segregated for pre-menopausal female patients with decreased CC frequency in females. Overall, homozygous CC genotype females have later AO. Together, GRIN2A and GRIN2B genotype variations explain 7.2% additional variance in AO for HD.	0	0	0	0	0	0	0	0	0	0	0	0	0	0	0	0	0	0	0	0	0	0	0	0	0	0	0	0	0	0	0	0	0	0	0	0	0	0	0	0	0	0	0	0	0
2904	GRIN2B	11906693	3	Cultured striatal neurons from YAC128 mice more sensitive to NMDA (but not AMPA) toxicity, which is blocked by NR2B antagonist.	0	0	0	0	0	0	0	0	0	0	0	0	0	0	0	0	0	0	0	0	0	0	0	0	0	0	0	0	0	0	0	0	0	0	0	0	0	0	0	0	Striatal neurons from YAC HD mice more sensitive to NMDA (but not AMPA) toxicity, which is blocked by NR2B antagonist. Toxicity is correlated with increased NMDA evoked current and caspase 3 activity.|Electrophys	primary straital neurons from YAC128 mice; FL-htt	0	0	1
2904	GRIN2B	20659453	4	Dosing of R6/2 with 3 NR2B selective antagonists, ifenprodil (10 mg/kg; 100 mg/kg), RO25,6981 (10 mg/kg), and CP101,606 (30 mg/kg) s.c. twice daily from 6 wks of age had no effect on survival, body weight, motor performance, and neuropathology. NR2A selective antagonist Perzinfotel also had no effect.	0	0	0	0	0	0	0	0	0	0	0	0	0	0	0	0	0	0	0	0	0	0	0	0	0	0	0	0	0	0	0	0	0	0	0	0	0	0	0	0	0	0	0	0	0
2904	GRIN2B	15695335	3	Excitotoxicity in YAC128 neurons is reduced by NR2B blockade by ifenprodil.	0	0	0	0	0	0	0	0	0	0	0	0	0	0	0	0	0	0	0	0	0	0	0	0	0	0	0	0	0	0	0	0	0	0	0	0	0	0	0	0	0	YAC128 primary striatal neurons; FL htt	0	0	1
2904	GRIN2B	15742215	3.5	In the studied cohort of 167 HD patients, the repeat range from 41 to 45 CAG units accounted for 30.8percent of the variance in AO; 12.3 percent additional variance could be attributed to GRIN2B genotype variation and 4.5 percent to GRIN2A genotype variation.	0	0	0	0	0	0	0	0	0	0	0	0	0	0	0	0	0	0	0	0	0	0	0	0	0	0	0	0	0	0	0	0	0	0	0	0	0	0	0	0	0	0	0	0	0
2904	GRIN2B	19279257	3.5	Increased striatal neuronal degeneration and volume loss in the double mutant of CAG-150 KI crossed to overexpressor of GRIN2B receptor. No change in rotarod but reduced body weight and less exploratory and locomotor behavior were observed.	0	0	0	0	0	0	0	0	0	0	0	0	0	0	0	0	0	0	0	0	0	0	0	0	0	0	0	0	0	0	0	0	0	0	0	0	0	0	0	0	0	0	0	0	0
2904	GRIN2B	19726651	3	NMDA toxicity in YAC128 and YAC72 primary striatal neurons via NR2B, inhibited by Tat-NR2B9c, a 9 aa peptide that inhibits interaction of NR2B with PSD95 and reduces surface expression of NR2B.	0	0	0	0	0	0	0	0	0	0	0	0	0	0	0	0	0	0	0	0	0	0	0	0	0	0	0	0	0	0	0	0	0	0	0	0	0	0	0	0	NMDA toxicity via NR2B, inhibitied by Tat-NR2B9c, a 9 aa peptide that inhibits interaction of NR2B with PSD95 and reduces surface expression of NR2B.	primary striatal neurons from YAC72 and YAC128 mice	0	0	1
2904	GRIN2B	23209424	3	siRNA KD decreased mHtt toxicity (caspase 3 activation) in HEK293T cells; Buck druggable genome screen.	0	0	0	0	0	0	0	0	0	0	0	0	0	0	0	0	0	0	0	0	0	0	0	0	0	0	0	0	0	0	0	0	0	0	0	0	0	0	0	0	mhtt induced rounding and detachment taken as signs of toxicity; growth factor deprivation induced caspase 3 activation used as readout.	HEK293T cells expressing N558-htt-141Q GFP	0	1	0
2904	GRIN2B	11906693	4	YAC128 mouse more sensitive to striatal lesion by quinolinate.	0	0	0	0	0	0	0	0	0	0	0	0	0	0	0	0	0	0	0	0	0	0	0	0	0	0	0	0	0	0	0	0	0	0	0	0	0	0	0	0	Striatal neurons from YAC HD mice more sensitive to NMDA (but not AMPA) toxicity, which is blocked by NR2B antagonist. Toxicity is correlated with increased NMDA evoked current and caspase 3 activity.|Electrophys	primary straital neurons from YAC128 mice; FL-htt	0	0	1
2908	NR3C1	23209424	3	siRNA KD decreased mHtt toxicity (caspase 3 activation) in HEK293T cells; Buck druggable genome screen.	0	0	0	0	0	0	0	0	0	0	0	0	0	0	0	0	0	0	0	0	0	0	0	0	0	0	0	0	0	0	0	0	0	0	0	0	0	0	0	0	mhtt induced rounding and detachment taken as signs of toxicity; growth factor deprivation induced caspase 3 activation used as readout.	HEK293T cells expressing N558-htt-141Q GFP	0	1	0
2909	GRLF1	17984172	3	Botas fly study. GOF increased degeneration. similar response in SCA1 model.	0	0	0	0	0	0	0	0	0	0	0	0	0	0	0	0	0	0	0	0	0	0	0	0	0	0	0	0	0	0	0	0	0	0	0	0	0	0	0	0	0	0	0	0	0
2911	GRM1	15695335	3	Excitotoxicity in YAC128 neurons is reduced by mGluR1/5 blockade by MPEP.	0	0	0	0	0	0	0	0	0	0	0	0	0	0	0	0	0	0	0	0	0	0	0	0	0	0	0	0	0	0	0	0	0	0	0	0	0	0	0	0	0	YAC128 primary striatal neurons; FL htt	0	0	1
2912	GRM2	15306259	4	In R6/2, mGluR2 agonist LY379268 decreased degeneration and increased lifespan with no effect on rotarod or inclusions.	0	0	0	0	0	0	0	0	0	0	0	0	0	0	0	0	0	0	0	0	0	0	0	0	0	0	0	0	0	0	0	0	0	0	0	0	0	0	0	0	0	0	0	0	0
2915	GRM5	23489026	4	BACHD and Wt mice were subjected to object recognition test and two weeks later were treated with mGluR5 positive allosteric modulator (PAM) CDPPB i.p. 5mg/kg for 7 days, which ameliorated the memory deficit of the BACHD in this test.	0	0	0	0	0	0	0	0	0	0	0	0	0	0	0	0	0	0	0	0	0	0	0	0	0	0	0	0	0	0	0	0	0	0	0	0	0	0	0	0	0	0	0	0	0
2915	GRM5	15695335	3	Excitotoxicity in YAC128 neurons is reduced by mGluR1/5 blockade by CPCCOEt.	0	0	0	0	0	0	0	0	0	0	0	0	0	0	0	0	0	0	0	0	0	0	0	0	0	0	0	0	0	0	0	0	0	0	0	0	0	0	0	0	0	YAC128 primary striatal neurons; FL htt	0	0	1
2915	GRM5	15306259	4	In R6/2, GRM5 antagonist MPEP decreased degeneration, improved motor/behavior, and increased lifespan without affecting inclusions.	0	0	0	0	0	0	0	0	0	0	0	0	0	0	0	0	0	0	0	0	0	0	0	0	0	0	0	0	0	0	0	0	0	0	0	0	0	0	0	0	0	0	0	0	0
2915	GRM5	23489026	3	mGluR5 positive allosteric modulators (PAMs) protects cultured striatal neurons from Wt and from BACHD against glutamate toxicity (DFB, VU1545, CDPPB); VU1545 stimulated Akt phosphorylation in both cultures with a significantly greater effect in BACHD. The PAMs do not increase intracellular calcium in Wt neurons.	0	0	0	0	0	0	0	0	0	0	0	0	0	0	0	0	0	0	0	0	0	0	0	0	0	0	0	0	0	0	0	0	0	0	0	0	0	0	0	0	All 3 PAMs used. Toxicity induced by glutamate, which did not appear to differ between Wt and BACHD, but protection by VU1545 is somewhat larger. Akt phosphorylation also tested, effect of PAMs in BACHD is larger than in Wt.	BACHD primary striatal neuronal culture	0	0	1
2932	GSK3B	19642201	3	An inhibitor of GSK 3-b, indurbin-3\'-oxime, reduced death of primary cortical neurons from HD 14Q KI mice.	0	0	0	0	0	0	0	0	0	0	0	0	0	0	0	0	0	0	0	0	0	0	0	0	0	0	0	0	0	0	0	0	0	0	0	0	0	0	0	0	25nM improves cell viability between 5 and 10 DIV of HD neurons compared to wt;|GSK3-b found in lipid rafts and at higher ratio in HD neurons and brain.||The association with lipid rafts was stronger for mutant huntingtin than wild-type huntingtin, and more glycogen synthase kinase 3-b was found in lipid rafts from HD mice.	primary cortical neurons from E15-17 HD 140Q/140Q KI	0	0	1
2932	GSK3B	12097329	3	Dominant negative GSK3 beta decreased toxicity but increased aggregation in transfected non-neuronal cell line.	0	0	0	0	0	0	0	0	0	0	0	0	0	0	0	0	0	0	0	0	0	0	0	0	0	0	0	0	0	0	0	0	0	0	0	0	0	0	0	0	DN GSK3B and GSK3B inhibitor SB216763 decreased cell death but increased aggregation (inclusions); effect is similar to that OE of beta catenin , but unlike Li which decreased both cell death and aggregation. Li has multiple targets.	SK-N-SH or COS-7 cells transfected with exon1-htt-74Q EGFP; neuronal line	1	0	0
2932	GSK3B	23864673	3	Dominant negative GSK3B prevented mHtt-induced toxicity in cultured cerebellar granule neurons as did two GSK3B inhibitors SB216763 and SB415286.	0	0	0	0	0	0	0	0	0	0	0	0	0	0	0	0	0	0	0	0	0	0	0	0	0	0	0	0	0	0	0	0	0	0	0	0	0	0	0	0	0	CGN transfected with exon1-Htt-138Q	0	0	1
2932	GSK3B	16141285	3	GSK3B inhibitor AR-A014418 produced moderate reduction of pseudopupil phenotype (and that of pure polyQ) in a fly HD model.	0	0	0	0	0	0	0	0	0	0	0	0	0	0	0	0	0	0	0	0	0	0	0	0	0	0	0	0	0	0	0	0	0	0	0	0	0	0	0	0	0	0	0	0	0
2932	GSK3B	22531500	3	OE of a less active form of this component of the b-catenin destruction complex improved lifespan of HD flies expressing exon1-Htt-93Q in neurons (OE of WT or constitutively active forms were lethal on their own).	0	0	0	0	0	0	0	0	0	0	0	0	0	0	0	0	0	0	0	0	0	0	0	0	0	0	0	0	0	0	0	0	0	0	0	0	0	0	0	0	0	0	0	0	0
2932	GSK3B	22413862	3	RNAi KD improved the loss of touch sensitivity in worms expressing exon1-Htt-128Q.	0	0	0	0	0	0	0	0	0	0	0	0	0	0	0	0	0	gsk-3	0	exon1-Htt-128Q	1	0	0	0	0	0	0	0	0	1	0	0	0	0	1	0	1	0	0	0	0	0	0	0	0
2932	GSK3B	17921520	3	Small molecule, KD, and OE in cell culture model show impacts on toxicity and aggregation (which is associated with mHtt clearance through autophagy) as well as correlative changes.	0	0	0	0	0	0	0	0	0	0	0	0	0	0	0	0	0	0	0	0	0	0	0	0	0	0	0	0	0	0	0	0	0	0	0	0	0	0	0	0	mhtt aggregation is increased in GSK-3beta (-/-) compared to (+/+) cells, and SB216763, GSK-3beta inhibitor, cannot induce mhtt aggregation in Atg5 (-/-) cells but can still reduce toxicity in both cell types, hence protective effect of the GSK-3 beta inhibition is independent of autophagy (and mediated by beta catenin), but its enhancement of aggregation is dependent on autophagy .|Corresponding…	MEF GSK-3beta (+/+) GSK-3beta (-/-) cells transfected with exon1-htt-74Q EGFP; non-neuronal	0	1	0
2935	GSPT1	15084750	3	KD increased pure polyQ aggregation in worm genome wide screen.	0	0	0	0	0	0	0	0	0	0	0	0	0	0	0	0	0	0	0	24Q, 33Q, 35Q and 40Q YFP; polyQ	0	0	1	0	1	0	0	0	0	0	0	0	0	0	0	0	1	0	0	0	0	0	0	0	0
2935	GSPT1	15824100	3	mHtt aggregation is apparent, but toxicity is seen only in yeast with a prion form of GSPT1 (Sup35) [PSI+] (or [PIN1+], prion form of Rnq1). OE of Hsp104 (CLPB) eliminates [PSI+] but not [PIN+], and its suppression of mHtt toxicity is found only in the [PSI+] strains.	0	0	0	0	0	0	0	0	0	0	0	0	0	0	0	0	0	0	0	0	0	0	0	0	0	0	0	0	0	0	0	0	0	0	0	0	0	0	0	0	0	0	0	0	0
2935	GSPT1	21915392	3	RNAi KD in HEK cells expressing exon1-Htt-74Q GFP increased aggregation.	0	0	0	0	0	0	0	0	0	0	0	0	0	0	0	0	0	0	0	0	0	0	0	0	0	0	0	0	0	0	0	0	0	0	0	0	0	0	0	0	0	HEK cells expressing exon1-Htt-74Q GFP	0	1	0
2956	MSH6	16388310	3	KD in cell culture had no effect.	1	0	0	0	0	0	0	0	0	0	0	0	0	0	0	0	0	0	0	0	0	0	0	0	0	0	0	0	0	0	0	0	0	0	0	0	0	0	0	0	SiRNA for MSH2, MSH3 or XPA, but not MSH6, XPC or FEN1, stabilized transcription induced contraction of CAG.	HT1080 Human fibrosarcoma cells, (CAG)95 in HPRT minigene; polyQ non-neuronal	0	1	0
3007	HIST1H1D	22413862	3	RNAi KD improved the loss of touch sensitivity in worms expressing exon1-Htt-128Q.	0	0	0	0	0	0	0	0	0	0	0	0	0	0	0	0	0	hil-3	0	exon1-Htt-128Q	1	0	0	0	0	0	0	0	0	1	0	0	0	0	1	0	1	0	0	0	0	0	0	0	0
3064	HTT	15811941	3.5	AAV delivery of mHtt shRNA decreased mHtt expression and improved stride length and rotarod performance.	0	0	0	0	0	0	0	0	0	0	0	0	0	0	0	0	0	0	0	0	0	0	0	0	0	0	0	0	0	0	0	0	0	0	0	0	0	0	0	0	verify reduction of mhtt and of endogenous by shRNA	HEK293 cells transfected with N171-htt-82Q, non-neuronal	0	1	0
3064	HTT	19345187	3	Acetylation resistant N571-Htt-72Q-KR lenti-transduced into neurons result in accumulation of mutant protein compared to protein that can be acetylated. In neuronal culture, the 72Q-KR caused more cell death. In worms, N564-Htt-150Q-KR caused more retraction of sensory endings and neurodegeneration of ASH neurons in vivo than N564-Htt-150Q.	0	0	0	0	0	0	0	0	0	0	0	0	0	0	0	0	0	0	N564-htt-150Q-KR caused more retraction of sensory endings and neurodegeneration of ASH neurons in vivo than N564-htt-150Q.	Worm expressing N564-htt-150Q in ASH neurons.	0	1	0	0	0	0	0	0	0	0	0	1	0	0	0	1	0	0	0	0	N480-htt-68Q transfected into COS-7 cells and treated with TSA and nicotinamide is acetylated at K444 by CBP and deacetylated by HDAC1. AcK444-specific Ab detects only mhtt in Q111 and Q140 KI brains, and in human patient brain samples. TSA plus nicotinam	Primary cortico-striatal neuronal culture transduced by lentivirus with N571-htt-72Q or acetylation resistent 72Q-KR.	0	0	1
3064	HTT	19345187	3.5	Acetylation resistant N571-Htt-72Q-KR lenti-transduced into striatum, after 13 wks result in accumulation of mutant protein compared to protein that can be acetylated. This also resulted in shrinkage of cell volume in infected neurons.	0	0	0	0	0	0	0	0	0	0	0	0	0	0	0	0	0	0	N564-htt-150Q-KR caused more retraction of sensory endings and neurodegeneration of ASH neurons in vivo than N564-htt-150Q.	Worm expressing N564-htt-150Q in ASH neurons.	0	1	0	0	0	0	0	0	0	0	0	1	0	0	0	1	0	0	0	0	N480-htt-68Q transfected into COS-7 cells and treated with TSA and nicotinamide is acetylated at K444 by CBP and deacetylated by HDAC1. AcK444-specific Ab detects only mhtt in Q111 and Q140 KI brains, and in human patient brain samples. TSA plus nicotinam	Primary cortico-striatal neuronal culture transduced by lentivirus with N571-htt-72Q or acetylation resistent 72Q-KR.	0	0	1
3064	HTT	18768695	3	All intrabodies of Htt reduced cell toxicity and aggregation due to mHtt in cell culture and reduced mHtt-induced neuronal death in corticostriatal brain slices.	0	0	0	0	0	0	0	0	0	0	0	0	0	0	0	0	0	0	0	0	0	0	0	0	0	0	0	0	0	0	0	0	0	0	0	0	0	0	0	0	PRR binding introbodies increased mhtt turnover; N17 intrabody increased nuclei mhtt.	HEK293 cells transfected with exon1-htt-73Q; brain slices transfected with exon1-htt-73Q by biolistics.	0	0	1
3064	HTT	17611284	3	DNA damage induces CDK5 phosphorylation of nuclear Htt at S1181 and S1201; S-A mutations caused 17Q Htt to be as toxic as 72Q with no mutations; S-D mutation had no effect on 17Q Htt. Toxicity reduced by pithrin-a or siRNA KD of p53. S-A had no effect on 73Q mHtt toxicity but S-D mutation reduced mHtt toxicity.	0	0	0	0	0	0	0	0	0	0	0	0	0	0	0	0	0	0	0	0	0	0	0	0	0	0	0	0	0	0	0	0	0	0	0	0	0	0	0	0	DNA damage (CPT, DA) increases cdk5 activity and htt S1181 and S1201 phosphorylation in nuclei; also seen in irradiated wt mouse brain. DNA damage as seen by g-H2AX level also increased in brain of KI 109Q mice. Cdk5 levels reduced in patient brains.	Primary striatal neurons transfected with N1301-htt-73Q or 17Q with mutations.	0	0	1
3064	HTT	18242663	3.5	HdhQ140 increased median and maximum lifespan of p53 KO relative to wt Htt; effect in males greatest in young animals while in females it is throughout life, including normalization of the birth ratio from the low rate. mHtt reduces replicative lifespan.	0	0	0	0	0	0	0	0	0	0	0	0	0	0	0	0	0	0	0	0	0	0	0	0	0	0	0	0	0	0	0	0	0	0	0	0	0	0	0	0	0	0	0	0	0
3064	HTT	15811941	3	In cell culture HD models mHTT KD led to decreased aggregation.	0	0	0	0	0	0	0	0	0	0	0	0	0	0	0	0	0	0	0	0	0	0	0	0	0	0	0	0	0	0	0	0	0	0	0	0	0	0	0	0	verify reduction of mhtt and of endogenous by shRNA	HEK293 cells transfected with N171-htt-82Q, non-neuronal	0	1	0
3064	HTT	18504298	3	Intrabody against Htt reduced mHtt aggregates and prevented cell death in non-neuronal and neuronal cultures; reduced neuritic viz. soma/nuclei aggregates in PC12 cells. Intrabody increased mHtt degradation in synaptosomes of N171-82Q striatum; intrabody increased degradation and ubiquitination of mHtt in PC12 cells.	0	0	0	0	0	0	0	0	0	0	0	0	0	0	0	0	0	0	0	0	0	0	0	0	0	0	0	0	0	0	0	0	0	0	0	0	0	0	0	0	Neuritic vs soma/nuclei aggregates.	Rat primary cortical neurons transfected with exon1-htt-130Q; HEK293 cell transfected with exon1-htt-130Q or 23Q; PC12 neuronal line infected with exon1-htt-130Q	0	0	1
3064	HTT	18504298	3.5	Intrabody against Htt reduced neuropil aggregates in R6/2 striatum 4 wks after AAV transduction at 7 wks of age; and reduced neuropil aggregates and improved motor behavior (gait, rotarod) but not body weight or lifespan, 8 wks after transduction in 10 wks old N171-8	0	0	0	0	0	0	0	0	0	0	0	0	0	0	0	0	0	0	0	0	0	0	0	0	0	0	0	0	0	0	0	0	0	0	0	0	0	0	0	0	Neuritic vs soma/nuclei aggregates.	Rat primary cortical neurons transfected with exon1-htt-130Q; HEK293 cell transfected with exon1-htt-130Q or 23Q; PC12 neuronal line infected with exon1-htt-130Q	0	0	1
3064	HTT	19380309	3	LOF (deletion of endogenous fly Htt) in fly shows worse motor and decreased lifespan.	0	0	0	0	0	0	0	0	0	0	0	0	0	0	0	0	0	0	0	0	0	0	0	0	0	0	0	0	0	0	0	0	0	0	0	0	0	0	0	0	0	0	0	0	0
3064	HTT	17596446	3	Loss of endogenous Htt increased binding of REST/NRSF repressor at BDNF promoter sites and decreased BDNF transcription. DN REST transfected into 109Q Htt cells reversed the reduction in transcription of several genes.	0	0	0	0	0	0	0	0	0	0	0	0	0	0	0	0	0	0	0	0	0	0	0	0	0	0	0	0	0	0	0	0	0	0	0	0	0	0	0	0	0	Hdh +/-, -/- (exon4/5) ES cells; conditional Hdh +/- and -/- mice.	0	1	0
3064	HTT	19240112	3	Mouse cell culture mHTT transfection model decreased toxicity when wild type HTT is overexpressed.	0	0	0	0	0	0	0	0	0	0	0	0	0	0	0	0	0	0	0	0	0	0	0	0	0	0	0	0	0	0	0	0	0	0	0	0	0	0	0	0	Htt prevents caspase clevage and activation of PAK2.|HttFunc	COS-7, HeLa, MCF-7 transfected with N552-htt-138Q or other fragments with 17Q or 138Q, non-neuronal	0	1	0
3064	HTT	19710014	3	N-terminal acetylation and phosphorylation of threonine-3 occurs on FL or ex1-Htt in vivo, and T3D increased ex1-Htt aggregation in ST14A cells and reduced eye degeneration in HD flies.	0	0	0	0	0	0	0	0	0	0	0	0	0	0	0	0	0	0	0	0	0	0	0	0	0	0	0	0	0	0	0	0	0	0	0	0	0	0	0	0	Phosphomimetic at T3 increased aggregation; T3A not different from wt.	ST14A cells transfected with ex1-htt-46Q with T3D	1	0	0
3064	HTT	23864673	3	OE of Wt Htt prevented toxicity induced by transfection of exon1-Htt-138Q in cultured cerebellar granule neurons that is mediated by GSK3B and HDAC3.	0	0	0	0	0	0	0	0	0	0	0	0	0	0	0	0	0	0	0	0	0	0	0	0	0	0	0	0	0	0	0	0	0	0	0	0	0	0	0	0	0	CGN transfected with exon1-Htt-138Q	0	0	1
3064	HTT	23678106	3	Primary cortical neurons from Wt Htt mutated at S1181A/S1201A transfected with BDNF-mCherry increased transport (both retrograde and anterograde velocities are higher, vesicle pausing is lower) and increased transport-dependent release. Similar effects were observed in transfection studies of N1301-Htt SA mutants and BDNF in rat primary cortical neurons.	0	0	0	0	0	0	0	0	0	0	0	0	0	0	0	0	0	0	0	0	0	0	0	0	0	0	0	0	0	0	0	0	0	0	0	0	0	0	0	0	0	0	0	0	1
3064	HTT	23678106	3.5	PTM mutations on Wt Htt at S1181A/S1201A and S1181D/S1181D (putative Cdk5 phosphorylation sites) showed that the SA mutation which prevents phosphorylation resulted in reduced anxiety and depressive behaviors, increased survival and maturation of newborn neurons in hippocampal dentate gyrus, increased levels of both pro and mature BDNF and activation of ERK/CREB signaling, and elevation of bdnf t…	0	0	0	0	0	0	0	0	0	0	0	0	0	0	0	0	0	0	0	0	0	0	0	0	0	0	0	0	0	0	0	0	0	0	0	0	0	0	0	0	BDNF transport and release increased by SA mutation in Wt Htt at S1181/S1201 relative to SD mutations and Wt.	Primary cortical neurons from SA and SD knock-in mutants and WT Htt	0	0	1
3064	HTT	18615096	3	S421A Htt accelerated retrograde while S421D Htt accelerated anterograde transport of BDNF vesicles. siRNA KD of Htt inhibited both directions. Effect is seen for VAMP-containing synaptic vesicles, and APP vesicles that are transported in the anterograde direction.	0	0	0	0	0	0	0	0	0	0	0	0	0	0	0	0	0	0	0	0	0	0	0	0	0	0	0	0	0	0	0	0	0	0	0	0	0	0	0	0	siRNA KD of p150glued, KHC, and DHC inhibited BDNF vesicle transport in both directions. S421D increases association of KHC on microtubules and on vesicles.	Rat primary cortical neurons transfected with htt.	0	0	1
3064	HTT	16095740	3.5	siRNA against mHtt improved HD phenotypes in R6/2.	0	0	0	0	0	0	0	0	0	0	0	0	0	0	0	0	0	0	0	0	0	0	0	0	0	0	0	0	0	0	0	0	0	0	0	0	0	0	0	0	0	0	0	0	0
3064	HTT	17548833	3	siRNA KD of Htt disrupts Golgi, less severely than KD of dynein; anti-Htt Ab slows vesicular movement.	0	0	0	0	0	0	0	0	0	0	0	0	0	0	0	0	0	0	0	0	0	0	0	0	0	0	0	0	0	0	0	0	0	0	0	0	0	0	0	0	Htt 600-698 interacts with dynein intermediate chain (DIC) 1-283; colocalizes in cells in cytplasmic puncta aligned along microtubules, and around Golgi.	HeLa cells; non-neuronal	0	1	0
3064	HTT	16417581	3	Two studies conducted. One in mHTT cell culture the other in a mouse quinolinate cell model. OE of wild type HTT decreased degeneration in both.	0	0	0	0	0	0	0	0	0	0	0	0	0	0	0	0	0	0	0	0	0	0	0	0	0	0	0	0	0	0	0	0	0	0	0	0	0	0	0	0	overexpressoin of htt in YAC-htt Q18 neurons protects from excitotoxic death and casp3 activation compared to non-transgenic or mhtt YAC neurons.|HttFunc	primary striatal neurons from YAC18 or YAC72 or non-transgenic mice; FL-htt	0	0	1
3065	HDAC1	19698736	4	100 mg/kg daily i.p. administration of valproate from 7 wk of age significantly prolonged the survival of N171-Htt-82Q mice and ameliorated their diminished spontaneous locomotor activity, without exerting any noteworthy side-effect on their behaviour or the striatal dopamine content.	0	0	0	0	0	0	0	0	0	0	0	0	0	0	0	0	0	0	0	0	0	0	0	0	0	0	0	0	0	0	0	0	0	0	0	0	0	0	0	0	0	0	0	0	0
3065	HDAC1	18762557	3	Fly HDAC1 LOF decreased degeneration and improved motor. Lifespan not affected.	0	0	0	0	0	0	0	0	0	0	0	0	0	0	0	0	0	0	0	0	0	0	0	0	0	0	0	0	0	0	0	0	0	0	0	0	0	0	0	0	0	0	0	0	0
3065	HDAC1	15494404	4	HDAC inhibitor phenylbutyrate decreased degeneration, increased lifespan in mouse N171-82Q mice. No effect on weight loss or rotarod.	0	0	0	0	0	0	0	0	0	0	0	0	0	0	0	0	0	0	0	0	0	0	0	0	0	0	0	0	0	0	0	0	0	0	0	0	0	0	0	0	0	0	0	0	0
3065	HDAC1	16525063	3	KD in worm model decreased ASH neuronal degeneration.	0	0	0	0	0	0	0	0	0	0	0	0	0	0	0	0	0	0	decreased ASH neuronal degeneration	N171-htt-150Q	0	1	0	0	0	0	0	0	0	0	0	0	0	0	0	0	1	1	0	0	0	0	0	0	0
3065	HDAC1	17702032	4.5	Pending evaluation by Clinical Group: Doses of 12-15 g per day of phenylbutyrate well-tolerated in patients.	0	0	0	0	0	0	0	0	0	0	0	0	0	0	0	0	0	0	0	0	0	0	0	0	0	0	0	0	0	0	0	0	0	0	0	0	0	0	0	0	0	0	0	0	0
3065	HDAC1	16507108	4.5	Pending evaluation by Clinical Group: Valproic acid has benefit for HD patients with myoclonic hyperkinesia.	0	0	0	0	0	0	0	0	0	0	0	0	0	0	0	0	0	0	0	0	0	0	0	0	0	0	0	0	0	0	0	0	0	0	0	0	0	0	0	0	0	0	0	0	0
3065	HDAC1	19345187	3	shRNA KD of HDAC1 increased acetylation and more rapid clearance of mHtt.	0	0	0	0	0	0	0	0	0	0	0	0	0	0	0	0	0	0	0	0	0	0	0	0	0	0	0	0	0	0	0	0	0	0	0	0	0	0	0	0	0	Neuro2a cells transfected with N590-htt-97Q or 25Q with or without KR mutation.	1	0	0
3065	HDAC1	14561870	4	Small molecule HDAC inhibitor decreased degeneration, improved motor/behavior, and increased lifespan in R62 mouse model.	0	0	0	0	0	0	0	0	0	0	0	0	0	0	0	0	0	0	0	0	0	0	0	0	0	0	0	0	0	0	0	0	0	0	0	0	0	0	0	0	0	0	0	0	0
3065	HDAC1	12576549	4	Small molecule HDAC inhibitor SAHA given in drinking water from 3-12 wks of age decreased degeneration and improved rotarod performance in R6/2 mice. No affect on aggregation.	0	0	0	0	0	0	0	0	0	0	0	0	0	0	0	0	0	0	0	0	0	0	0	0	0	0	0	0	0	0	0	0	0	0	0	0	0	0	0	0	0	0	0	0	0
3065	HDAC1	18829438	4	The small molecule HDAC inhibitor HDACi 4b improved clasping, rotarod, brain weight, body weight, and neuropathology in R6/2 (300Q).	0	0	0	0	0	0	0	0	0	0	0	0	0	0	0	0	0	0	0	0	0	0	0	0	0	0	0	0	0	0	0	0	0	0	0	0	0	0	0	0	0	0	0	0	0
3065	HDAC1	18391949	3	Valproate rescues fly eye neurodegeneration induced by mHtt.	0	0	0	0	0	0	0	0	0	0	0	0	0	0	0	0	0	0	0	0	0	0	0	0	0	0	0	0	0	0	0	0	0	0	0	0	0	0	0	0	0	0	0	0	0
3066	HDAC2	20100940	3	RNAi KD in a genome wide screen increased exon1-Htt-46Q aggregation in fly S2 cells	0	0	0	0	0	0	0	0	0	0	0	0	0	0	0	0	0	0	0	0	0	0	0	0	0	0	0	0	0	0	0	0	0	0	0	0	0	0	0	0	0	Drosophila S2 cells expressing exon 1-htt-46Q	0	1	0
3069	HDLBP	23209424	3	siRNA KD decreased mHtt toxicity (caspase 3 activation) in HEK293T cells; Buck druggable genome screen.	0	0	0	0	0	0	0	0	0	0	0	0	0	0	0	0	0	0	0	0	0	0	0	0	0	0	0	0	0	0	0	0	0	0	0	0	0	0	0	0	mhtt induced rounding and detachment taken as signs of toxicity; growth factor deprivation induced caspase 3 activation used as readout.	HEK293T cells expressing N558-htt-141Q GFP	0	1	0
3074	HEXB	22413862	3	RNAi KD improved the loss of touch sensitivity in worms expressing exon1-Htt-128Q.	0	0	0	0	0	0	0	0	0	0	0	0	0	0	0	0	0	hex-1	0	exon1-Htt-128Q	1	0	0	0	0	0	0	0	0	1	0	0	0	0	1	0	1	0	0	0	0	0	0	0	0
3081	HGD	23209424	3	siRNA KD decreased mHtt toxicity (caspase 3 activation) in HEK293T cells; Buck druggable genome screen.	0	0	0	0	0	0	0	0	0	0	0	0	0	0	0	0	0	0	0	0	0	0	0	0	0	0	0	0	0	0	0	0	0	0	0	0	0	0	0	0	mhtt induced rounding and detachment taken as signs of toxicity; growth factor deprivation induced caspase 3 activation used as readout.	HEK293T cells expressing N558-htt-141Q GFP	0	1	0
3091	HIF1A	23209424	3	siRNA KD decreased mHtt toxicity (caspase 3 activation) in HEK293T cells; Buck druggable genome screen.	0	0	0	0	0	0	0	0	0	0	0	0	0	0	0	0	0	0	0	0	0	0	0	0	0	0	0	0	0	0	0	0	0	0	0	0	0	0	0	0	mhtt induced rounding and detachment taken as signs of toxicity; growth factor deprivation induced caspase 3 activation used as readout.	HEK293T cells expressing N558-htt-141Q GFP	0	1	0
3092	HIP1	14560003	3	LOF worsened mHtt-induced toxicity in [RNQ+] yeast strains.	0	0	0	0	0	0	0	0	0	0	0	0	0	0	0	0	0	0	0	0	0	0	0	0	0	0	0	0	0	0	0	0	0	0	0	0	0	0	0	0	0	0	0	0	0
3092	HIP1	17928447	3	Loss of function enhanced loss of touch sensitivity (without cell death) in worms expressing exon1-Htt-128Q.	0	0	0	0	0	0	0	0	0	0	0	0	0	0	0	0	0	0	0	exon1-htt-128Q	1	0	0	0	0	0	0	0	0	0	0	0	0	0	1	0	1	1	0	0	0	0	0	0	0
3093	UBE2K	17500595	3	Kaltenbach fly screen of Htt interactome. GOF decreased degeneration.	0	0	0	0	0	0	0	0	0	0	0	0	0	0	0	0	0	0	0	0	0	0	0	0	0	0	0	0	0	0	0	0	0	0	0	0	0	0	0	0	0	0	0	0	0
3093	UBE2K	17663792	3	KD in worm decreased aggregation. Human version of ubc-1, ubc-2 and possibly ubc-22 showed effects consistent with worm aggregation phenotype.	0	0	0	0	0	0	0	0	0	0	0	0	0	0	0	0	0	0	Rnai against 11 of 22 Ubc and 2 of 4 Uev tested in Q82-GFP worms|ubc2, ubc-22: reduced # aggregates and increase in average size|ubc-13, uev-1: reduced size of aggregates; |ubc-1, ubq-1: reduced size but increased # aggregates;	Q82-GFP; polyQ	0	0	1	1	0	0	0	0	0	0	0	0	0	0	0	0	1	0	0	0	Human version of ubc-1, ubc-2 and possibly ubc-22 showed effects consistent with worm aggregation phenotypes	HEK293 transfected with Q81-YFP, polyQ non-neuronal	0	1	0
3093	UBE2K	18245849	3	LOF suppressed eye phenotype in exon1-Htt-93Q HD flies, but no effect in Abeta flies.	0	0	0	0	0	0	0	0	0	0	0	0	0	0	0	0	0	0	0	0	0	0	0	0	0	0	0	0	0	0	0	0	0	0	0	0	0	0	0	0	0	0	0	0	0
3093	UBE2K	17092742	3	OE of wt UBE2K had no effect on aggregation or toxicity of mHtt, but KD or DN reduced aggregation and toxicity.	0	0	0	0	0	0	0	0	0	0	0	0	0	0	0	0	0	0	0	0	0	0	0	0	0	0	0	0	0	0	0	0	0	0	0	0	0	0	0	0	Immunostaining observed in patient brain sample and SCA3 brains.	SH-SY5Y neuronal cell line transduced with lenti exon1-htt-43Q or 19Q HD GFP	1	0	0
3093	UBE2K	22413862	3	RNAi KD improved the loss of touch sensitivity in worms expressing exon1-Htt-128Q.	0	0	0	0	0	0	0	0	0	0	0	0	0	0	0	0	0	ubc-20	0	exon1-Htt-128Q	1	0	0	0	0	0	0	0	0	1	0	0	0	0	1	0	1	0	0	0	0	0	0	0	0
3146	HMGB1	17384639	3	Expression of HMGB1 in HD flies reversed the neurodegeneration in the eye. OE of HMGB1 (and of HMGB2) in primary neuronal culture decreased exon1-Htt-111Q induced toxicity. It also reversed the small decrease in basal transcription due to mHtt, and the mHtt-induced signs of genotoxic stress (phosphorylation of Chk1 and H2AX and foci formation of the latter).	0	0	0	0	0	0	0	0	0	0	0	0	0	0	0	0	0	0	0	0	0	0	0	0	0	0	0	0	0	0	0	0	0	0	0	0	0	0	0	0	Decreased basal transcription and genotoxic stress induced by mhtt also reversed. Cbl had no effect as a control. Neuroprotection also seen in mutant ataxin-1 cerebellar cell culture model.	primary cortical neurons transduced (AAV) with exon1-htt-111Q.	0	0	1
3146	HMGB1	15806102	3	Giorgini yeast toxicity screen: LOF decreased toxicity.	0	0	0	0	0	0	0	0	0	0	0	0	0	0	0	0	0	0	0	0	0	0	0	0	0	0	0	0	0	0	0	0	0	0	0	0	0	0	0	0	0	0	0	0	0
3146	HMGB1	18245849	3	GOF enhanced eye phenotype in exon1-Htt-93Q HD flies as it did Abeta flies; lethal in tau flies.	0	0	0	0	0	0	0	0	0	0	0	0	0	0	0	0	0	0	0	0	0	0	0	0	0	0	0	0	0	0	0	0	0	0	0	0	0	0	0	0	0	0	0	0	0
3148	HMGB2	17384639	3	OE of HMGB2 (and of HMGB1) in primary neuronal culture decreased exon1-Htt-111Q induced toxicity. It also reversed the small decrease in basal transcription due to mHtt, and the mHtt-induced signs of genotoxic stress (phosphorylation of Chk1 and H2AX and foci formation of the latter).	0	0	0	0	0	0	0	0	0	0	0	0	0	0	0	0	0	0	0	0	0	0	0	0	0	0	0	0	0	0	0	0	0	0	0	0	0	0	0	0	Decreased basal transcription and genotoxic stress induced by mhtt also reversed.	primary cortical neurons transduced (AAV) with exon1-htt-111Q.	0	0	1
3156	HMGCR	20100940	3	RNAi KD in a genome wide screen decreased exon1-Htt-46Q aggregation in fly S2 cells	0	0	0	0	0	0	0	0	0	0	0	0	0	0	0	0	0	0	0	0	0	0	0	0	0	0	0	0	0	0	0	0	0	0	0	0	0	0	0	0	0	Drosophila S2 cells expressing exon 1-htt-46Q	0	1	0
3157	HMGCS1	15084750	3	KD increased pure polyQ aggregation in worm genome wide screen.	0	0	0	0	0	0	0	0	0	0	0	0	0	0	0	0	0	0	0	24Q, 33Q, 35Q and 40Q YFP; polyQ	0	0	1	0	1	0	0	0	0	0	0	0	0	0	0	0	1	0	0	0	0	0	0	0	0
3164	NR4A1	23209424	3	siRNA KD decreased mHtt toxicity (caspase 3 activation) in HEK293T cells; Buck druggable genome screen.	0	0	0	0	0	0	0	0	0	0	0	0	0	0	0	0	0	0	0	0	0	0	0	0	0	0	0	0	0	0	0	0	0	0	0	0	0	0	0	0	mhtt induced rounding and detachment taken as signs of toxicity; growth factor deprivation induced caspase 3 activation used as readout.	HEK293T cells expressing N558-htt-141Q GFP	0	1	0
3170	FOXA2	22413862	3	RNAi KD improved the loss of touch sensitivity in worms expressing exon1-Htt-128Q.	0	0	0	0	0	0	0	0	0	0	0	0	0	0	0	0	0	pha-4	0	exon1-Htt-128Q	1	0	0	0	0	0	0	0	0	1	0	0	0	0	1	0	1	0	0	0	0	0	0	0	0
3178	HNRNPA1	17114940	3	Null allele worsens fly eye phenotype.	0	0	0	0	0	0	0	0	0	0	0	0	0	0	0	0	0	0	0	0	0	0	0	0	0	0	0	0	0	0	0	0	0	0	0	0	0	0	0	0	0	0	0	0	0
3198	HOXA1	22095086	3	LOF increased lifespan of HD flies; no effect on aggregation but reduced soluble mHtt	0	0	0	0	0	0	0	0	0	0	0	0	0	0	0	0	0	0	0	0	0	0	0	0	0	0	0	0	0	0	0	0	0	0	0	0	0	0	0	0	0	0	0	0	0
3199	HOXA2	22095086	3	LOF increased lifespan of HD flies	0	0	0	0	0	0	0	0	0	0	0	0	0	0	0	0	0	0	0	0	0	0	0	0	0	0	0	0	0	0	0	0	0	0	0	0	0	0	0	0	0	0	0	0	0
3214	HOXB4	22095086	3	LOF increased lifespan of HD flies	0	0	0	0	0	0	0	0	0	0	0	0	0	0	0	0	0	0	0	0	0	0	0	0	0	0	0	0	0	0	0	0	0	0	0	0	0	0	0	0	0	0	0	0	0
3221	HOXC4	22095086	3	LOF increased lifespan of HD flies	0	0	0	0	0	0	0	0	0	0	0	0	0	0	0	0	0	0	0	0	0	0	0	0	0	0	0	0	0	0	0	0	0	0	0	0	0	0	0	0	0	0	0	0	0
3265	HRAS	23209424	3	siRNA KD had no effect on mHtt toxicity (caspase 3 activation) in HdhQ111/Q111 cells.	1	0	0	0	0	0	0	0	0	0	0	0	0	0	0	0	0	0	0	0	0	0	0	0	0	0	0	0	0	0	0	0	0	0	0	0	0	0	0	0	Growth factor deprivation induced caspase 3 activation used as readout in HdhQ111/Q111 KI cells.	HdhQ111/Q111 vs. Q7/Q7 KI cells	1	0	0
3269	HRH1	23209424	3	siRNA KD decreased mHtt toxicity (caspase 3 activation) in HEK293T cells; Buck druggable genome screen.	0	0	0	0	0	0	0	0	0	0	0	0	0	0	0	0	0	0	0	0	0	0	0	0	0	0	0	0	0	0	0	0	0	0	0	0	0	0	0	0	mhtt induced rounding and detachment taken as signs of toxicity; growth factor deprivation induced caspase 3 activation used as readout.	HEK293T cells expressing N558-htt-141Q GFP	0	1	0
3274	HRH2	23209424	3	siRNA KD decreased mHtt toxicity (caspase 3 activation) in HEK293T cells; Buck druggable genome screen.	0	0	0	0	0	0	0	0	0	0	0	0	0	0	0	0	0	0	0	0	0	0	0	0	0	0	0	0	0	0	0	0	0	0	0	0	0	0	0	0	mhtt induced rounding and detachment taken as signs of toxicity; growth factor deprivation induced caspase 3 activation used as readout.	HEK293T cells expressing N558-htt-141Q GFP	0	1	0
3297	HSF1	16051598	3.5	Active HSF-1 expressed in skeletal muscle of tg mouse, when crossed to R6/2 reversed muscle phenotypes including aggregation, and improved lifespan despite lack of CNS effects.	0	0	0	0	0	0	0	0	0	0	0	0	0	0	0	0	0	0	0	0	0	0	0	0	0	0	0	0	0	0	0	0	0	0	0	0	0	0	0	0	Active HSF-1 better than Hsp combinations in HeLa cells in reducing inclusion.	HeLa cells transfected with Q81-GFP; polyQ, non-neuronal	0	1	0
3297	HSF1	17943263	3	Celastrol, upregulator of heat shock genes decreases toxicity and aggregation in HD cell culture model. The drug does not work in cell culture double knockout of HSF gene.	0	0	0	0	0	0	0	0	0	0	0	0	0	0	0	0	0	0	0	0	0	0	0	0	0	0	0	0	0	0	0	0	0	0	0	0	0	0	0	0	HSF -/- cells more sensitive to Q57-YFP; celastrol does not protect HSF -/- cells but effective in HeLa and PC12 cells transfected with Q57-YFP; also reduces aggregation and upregulates hsp70	HSF -/- MEF cells transfected with Q57-YFP, polyQ, non-neuronal	0	1	0
3297	HSF1	20098725	3	HSF1A, small molecule stimulator of HSF1, reduced mHtt and aggregation in PC12 cells at 2-12 uM. It also reduced the eye phenotype in a fly MJDtrQ78/SCA3 model. It induced Hsp70 expression and activation, and interacted with the TRiC/CCT complex.	0	0	0	0	0	0	0	0	0	0	0	0	0	0	0	0	0	0	0	0	0	0	0	0	0	0	0	0	0	0	0	0	0	0	0	0	0	0	0	0	HSF1A, stimulator of HSF1, induced Hsp70 expression and activation;	PC12 inducible neuronal line exon1-htt-78Q GFP	1	0	0
3297	HSF1	16051598	3	In cell culture, active HSF-1 more effective in reducing aggregation than combinations of Hsp.	0	0	0	0	0	0	0	0	0	0	0	0	0	0	0	0	0	0	0	0	0	0	0	0	0	0	0	0	0	0	0	0	0	0	0	0	0	0	0	0	Active HSF-1 better than Hsp combinations in HeLa cells in reducing inclusion.	HeLa cells transfected with Q81-GFP; polyQ, non-neuronal	0	1	0
3297	HSF1	20834230	3.5	In HSF1-null animals crossed to R6/2, the number of striatal aggregates was increased, neurological and motor (clasping) symptoms appeared earlier, and lifespan was shortened.	0	0	0	0	0	0	0	0	0	0	0	0	0	0	0	0	0	0	0	0	0	0	0	0	0	0	0	0	0	0	0	0	0	0	0	0	0	0	0	0	0	0	0	0	0
3297	HSF1	15084750	3	KD increased pure polyQ aggregation in worm genome wide screen.	0	0	0	0	0	0	0	0	0	0	0	0	0	0	0	0	0	0	Positive control	24Q, 33Q, 35Q and 40Q YFP; polyQ	0	0	1	0	1	0	0	0	0	0	0	0	0	0	0	0	1	0	0	0	0	0	0	0	0
3297	HSF1	20834230	3	OE reduced the number of cells showing inclusion bodies, accumulation of NP40-insoluble aggregates, and loss of mitochondrial activity in MEF cells virally infected with polyQ81-GFP. Part of the effect is mediated by target genes.	0	0	0	0	0	0	0	0	0	0	0	0	0	0	0	0	0	0	0	0	0	0	0	0	0	0	0	0	0	0	0	0	0	0	0	0	0	0	0	0	0	MEF cell virally transduced with polyQ81-GFP	0	1	0
3297	HSF1	20100940	3	RNAi KD in a genome wide screen increased exon1-Htt-46Q aggregation in fly S2 cells	0	0	0	0	0	0	0	0	0	0	0	0	0	0	0	0	0	0	0	0	0	0	0	0	0	0	0	0	0	0	0	0	0	0	0	0	0	0	0	0	0	Drosophila S2 cells expressing exon 1-htt-46Q	0	1	0
3297	HSF1	19852939	3	These 4 compounds are HSF-1 amplifiers, inducing HSF1 and HSP70 only under stress conditions. They reduce mHtt toxicity in neuronal and non-neuronal cell lines.	0	0	0	0	0	0	0	0	0	0	0	0	0	0	0	0	0	0	0	0	0	0	0	0	0	0	0	0	0	0	0	0	0	0	0	0	0	0	0	0	0	HeLa cells transfected with exon1-htt-103Q or 23Q; inducible PC12 cells exon1-htt-145Q or 23Q.	1	0	0
3298	HSF2	21813737	3	Aggregation of polyQ81-GFP as inclusions was increased in HSF2 -/- primary MEF cells, as was overall protein ubiquitination. This was countered by transfection of HSF2 but not mutants that could not bind to DNA; aB-crystallin expression also partially reversed the aggregation.	0	0	0	0	0	0	0	0	0	0	0	0	0	0	0	0	0	0	0	0	0	0	0	0	0	0	0	0	0	0	0	0	0	0	0	0	0	0	0	0	0	HSF2 null primary MEF cells transfected with 81Q-GFP	0	1	0
3298	HSF2	21813737	3.5	HSF2 null and hetero crossed to R6/2 increased nuclear inclusions, insoluble mHtt aggregates, and mHtt protein level; lifespan was decreased, and earlier clasping phenotype.	0	0	0	0	0	0	0	0	0	0	0	0	0	0	0	0	0	0	0	0	0	0	0	0	0	0	0	0	0	0	0	0	0	0	0	0	0	0	0	0	0	0	0	0	0
3300	DNAJB2	16604191	4	Daily treatment for 7 days with cysteamine (reduced form of cystamine; FDA-approved to treat cystinosis) increased BDNF levels in the brains of normal, wt or Hdh109Q/109Q mice, and in the striatum of R6/1 or R6/1:bdnf+/- double mutant mice. Cysteamine increased BDNF in the blood of normal, wt and Hdh 109Q/109Q mice (which has much lower BDNF in blood compared to wt). In rats and 3NP-treated monke…	0	0	0	0	0	0	0	0	0	0	0	0	0	0	0	0	0	0	0	0	0	0	0	0	0	0	0	0	0	0	0	0	0	0	0	0	0	0	0	0	0	0	0	0	0
3300	DNAJB2	16604191	3	OE of Hsj1a or Hsj1b (alternate transcripts) in primary striatal neurons protected from N171-Htt-73Q induced-toxicity; with Hsj1a, but not Hsj1b, reducing intranuclear mHtt inclusions. In worms expressing exon1-Htt-128Q in touch neurons, Hsj1b prevented the loss of touch response without affecting mHtt aggregation. In neurons transfected with BDNF, Hsj1b (but not Hsj1a) increased BDNF release and…	0	0	0	0	0	0	0	0	0	0	0	0	0	0	0	0	0	0	Only Hsj1b tested	0	1	0	0	0	0	1	0	0	0	1	0	0	0	0	0	0	0	0	1	0	Only Hsj1a affects inclusions; BDNF release and trafficking measured as outcomes.	0	0	0	1
3301	DNAJA1	15824100	3	Ydj1 (yeast Hsp40) increased mHtt aggregation and toxicity in the [psi-PIN+] stains but not in the [PSI+] strains.	0	0	0	0	0	0	0	0	0	0	0	0	0	0	0	0	0	0	0	0	0	0	0	0	0	0	0	0	0	0	0	0	0	0	0	0	0	0	0	0	0	0	0	0	0
3303	HSPA1A	17170113	3	Co-expression of Hsp70 and Hsp40 reduced mHtt inclusion and death of embryos injected with mHtt.	0	0	0	0	0	0	0	0	0	0	0	0	0	0	0	0	0	0	0	0	0	0	0	0	0	0	0	0	0	0	0	0	0	0	0	0	0	0	0	0	0	0	0	0	0
3303	HSPA1A	19605647	3.5	Deletion of both Hsp70.1 and Hsp70.3 in R6/2 significantly exacerbated numerous physical, behavioral and neuropathological outcome measures, including survival, body weight, tremor, limb clasping and open field activities, and also increased the size of inclusion bodies formed by mutant Htt exon 1.	0	0	0	0	0	0	0	0	0	0	0	0	0	0	0	0	0	0	0	0	0	0	0	0	0	0	0	0	0	0	0	0	0	0	0	0	0	0	0	0	0	0	0	0	0
3303	HSPA1A	15084750	3	KD increased pure polyQ aggregation in worm genome wide screen.	0	0	0	0	0	0	0	0	0	0	0	0	0	0	0	0	0	0	Positive control	24Q, 33Q, 35Q and 40Q YFP; polyQ	0	0	1	0	1	0	0	0	0	0	0	0	0	0	0	0	1	0	0	0	0	0	0	0	0
3303	HSPA1A	19118173	3	mHtt confers resistance to apoptosis but caused non-apoptotic death in sympathetic neurons; KD of Hsp70 restores sensitivity to apoptosis.	0	0	0	0	0	0	0	0	0	0	0	0	0	0	0	0	0	0	0	0	0	0	0	0	0	0	0	0	0	0	0	0	0	0	0	0	0	0	0	0	specifically sensitized Q97 neurons to apoptosis induced by AraC and NGF withdrawal; otherwise Q97 cells resistent to apoptosis but die by necrosis	SCG sympathetic neurons AAV transduced with ex1-htt-97Q or 25Q	0	0	1
3303	HSPA1A	11896048	3	OE decreased mHtt toxicity in transfected HEK cells.	0	0	0	0	0	0	0	0	0	0	0	0	0	0	0	0	0	0	0	0	0	0	0	0	0	0	0	0	0	0	0	0	0	0	0	0	0	0	0	0	decreased caspase 3 activation.	HEK293 cells transfected with exon1-htt-150Q, non-neuronal	0	1	0
3303	HSPA1A	16973603	3	OE in mHtt cells restored growth and increased size of the aggregation foci.	0	0	0	0	0	0	0	0	0	0	0	0	0	0	0	0	0	0	0	0	0	0	0	0	0	0	0	0	0	0	0	0	0	0	0	0	0	0	0	0	0	0	0	0	0
3303	HSPA1A	15115766	3.5	OE of Hsp70 decreases mHtt inclusions in R6/2 but no effect on other outcome measures.	0	0	0	0	0	0	0	0	0	0	0	0	0	0	0	0	0	0	0	0	0	0	0	0	0	0	0	0	0	0	0	0	0	0	0	0	0	0	0	0	0	0	0	0	0
3303	HSPA1A	18065778	3	OE of Hsp70 rescued all fly phenotypes (eye pigmentation, ommatidia photoreceptor number), lifespan, mushroom body neuronal loss, and climbing behavior, under all drivers.	0	0	0	0	0	0	0	0	0	0	0	0	0	0	0	0	0	0	0	0	0	0	0	0	0	0	0	0	0	0	0	0	0	0	0	0	0	0	0	0	0	0	0	0	0
3303	HSPA1A	17251428	3	siRNA KD of Hsp70 in resistant cerebellar neurons sensitized them to mHtt toxicity, while OE of Hsp70 in vulnerable cortical neurons provided protection.	0	0	0	0	0	0	0	0	0	0	0	0	0	0	0	0	0	0	0	0	0	0	0	0	0	0	0	0	0	0	0	0	0	0	0	0	0	0	0	0	Hsp70 induced by mhtt in cerebellar but not cortical or striatal neurons, due to p53 repression.	Primary cortical or cerebellar neurons transfected with exon1-htt-111Q	0	0	1
3304	HSPA1B	15084750	3	KD increased pure polyQ aggregation in worm genome wide screen.	0	0	0	0	0	0	0	0	0	0	0	0	0	0	0	0	0	0	Positive control	24Q, 33Q, 35Q and 40Q YFP; polyQ	0	0	1	0	1	0	0	0	0	0	0	0	0	0	0	0	1	0	0	0	0	0	0	0	0
3304	HSPA1B	19118173	3	mHtt confers resistance to apoptosis but caused non-apoptotic death in sympathetic neurons; KD of Hsp70 restores sensitivity to apoptosis.	0	0	0	0	0	0	0	0	0	0	0	0	0	0	0	0	0	0	0	0	0	0	0	0	0	0	0	0	0	0	0	0	0	0	0	0	0	0	0	0	specifically sensitized Q97 neurons to apoptosis induced by AraC and NGF withdrawal; otherwise Q97 cells resistent to apoptosis but die by necrosis	SCG sympathetic neurons AAV transduced with ex1-htt-97Q or 25Q	0	0	1
3304	HSPA1B	18065778	3	OE of Hsp70 rescued all fly phenotypes (eye pigmentation, ommatidia photoreceptor number), lifespan, mushroom body neuronal loss, and climbing behavior, under all drivers.	0	0	0	0	0	0	0	0	0	0	0	0	0	0	0	0	0	0	0	0	0	0	0	0	0	0	0	0	0	0	0	0	0	0	0	0	0	0	0	0	0	0	0	0	0
3306	HSPA2	19605647	3.5	Deletion of both Hsp70.1 and Hsp70.3 in R6/2 significantly exacerbated numerous physical, behavioral and neuropathological outcome measures, including survival, body weight, tremor, limb clasping and open field activities, and also increased the size of inclusion bodies formed by mutant Htt exon 1.	0	0	0	0	0	0	0	0	0	0	0	0	0	0	0	0	0	0	0	0	0	0	0	0	0	0	0	0	0	0	0	0	0	0	0	0	0	0	0	0	0	0	0	0	0
3306	HSPA2	16505167	3	siRNA KD had no effect on mHtt aggregate clearance in a cell line in which mHtt production was halted (expression of this gene increased by mHtt).	1	0	0	0	0	0	0	0	0	0	0	0	0	0	0	0	0	0	0	0	0	0	0	0	0	0	0	0	0	0	0	0	0	0	0	0	0	0	0	0	0	N2a inducible cells, exon1-htt-103Q or 65Q or 25Q, mCFP; neuronal line	1	0	0
3308	HSPA4	12706247	3.5	Hsp70 overexpressing transgenic crossed to R6/2 showed a slight delay in body weight loss but no effect in all other outcomes.	0	0	0	0	0	0	0	0	0	0	0	0	0	0	0	0	0	0	0	0	0	0	0	0	0	0	0	0	0	0	0	0	0	0	0	0	0	0	0	0	0	0	0	0	0
3308	HSPA4	16009936	3	LOF worsened, OE improved eclosion of flies expressing exon1-Htt-93Q.	0	0	0	0	0	0	0	0	0	0	0	0	0	0	0	0	0	0	0	0	0	0	0	0	0	0	0	0	0	0	0	0	0	0	0	0	0	0	0	0	0	0	0	0	0
3308	HSPA4	15992387	3	Protein therapy in cell culture decreased toxicity.	0	0	0	0	0	0	0	0	0	0	0	0	0	0	0	0	0	0	0	0	0	0	0	0	0	0	0	0	0	0	0	0	0	0	0	0	0	0	0	0	Directly applied at 10 or 20ug/ml to culture, it is protein therapy!|Ratio of purified HSP70/HSC70 is 7:3	SK-N-SH transfected with exon1-htt-103Q or 25Q GFP; neuronal line	1	0	0
3308	HSPA4	20100940	3	RNAi KD in a genome wide screen increased exon1-Htt-46Q aggregation in fly S2 cells. LOF worsened eye degeneration in HD flies while GOF did the opposite.	0	0	0	0	0	0	0	0	0	0	0	0	0	0	0	0	0	0	0	0	0	0	0	0	0	0	0	0	0	0	0	0	0	0	0	0	0	0	0	0	0	Drosophila S2 cells expressing exon 1-htt-46Q	0	1	0
3308	HSPA4	11406612	3	Small molecule activator and OE decreased aggregation in transfected COS-1 cells.	0	0	0	0	0	0	0	0	0	0	0	0	0	0	0	0	0	0	0	0	0	0	0	0	0	0	0	0	0	0	0	0	0	0	0	0	0	0	0	0	Geldanamycin induces expression of Hsp40, Hsp70 and Hsp90.	COS-1 cells transfected with exon1-htt-51Q non-neuronal	0	1	0
3309	HSPA5	17984172	3	Botas fly study. Su by OE, En by DN. similar response in SCA1 model.	0	0	0	0	0	0	0	0	0	0	0	0	0	0	0	0	0	0	0	0	0	0	0	0	0	0	0	0	0	0	0	0	0	0	0	0	0	0	0	0	0	0	0	0	0
3309	HSPA5	22490889	3	OE reduced cell toxicity and mHtt aggregation in N2a cells.	0	0	0	0	0	0	0	0	0	0	0	0	0	0	0	0	0	0	0	0	0	0	0	0	0	0	0	0	0	0	0	0	0	0	0	0	0	0	0	0	Caspase 12 activation as additional readout	N2a cells stably expressing exon1-Htt-150Q YFP	1	0	0
3309	HSPA5	20100940	3	RNAi KD in a genome wide screen decreased exon1-Htt-46Q aggregation in fly S2 cells	0	0	0	0	0	0	0	0	0	0	0	0	0	0	0	0	0	0	0	0	0	0	0	0	0	0	0	0	0	0	0	0	0	0	0	0	0	0	0	0	0	Drosophila S2 cells expressing exon 1-htt-46Q	0	1	0
3312	HSPA8	15084750	3	KD increased pure polyQ aggregation in worm genome wide screen.	0	0	0	0	0	0	0	0	0	0	0	0	0	0	0	0	0	0	0	24Q, 33Q, 35Q and 40Q YFP; polyQ	0	0	1	0	1	0	0	0	0	0	0	0	0	0	0	0	1	0	0	0	0	0	0	0	0
3312	HSPA8	15781153	3	OE of Hsc70 reduces mHtt toxicity; additive to effect of BAG1.	0	0	0	0	0	0	0	0	0	0	0	0	0	0	0	0	0	0	0	0	0	0	0	0	0	0	0	0	0	0	0	0	0	0	0	0	0	0	0	0	BAG1, HIP, Hsc70/Hsp70 all associate with nuclear aggregates in striatum of R6/1.	Inducible N2a neuronal line stably expressing exon1-htt-150Q or 16Q EGFP.	1	0	0
3312	HSPA8	15992387	3	Protein therapy in cell culture decreased toxicity.	0	0	0	0	0	0	0	0	0	0	0	0	0	0	0	0	0	0	0	0	0	0	0	0	0	0	0	0	0	0	0	0	0	0	0	0	0	0	0	0	Directly applied at 10 or 20ug/ml to culture, it is protein therapy!|Ratio of purified HSP70/HSC70 is 7:3	SK-N-SH transfected with exon1-htt-103Q or 25Q GFP; neuronal line	1	0	0
3312	HSPA8	20100940	3	RNAi KD in a genome wide screen decreased exon1-Htt-46Q aggregation in fly S2 cells	0	0	0	0	0	0	0	0	0	0	0	0	0	0	0	0	0	0	0	0	0	0	0	0	0	0	0	0	0	0	0	0	0	0	0	0	0	0	0	0	0	Drosophila S2 cells expressing exon 1-htt-46Q	0	1	0
3312	HSPA8	21915392	3	RNAi KD in HEK cells expressing exon1-Htt-74Q GFP increased aggregation.	0	0	0	0	0	0	0	0	0	0	0	0	0	0	0	0	0	0	0	0	0	0	0	0	0	0	0	0	0	0	0	0	0	0	0	0	0	0	0	0	0	HEK cells expressing exon1-Htt-74Q GFP	0	1	0
3312	HSPA8	15824100	3	Ssa4 alone amongst the Hsp70 members decreased mHtt aggregation size and toxicity in the [psi-PIN+] stains but not in the [PSI+] strains.	0	0	0	0	0	0	0	0	0	0	0	0	0	0	0	0	0	0	0	0	0	0	0	0	0	0	0	0	0	0	0	0	0	0	0	0	0	0	0	0	0	0	0	0	0
3313	HSPA9	15084750	3	KD increased pure polyQ aggregation in worm genome wide screen.	0	0	0	0	0	0	0	0	0	0	0	0	0	0	0	0	0	0	0	24Q, 33Q, 35Q and 40Q YFP; polyQ	0	0	1	0	1	0	0	0	0	0	0	0	0	0	0	0	1	0	0	0	0	0	0	0	0
3313	HSPA9	20100940	3	RNAi KD in a genome wide screen increased exon1-Htt-46Q aggregation in fly S2 cells	0	0	0	0	0	0	0	0	0	0	0	0	0	0	0	0	0	0	0	0	0	0	0	0	0	0	0	0	0	0	0	0	0	0	0	0	0	0	0	0	0	Drosophila S2 cells expressing exon 1-htt-46Q	0	1	0
3315	HSPB1	18241680	3	Hsp27 and more effectively Hsp27 S3D reduced inclusion formation by mHtt, as they did GTP-cyclohydrolase I mutants, the main subject of this paper.	0	0	0	0	0	0	0	0	0	0	0	0	0	0	0	0	0	0	0	0	0	0	0	0	0	0	0	0	0	0	0	0	0	0	0	0	0	0	0	0	0	BHK non-neuronal line transfected with exon1-htt-71Q GFP	0	1	0
3315	HSPB1	17375066	3	Hsp27 transduction reduced mHtt cytotoxicity in primary neuronal culture.	0	0	0	0	0	0	0	0	0	0	0	0	0	0	0	0	0	0	0	0	0	0	0	0	0	0	0	0	0	0	0	0	0	0	0	0	0	0	0	0	0	Rat primary cortical neurons with lenti transduced N171-htt-82Q or 19Q	0	0	1
3315	HSPB1	17375066	3.5	Hsp27 transduction restored DARPP-32 staining (defined as marker for neuropathology) and reduced number and size of nuclear but increased cytoplasmic mHtt inclusions in vivo.	0	0	0	0	0	0	0	0	0	0	0	0	0	0	0	0	0	0	0	0	0	0	0	0	0	0	0	0	0	0	0	0	0	0	0	0	0	0	0	0	0	Rat primary cortical neurons with lenti transduced N171-htt-82Q or 19Q	0	0	1
3315	HSPB1	17360721	3.5	OE of Hsp27 has no effect on R6/2 phenotypes, oxidative stress or inclusions. Hsp27 can be activated by heat shock but remains inactive in the HD state in the double transgenic.	0	0	0	0	0	0	0	0	0	0	0	0	0	0	0	0	0	0	0	0	0	0	0	0	0	0	0	0	0	0	0	0	0	0	0	0	0	0	0	0	0	0	0	0	0
3320	HSP90AA1	16644868	3	Geldanamycin and OE of hsp90 co-chaperone p23 both decreased aggregation in cell culture.	0	0	0	0	0	0	0	0	0	0	0	0	0	0	0	0	0	0	0	0	0	0	0	0	0	0	0	0	0	0	0	0	0	0	0	0	0	0	0	0	Geldanamycin inhibits ARQ112 aggregation and promotes degradation via hsp90 trafficking even in Hsf1 -/- cells	embryonic fibroblasts from Hsf -/- mice transfected with AR112Q, non-neuronal	0	1	0
3320	HSP90AA1	22123826	3	Hsp90 inhibitor NVP-AUY922 reduced mHtt (and WT) levels in HN10 cells (N573-Htt-72Q) without induction of Hsp70, and mHtt in HdhQ150 ES and differentiated cells. siRNA KD in HN10 cells also reduced mHtt levels. mHtt is ubiquitinated and partially cleared through proteasome.	0	0	0	0	0	0	0	0	0	0	0	0	0	0	0	0	0	0	0	0	0	0	0	0	0	0	0	0	0	0	0	0	0	0	0	0	0	0	0	0	0	HN10 cells expressing N573-Htt-72Q	1	0	0
3320	HSP90AA1	22794259	3	LOF in HD flies suppressed climbing phenotype (Htt interactome Red Module, original gene Hsp90ab1).	0	0	0	0	0	0	0	0	0	0	0	0	0	0	0	0	0	0	0	0	0	0	0	0	0	0	0	0	0	0	0	0	0	0	0	0	0	0	0	0	0	0	0	0	0
3320	HSP90AA1	20100940	3	RNAi KD in a genome wide screen increased exon1-Htt-46Q aggregation in fly S2 cells	0	0	0	0	0	0	0	0	0	0	0	0	0	0	0	0	0	0	0	0	0	0	0	0	0	0	0	0	0	0	0	0	0	0	0	0	0	0	0	0	0	Drosophila S2 cells expressing exon 1-htt-46Q	0	1	0
3320	HSP90AA1	11406612	3	Two cell culture experiments. One treated cells with geldanamycin (binds to Hsp90- activaes heat shock). Geldanamycin decreased aggregation. OE of Hsp70 and Hsp40 also reduced aggregation.	0	0	0	0	0	0	0	0	0	0	0	0	0	0	0	0	0	0	0	0	0	0	0	0	0	0	0	0	0	0	0	0	0	0	0	0	0	0	0	0	Geldanamycin induces expression of Hsp40, Hsp70 and Hsp90.	COS-1 cells transfected with exon1-htt-51Q non-neuronal	0	1	0
3326	HSP90AB1	12417652	2.5	Hsp84 associates with mHtt aggregates in inducible N2a cells and in R6/2 brain.	0	0	0	0	0	0	0	0	0	0	0	0	0	0	0	0	0	0	0	0	0	0	0	0	0	0	0	0	0	0	0	0	0	0	0	0	0	0	0	0	0	0	0	0	0
3326	HSP90AB1	22123826	3	Hsp90 inhibitor NVP-AUY922 reduced mHtt (and WT) levels in HN10 cells (N573-Htt-72Q) without induction of Hsp70, and mHtt in HdhQ150 ES and differentiated cells. siRNA KD in HN10 cells also reduced mHtt levels. mHtt is ubiquitinated and partially cleared through proteasome.	0	0	0	0	0	0	0	0	0	0	0	0	0	0	0	0	0	0	0	0	0	0	0	0	0	0	0	0	0	0	0	0	0	0	0	0	0	0	0	0	0	HN10 cells expressing N573-Htt-72Q	1	0	0
3326	HSP90AB1	22794259	3	LOF in HD flies suppressed climbing phenotype (Htt interactome Red Module).	0	0	0	0	0	0	0	0	0	0	0	0	0	0	0	0	0	0	0	0	0	0	0	0	0	0	0	0	0	0	0	0	0	0	0	0	0	0	0	0	0	0	0	0	0
3326	HSP90AB1	12417652	3	OE reduced cell toxicity and mHtt aggregation in N2a cells.	0	0	0	0	0	0	0	0	0	0	0	0	0	0	0	0	0	0	0	0	0	0	0	0	0	0	0	0	0	0	0	0	0	0	0	0	0	0	0	0	0	Inducible N2a expressing exon1-Htt-150Q GFP	1	0	0
3329	HSPD1	22794259	3	RNAi KD and LOF in HD flies suppressed climbing phenotype (Htt interactome Red Module).	0	0	0	0	0	0	0	0	0	0	0	0	0	0	0	0	0	0	0	0	0	0	0	0	0	0	0	0	0	0	0	0	0	0	0	0	0	0	0	0	0	0	0	0	0
3337	DNAJB1	17170113	3	Co-expression of Hsp70 and Hsp40 reduced mHtt inclusion and death of embryos injected with mHtt.	0	0	0	0	0	0	0	0	0	0	0	0	0	0	0	0	0	0	0	0	0	0	0	0	0	0	0	0	0	0	0	0	0	0	0	0	0	0	0	0	0	0	0	0	0
3337	DNAJB1	12058016	3	LOF improved mHtt-induced toxicity in [RNQ+] yeast strains.	0	0	0	0	0	0	0	0	0	0	0	0	0	0	0	0	0	0	0	0	0	0	0	0	0	0	0	0	0	0	0	0	0	0	0	0	0	0	0	0	0	0	0	0	0
3337	DNAJB1	19661690	3	mHtt aggregates in the cytoplasm and reduces insulin secretion from transfected pancreatic beta cell lines, NIT-1 cells. OE of heat shock protein 40 (HSP40) inhibits aggregation, reverses impaired insulin release, and blocks the enhancement of Akt activity.	0	0	0	0	0	0	0	0	0	0	0	0	0	0	0	0	0	0	0	0	0	0	0	0	0	0	0	0	0	0	0	0	0	0	0	0	0	0	0	0	Restored insulin secretion; enhanced Akt phosphorylation	NIT-1 pancreatic beta cell line transfected with ex1-htt-150Q or 20Q	0	1	0
3337	DNAJB1	23226463	3.2	OE by AAV5 transduction in R6/2 striatum improved HD phenotypes (inclusions, rotarod, open field, grip strength, lifespan). Inclusions in non-transduced cells also reduced.	0	0	0	0	0	0	0	0	0	0	0	0	0	0	0	0	0	0	0	0	0	0	0	0	0	0	0	0	0	0	0	0	0	0	0	0	0	0	0	0	0	0	0	0	0
3337	DNAJB1	11406612	3	OE decreased aggregation in transfected COS-1 cells.	0	0	0	0	0	0	0	0	0	0	0	0	0	0	0	0	0	0	0	0	0	0	0	0	0	0	0	0	0	0	0	0	0	0	0	0	0	0	0	0	0	COS-1 cells transfected with exon1-htt-51Q non-neuronal	0	1	0
3337	DNAJB1	18065778	3	OE prolongs lifespan shortened by dEAAT1-driven expression of mHtt in subset of glia (no phenotypes in climbing or bang sensitivity, seen when driven by pan-glia repo).	0	0	0	0	0	0	0	0	0	0	0	0	0	0	0	0	0	0	0	0	0	0	0	0	0	0	0	0	0	0	0	0	0	0	0	0	0	0	0	0	0	0	0	0	0
3337	DNAJB1	23226463	3	OE reduced release of polyQ proteins from transfected N2a cells; siRNA KD did the opposite.	0	0	0	0	0	0	0	0	0	0	0	0	0	0	0	0	0	0	0	0	0	0	0	0	0	0	0	0	0	0	0	0	0	0	0	0	0	0	0	0	Secretion of Q81-CFP with V5 tag measured as outcome measure	N2a cells transfected with Q81-CFP-V5	1	0	0
3337	DNAJB1	15824100	3	Sis1 decreased mHtt aggregation size and toxicity in the [psi-PIN+] stains but not in the [PSI+] strains.	0	0	0	0	0	0	0	0	0	0	0	0	0	0	0	0	0	0	0	0	0	0	0	0	0	0	0	0	0	0	0	0	0	0	0	0	0	0	0	0	0	0	0	0	0
3355	HTR1F	18939977	3	50 uM Dimebon protected cultured YAC128 MSN from glutamate-induced apoptosis.	0	0	0	0	0	0	0	0	0	0	0	0	0	0	0	0	0	0	0	0	0	0	0	0	0	0	0	0	0	0	0	0	0	0	0	0	0	0	0	0	50uM required; Ca levels measured and correlated with toxicity.|TV2.5|50 muM Dimebon stabilized glutamate-induced Ca2+ signals in YAC128 MSN	primary striatal cultures from YAC128 mice	0	0	1
3355	HTR1F	23209424	3	siRNA KD decreased mHtt toxicity (caspase 3 activation) in HEK293T cells; Buck druggable genome screen.	0	0	0	0	0	0	0	0	0	0	0	0	0	0	0	0	0	0	0	0	0	0	0	0	0	0	0	0	0	0	0	0	0	0	0	0	0	0	0	0	mhtt induced rounding and detachment taken as signs of toxicity; growth factor deprivation induced caspase 3 activation used as readout.	HEK293T cells expressing N558-htt-141Q GFP	0	1	0
3456	INFB1	23525043	3	Treatment with INFB1 of HdhQ7/Q111 cells, cortical neurons from KI Q140/Q140 mouse, and human HD fibroblast line with Q68 increased NUB1 expression, reduction of mHtt and of toxicity. These effects were blocked by NUB1 KD.	0	0	0	0	0	0	0	0	0	0	0	0	0	0	0	0	0	0	0	0	0	0	0	0	0	0	0	0	0	0	0	0	0	0	0	0	0	0	0	0	0	Human HD fibroblast lines with 68Q; HdhQ7/Q111; HdhQ111/Q111 and primary cortical neuron from Q140 homozygyous mouse for caspase activation upon serum or BDNF withdrawal.	0	1	1
3479	IGF1	17726098	3	IGF-1 in combination with EFG decreased mHtt toxicity in ST14A cells.	0	0	0	0	0	0	0	0	0	0	0	0	0	0	0	0	0	0	0	0	0	0	0	0	0	0	0	0	0	0	0	0	0	0	0	0	0	0	0	0	IGF-1 in combination with EFG partially protective from cell death. While rotenone is protective in cells, worm and a fly HD model. |Correlatiive: Rotenone also prevents casp3 and casp7 activation.	ST14A stably transfected with N548-htt-120Q; neuronal line	1	0	0
3479	IGF1	12062094	3	IGF1 is protective in cell culture model. Decreased toxicity, Decreased aggregation.	0	0	0	0	0	0	0	0	0	0	0	0	0	0	0	0	0	0	0	0	0	0	0	0	0	0	0	0	0	0	0	0	0	0	0	0	0	0	0	0	IGF-1 also reduces inclusions formed by FL-htt-113Q. IGF-1 activates Akt (S473) through PI3K pathway (PI3K inhibitor LY294002, but not MEK inhibitor PD098059, blocks IGF-1 effect on Akt). LY is toxic and at subtoxic doses, increases inclusion; via Akt, IGF-1 causes Htt S421 phosphorylation; IGF-1 protection is absent when mHtt-S421A mutant is cotransfected. mHtt-S421D is not toxic.|PTM	primary striatal neurons transfected with N480-htt-68Q or 17Q	0	0	1
3479	IGF1	18615096	3	IGF1 promotes S421 phosphorylation on Htt and accelerated anterograde transport of BDNF vesicles; effect lost upon Htt KD by siRNA. Increased BDNF flow results in its increased release.	0	0	0	0	0	0	0	0	0	0	0	0	0	0	0	0	0	0	0	0	0	0	0	0	0	0	0	0	0	0	0	0	0	0	0	0	0	0	0	0	IGF1 promotes S421 phosphorylation on htt. Increased BDNF flow results in its increased release.	Rat primary cortical neurons transfected with htt.	0	0	1
3479	IGF1	18772195	3	Protein therapy with IGF1 in cell culture can compensate for slowing transport of BDNF containing vesicles in mHTT models.	0	0	0	0	0	0	0	0	0	0	0	0	0	0	0	0	0	0	0	0	0	0	0	0	0	0	0	0	0	0	0	0	0	0	0	0	0	0	0	0	BDNF containing vesicle transport speed reduced by knockdown of htt and rescued by transfected htt or mhtt with S421D but not mhtt. Htt interaction with p150glued and MTs restored by S421D. IGF-1 and Akt compensates for mhtt inhibition of transport.	primary cortical neurons rat, transfected with N480-htt-68Q or 17Q	0	0	1
3479	IGF1	16505167	3	Treatment dose-dependently increased exon1 mHtt aggregate clearance in N2a cells by activating IRS-2 and induction of autophagy.	0	0	0	0	0	0	0	0	0	0	0	0	0	0	0	0	0	0	0	0	0	0	0	0	0	0	0	0	0	0	0	0	0	0	0	0	0	0	0	0	0	N2a inducible cells, exon1-htt-103Q or 65Q or 25Q, mCFP; neuronal line	1	0	0
3551	IKBKB	19488402	3	shRNA KD or inhibition by sodium salicylate prevented Htt proteolysis, activation of caspases 3, 6, and increased neuronal resistance to DNA damage.	0	0	0	0	0	0	0	0	0	0	0	0	0	0	0	0	0	0	0	0	0	0	0	0	0	0	0	0	0	0	0	0	0	0	0	0	0	0	0	0	prevented etoposide-induced proteolysis of htt and activation of caspase3 and 6.	MESC2.10 human embryonic neuronal stem cell line differentiated to express neuronal markers	1	0	0
3554	IL1R1	21044321	3.5	Cross of the IL-1R1 KO to N171-82Q worsened the rotarod performance of the -/- cross compared to the +/- cross, increased mHtt aggregates and levels in cortex and striatum and other brain regions, with no effect on body weight or survival.	0	0	0	0	0	0	0	0	0	0	0	0	0	0	0	0	0	0	0	0	0	0	0	0	0	0	0	0	0	0	0	0	0	0	0	0	0	0	0	0	0	0	0	0	0
3556	IL1RAP	23209424	3	siRNA KD decreased mHtt toxicity (caspase 3 activation) in HEK293T cells; Buck druggable genome screen.	0	0	0	0	0	0	0	0	0	0	0	0	0	0	0	0	0	0	0	0	0	0	0	0	0	0	0	0	0	0	0	0	0	0	0	0	0	0	0	0	mhtt induced rounding and detachment taken as signs of toxicity; growth factor deprivation induced caspase 3 activation used as readout.	HEK293T cells expressing N558-htt-141Q GFP	0	1	0
3565	IL4	16505167	3	Treatment dose-dependently increased exon1 mHtt aggregate clearance in N2a cells by activating IRS-2.	0	0	0	0	0	0	0	0	0	0	0	0	0	0	0	0	0	0	0	0	0	0	0	0	0	0	0	0	0	0	0	0	0	0	0	0	0	0	0	0	0	N2a inducible cells, exon1-htt-103Q or 65Q or 25Q, mCFP; neuronal line	1	0	0
3569	IL6	23238740	4	Neutralizing Abs given peripherally improved motor performance of R6/2 and prevented weight loss.	0	0	0	0	0	0	0	0	0	0	0	0	0	0	0	0	0	0	0	0	0	0	0	0	0	0	0	0	0	0	0	0	0	0	0	0	0	0	0	0	0	0	0	0	0
3611	ILK	23209424	3	siRNA KD decreased mHtt toxicity (caspase 3 activation) in HEK293T cells; Buck druggable genome screen.	0	0	0	0	0	0	0	0	0	0	0	0	0	0	0	0	0	0	0	0	0	0	0	0	0	0	0	0	0	0	0	0	0	0	0	0	0	0	0	0	mhtt induced rounding and detachment taken as signs of toxicity; growth factor deprivation induced caspase 3 activation used as readout.	HEK293T cells expressing N558-htt-141Q GFP	0	1	0
3612	IMPA1	15806102	3	Giorgini yeast toxicity screen: LOF decreased toxicity.	0	0	0	0	0	0	0	0	0	0	0	0	0	0	0	0	0	0	0	0	0	0	0	0	0	0	0	0	0	0	0	0	0	0	0	0	0	0	0	0	0	0	0	0	0
3612	IMPA1	17921520	3	Small molecule in the fly decreased degeneration. Small molecule in cell culture decreased aggregation (associated with increased mHtt clearance through autophagy) and correlative changes.	0	0	0	0	0	0	0	0	0	0	0	0	0	0	0	0	0	0	0	0	0	0	0	0	0	0	0	0	0	0	0	0	0	0	0	0	0	0	0	0	Li or L-690,330, specific IMPase inhibitor, reduces mhtt aggregation (or increased clearance) in both GSK-3b (+/+) and (-/-) cells, thus this effect does not require GSK-3b or mTOR (Li increased p70S6K, substrate of mTOR, phosphorylation in GSK-3b (+/+) but not (-/-) cells. L-690,330 had no effect on p70S6K in either cell type.	MEF GSK-3beta (+/+) GSK-3beta (-/-) cells transfected with exon1-htt-74Q EGFP; non-neuronal	0	1	0
3630	INS	16505167	3	Treatment dose-dependently increased exon1 mHtt aggregate clearance in N2a cells by activating IRS-2.	0	0	0	0	0	0	0	0	0	0	0	0	0	0	0	0	0	0	0	0	0	0	0	0	0	0	0	0	0	0	0	0	0	0	0	0	0	0	0	0	0	N2a inducible cells, exon1-htt-103Q or 65Q or 25Q, mCFP; neuronal line	1	0	0
3646	EIF3E	15084750	3	KD increased pure polyQ aggregation in worm genome wide screen.	0	0	0	0	0	0	0	0	0	0	0	0	0	0	0	0	0	0	0	24Q, 33Q, 35Q and 40Q YFP; polyQ	0	0	1	0	1	0	0	0	0	0	0	0	0	0	0	0	1	0	0	0	0	0	0	0	0
3646	EIF3E	21915392	3	RNAi KD in HEK cells expressing exon1-Htt-74Q GFP increased aggregation.	0	0	0	0	0	0	0	0	0	0	0	0	0	0	0	0	0	0	0	0	0	0	0	0	0	0	0	0	0	0	0	0	0	0	0	0	0	0	0	0	0	HEK cells expressing exon1-Htt-74Q GFP	0	1	0
3674	ITGA2B	20670829	3	siRNA KD in HEK293T cells transfected with FL-Htt-138Q reduced Htt proteolysis (smallest 55kDA fragment), and KD in HdhQ111/Q111 cells reduced toxicity (caspase activation upon serum withdrawal).	0	0	0	0	0	0	0	0	0	0	0	0	0	0	0	0	0	0	0	0	0	0	0	0	0	0	0	0	0	0	0	0	0	0	0	0	0	0	0	0	siRNA knockdown reduces htt proteolysis	HEK293 transfected with FL-htt GFP for proteolysis; then validated in Hdh111Q striatal cells Fl-htt for toxicity; neuronal line	1	0	0
3706	ITPKA	18391949	3	OE of cytosolic IP3 kinase A reduced mHtt aggregation and toxicity.	0	0	0	0	0	0	0	0	0	0	0	0	0	0	0	0	0	0	0	0	0	0	0	0	0	0	0	0	0	0	0	0	0	0	0	0	0	0	0	0	0	COS-7 non-neuronal cell line transfected with exon1-htt-74Q	0	1	0
3708	ITPR1	15695335	3	Excitotoxicity in YAC128 neurons is reduced by enoxaparin, a blocker of ITPR1.	0	0	0	0	0	0	0	0	0	0	0	0	0	0	0	0	0	0	0	0	0	0	0	0	0	0	0	0	0	0	0	0	0	0	0	0	0	0	0	0	0	YAC128 primary striatal neurons; FL htt	0	0	1
3708	ITPR1	19193873	3	Infection with Lenti-GFP-IC10 virus in YAC128 stabilized Ca(2+) signaling in cultured MSNs and protected them from glutamate-induced apoptosis.	0	0	0	0	0	0	0	0	0	0	0	0	0	0	0	0	0	0	0	0	0	0	0	0	0	0	0	0	0	0	0	0	0	0	0	0	0	0	0	0	IC10 (110aa) fragment from ITPR1 C terminus where it interacts with htt. |TV2.5|Mutant htt specifically binds to and activates InsP(3)R1, mediated by a cytosolic C-terminal tail of InsP(3)R1 (a 122-aa-long IC10 fragment).	primary striatal cultures from YAC128	0	0	1
3708	ITPR1	19193873	4	Intrastriatal injections of AAV1-GFP-IC10 (122-aa-long cytosolic C-terminal tail of InsP(3)R1 that associates with mHtt) significantly alleviated motor deficits and reduced MSN loss and shrinkage in YAC128 mice.	0	0	0	0	0	0	0	0	0	0	0	0	0	0	0	0	0	0	0	0	0	0	0	0	0	0	0	0	0	0	0	0	0	0	0	0	0	0	0	0	IC10 (110aa) fragment from ITPR1 C terminus where it interacts with htt. |TV2.5|Mutant htt specifically binds to and activates InsP(3)R1, mediated by a cytosolic C-terminal tail of InsP(3)R1 (a 122-aa-long IC10 fragment).	primary striatal cultures from YAC128	0	0	1
3708	ITPR1	17500595	3	Kaltenbach fly screen of Htt interactome. GOF increased, LOF decreased, degeneration.	0	0	0	0	0	0	0	0	0	0	0	0	0	0	0	0	0	0	0	0	0	0	0	0	0	0	0	0	0	0	0	0	0	0	0	0	0	0	0	0	0	0	0	0	0
3708	ITPR1	22056561	3	shRNA KD reduced number of Neuro2a cells expressing exon1-Htt-150Q inclusions and induced autophagy, and was more effective and less toxic than 2-APB treatment. Screen of 2-APB analogs showed lack of or weak correlation of anti-aggregation with inhibition of SOCE and IICR, respectively.	0	0	0	0	0	0	0	0	0	0	0	0	0	0	0	0	0	0	0	0	0	0	0	0	0	0	0	0	0	0	0	0	0	0	0	0	0	0	0	0	0	N2a cells stably expressing exon1-Htt-150Q GFP	1	0	0
3725	JUN	19022249	3.5	DN jun construct had no effect on mHtt toxicity in vivo two months after lenti injection	0	0	0	0	0	0	0	0	0	0	0	0	0	0	0	0	0	0	0	0	0	0	0	0	0	0	0	0	0	0	0	0	0	0	0	0	0	0	0	0	0	0	0	0	0
3725	JUN	15312898	3	Dominant negative and small molecule inhibitor decreased toxicity in cell culture.	0	0	0	0	0	0	0	0	0	0	0	0	0	0	0	0	0	0	0	0	0	0	0	0	0	0	0	0	0	0	0	0	0	0	0	0	0	0	0	0	SP600125, antagonist of JNK, also reduced DNA fragmentation but less than jun mutant|Correlative: jun activation in mhtt context precedes nuclear translocation of mhtt aggregates; neurite retraction also reduced.|HttLocal	primary striatal neurons mouse, transfected with exon1-htt-103Q GFP or 25Q	0	0	1
3727	JUND	20100940	3	RNAi KD in a genome wide screen increased exon1-Htt-46Q aggregation in fly S2 cells	0	0	0	0	0	0	0	0	0	0	0	0	0	0	0	0	0	0	0	0	0	0	0	0	0	0	0	0	0	0	0	0	0	0	0	0	0	0	0	0	0	Drosophila S2 cells expressing exon 1-htt-46Q	0	1	0
3730	KAL1	22413862	3	RNAi KD improved the loss of touch sensitivity in worms expressing exon1-Htt-128Q.	0	0	0	0	0	0	0	0	0	0	0	0	0	0	0	0	0	kal-1	0	exon1-Htt-128Q	1	0	0	0	0	0	0	0	0	1	0	0	0	0	1	0	1	0	0	0	0	0	0	0	0
3746	KCNC1	22413862	3	RNAi KD worsened the loss of touch sensitivity in worms expressing exon1-Htt-128Q.	0	0	0	0	0	0	0	0	0	0	0	0	0	0	0	0	0	F14F11.1	0	exon1-Htt-128Q	1	0	0	0	0	0	0	0	0	0	0	1	0	0	1	0	1	0	0	0	0	0	0	0	0
3767	KCNJ11	18391949	3	Minoxidil decreased mHtt (and A53T a-synuclein) aggregation and induced LC3-II in PC12 and cell death in SK-N-SH cells; not effective in Atg5 -/- cells.	0	0	0	0	0	0	0	0	0	0	0	0	0	0	0	0	0	0	0	0	0	0	0	0	0	0	0	0	0	0	0	0	0	0	0	0	0	0	0	0	Decreases L-type Ca2+ currents, unlike other K-ATP channel blockers.	PC12 stably transfected with exon1-htt-74Q; or SK-N-SH neuronal cell line transfected with exon1-htt-74Q.	1	0	0
3783	KCNN4	16505167	3	siRNA KD had no effect on mHtt aggregate clearance in a cell line in which mHtt production was halted (expression of this gene increased by mHtt).	1	0	0	0	0	0	0	0	0	0	0	0	0	0	0	0	0	0	0	0	0	0	0	0	0	0	0	0	0	0	0	0	0	0	0	0	0	0	0	0	0	N2a inducible cells, exon1-htt-103Q or 65Q or 25Q, mCFP; neuronal line	1	0	0
3799	KIF5B	17500595	3	Kaltenbach fly screen of Htt interactome (original gene KIF5C). GOF increased, LOF decreased, degeneration.	0	0	0	0	0	0	0	0	0	0	0	0	0	0	0	0	0	0	0	0	0	0	0	0	0	0	0	0	0	0	0	0	0	0	0	0	0	0	0	0	0	0	0	0	0
3800	KIF5C	17500595	3	Kaltenbach fly screen of Htt interactome. GOF increased, LOF decreased, degeneration.	0	0	0	0	0	0	0	0	0	0	0	0	0	0	0	0	0	0	0	0	0	0	0	0	0	0	0	0	0	0	0	0	0	0	0	0	0	0	0	0	0	0	0	0	0
3832	KIF11	20100940	3	RNAi KD in a genome wide screen decreased exon1-Htt-46Q aggregation in fly S2 cells	0	0	0	0	0	0	0	0	0	0	0	0	0	0	0	0	0	0	0	0	0	0	0	0	0	0	0	0	0	0	0	0	0	0	0	0	0	0	0	0	0	Drosophila S2 cells expressing exon 1-htt-46Q	0	1	0
3832	KIF11	22413862	3	RNAi KD worsened the loss of touch sensitivity in worms expressing exon1-Htt-128Q.	0	0	0	0	0	0	0	0	0	0	0	0	0	0	0	0	0	bmk-1	0	exon1-Htt-128Q	1	0	0	0	0	0	0	0	0	0	0	1	0	0	1	0	1	0	0	0	0	0	0	0	0
3833	KIFC1	23209424	3	siRNA KD decreased mHtt toxicity (caspase 3 activation) in HEK293T cells; Buck druggable genome screen.	0	0	0	0	0	0	0	0	0	0	0	0	0	0	0	0	0	0	0	0	0	0	0	0	0	0	0	0	0	0	0	0	0	0	0	0	0	0	0	0	mhtt induced rounding and detachment taken as signs of toxicity; growth factor deprivation induced caspase 3 activation used as readout.	HEK293T cells expressing N558-htt-141Q GFP	0	1	0
3843	IPO5	15084750	3	KD increased pure polyQ aggregation in worm genome wide screen.	0	0	0	0	0	0	0	0	0	0	0	0	0	0	0	0	0	0	0	24Q, 33Q, 35Q and 40Q YFP; polyQ	0	0	1	0	1	0	0	0	0	0	0	0	0	0	0	0	1	0	0	0	0	0	0	0	0
3843	IPO5	20100940	3	RNAi KD in a genome wide screen decreased exon1-Htt-46Q aggregation in fly S2 cells	0	0	0	0	0	0	0	0	0	0	0	0	0	0	0	0	0	0	0	0	0	0	0	0	0	0	0	0	0	0	0	0	0	0	0	0	0	0	0	0	0	Drosophila S2 cells expressing exon 1-htt-46Q	0	1	0
3843	IPO5	16505167	3	siRNA KD caused cell death in a cell line in which mHtt production was halted (expression of this gene increased by mHtt).	0	0	0	0	0	0	0	0	0	0	0	0	0	0	0	0	0	0	0	0	0	0	0	0	0	0	0	0	0	0	0	0	0	0	0	0	0	0	0	0	cell death	N2a inducible cells, exon1-htt-103Q or 65Q or 25Q, mCFP; neuronal line	1	0	0
3845	KRAS	23209424	3	siRNA KD decreased mHtt toxicity (caspase 3 activation) in HdhQ111/Q111 cells; Buck druggable genome screen.	0	0	0	0	0	0	0	0	0	0	0	0	0	0	0	0	0	0	0	0	0	0	0	0	0	0	0	0	0	0	0	0	0	0	0	0	0	0	0	0	Growth factor deprivation induced caspase 3 activation used as readout in HdhQ111/Q111 KI cells.	HdhQ111/Q111 vs. Q7/Q7 KI cells	1	0	0
3872	KRT17	16505167	3	siRNA KD had no effect on mHtt aggregate clearance in a cell line in which mHtt production was halted (expression of this gene increased by mHtt).	1	0	0	0	0	0	0	0	0	0	0	0	0	0	0	0	0	0	0	0	0	0	0	0	0	0	0	0	0	0	0	0	0	0	0	0	0	0	0	0	0	N2a inducible cells, exon1-htt-103Q or 65Q or 25Q, mCFP; neuronal line	1	0	0
3916	LAMP1	16505167	3	siRNA KD blocked mHtt aggregate clearance in a cell line in which mHtt production was halted (expression of this gene increased by mHtt).	0	0	0	0	0	0	0	0	0	0	0	0	0	0	0	0	0	0	0	0	0	0	0	0	0	0	0	0	0	0	0	0	0	0	0	0	0	0	0	0	0	N2a inducible cells, exon1-htt-103Q or 65Q or 25Q, mCFP; neuronal line	1	0	0
3920	LAMP2	16505167	3	siRNA KD blocked mHtt aggregate clearance in a cell line in which mHtt production was halted (expression of this gene increased by mHtt).	0	0	0	0	0	0	0	0	0	0	0	0	0	0	0	0	0	0	0	0	0	0	0	0	0	0	0	0	0	0	0	0	0	0	0	0	0	0	0	0	0	N2a inducible cells, exon1-htt-103Q or 65Q or 25Q, mCFP; neuronal line	1	0	0
3921	RPSA	15084750	3	KD increased pure polyQ aggregation in worm genome wide screen.	0	0	0	0	0	0	0	0	0	0	0	0	0	0	0	0	0	0	0	24Q, 33Q, 35Q and 40Q YFP; polyQ	0	0	1	0	1	0	0	0	0	0	0	0	0	0	0	0	1	0	0	0	0	0	0	0	0
3958	LGALS3	16505167	3	siRNA KD blocked mHtt aggregate clearance in a cell line in which mHtt production was halted (expression of this gene increased by mHtt).	0	0	0	0	0	0	0	0	0	0	0	0	0	0	0	0	0	0	0	0	0	0	0	0	0	0	0	0	0	0	0	0	0	0	0	0	0	0	0	0	0	N2a inducible cells, exon1-htt-103Q or 65Q or 25Q, mCFP; neuronal line	1	0	0
3965	LGALS9	23209424	3	siRNA KD decreased mHtt toxicity (caspase 3 activation) in HEK293T cells; Buck druggable genome screen.	0	0	0	0	0	0	0	0	0	0	0	0	0	0	0	0	0	0	0	0	0	0	0	0	0	0	0	0	0	0	0	0	0	0	0	0	0	0	0	0	mhtt induced rounding and detachment taken as signs of toxicity; growth factor deprivation induced caspase 3 activation used as readout.	HEK293T cells expressing N558-htt-141Q GFP	0	1	0
3972	LHB	23209424	3	siRNA KD decreased mHtt toxicity (caspase 3 activation) in HEK293T cells; Buck druggable genome screen.	0	0	0	0	0	0	0	0	0	0	0	0	0	0	0	0	0	0	0	0	0	0	0	0	0	0	0	0	0	0	0	0	0	0	0	0	0	0	0	0	mhtt induced rounding and detachment taken as signs of toxicity; growth factor deprivation induced caspase 3 activation used as readout.	HEK293T cells expressing N558-htt-141Q GFP	0	1	0
3973	LHCGR	23209424	3	siRNA KD decreased mHtt toxicity (caspase 3 activation) in HEK293T cells; Buck druggable genome screen.	0	0	0	0	0	0	0	0	0	0	0	0	0	0	0	0	0	0	0	0	0	0	0	0	0	0	0	0	0	0	0	0	0	0	0	0	0	0	0	0	mhtt induced rounding and detachment taken as signs of toxicity; growth factor deprivation induced caspase 3 activation used as readout.	HEK293T cells expressing N558-htt-141Q GFP	0	1	0
3992	FADS1	22413862	3	RNAi KD worsened the loss of touch sensitivity in worms expressing exon1-Htt-128Q.	0	0	0	0	0	0	0	0	0	0	0	0	0	0	0	0	0	fat-3	0	exon1-Htt-128Q	1	0	0	0	0	0	0	0	0	0	0	1	0	0	1	0	1	0	0	0	0	0	0	0	0
4048	LTA4H	22413862	3	RNAi KD worsened the loss of touch sensitivity in worms expressing exon1-Htt-128Q.	0	0	0	0	0	0	0	0	0	0	0	0	0	0	0	0	0	ZC416.6	0	exon1-Htt-128Q	1	0	0	0	0	0	0	0	0	0	0	1	0	0	1	0	1	0	0	0	0	0	0	0	0
4055	LTBR	23209424	3	siRNA KD decreased mHtt toxicity (caspase 3 activation) in HEK293T cells; Buck druggable genome screen.	0	0	0	0	0	0	0	0	0	0	0	0	0	0	0	0	0	0	0	0	0	0	0	0	0	0	0	0	0	0	0	0	0	0	0	0	0	0	0	0	mhtt induced rounding and detachment taken as signs of toxicity; growth factor deprivation induced caspase 3 activation used as readout.	HEK293T cells expressing N558-htt-141Q GFP	0	1	0
4149	MAX	22413862	3	RNAi KD improved the loss of touch sensitivity in worms expressing exon1-Htt-128Q.	0	0	0	0	0	0	0	0	0	0	0	0	0	0	0	0	0	mxl-1	0	exon1-Htt-128Q	1	0	0	0	0	0	0	0	0	1	0	0	0	0	1	0	1	0	0	0	0	0	0	0	0
4205	MEF2A	17500595	3	Kaltenbach fly screen of Htt interactome (original gene MEF2D). 2 LOF alleles decreased degeneration.	0	0	0	0	0	0	0	0	0	0	0	0	0	0	0	0	0	0	0	0	0	0	0	0	0	0	0	0	0	0	0	0	0	0	0	0	0	0	0	0	0	0	0	0	0
4209	MEF2D	17500595	3	Kaltenbach fly screen of Htt interactome. 2 LOF alleles decreased degeneration.	0	0	0	0	0	0	0	0	0	0	0	0	0	0	0	0	0	0	0	0	0	0	0	0	0	0	0	0	0	0	0	0	0	0	0	0	0	0	0	0	0	0	0	0	0
4214	MAP3K1	19022249	3.5	DN MEKK1 D1369A reduced toxicity of mHtt in vivo two months after lenti injection	0	0	0	0	0	0	0	0	0	0	0	0	0	0	0	0	0	0	0	0	0	0	0	0	0	0	0	0	0	0	0	0	0	0	0	0	0	0	0	0	0	0	0	0	0
4217	MAP3K5	19022249	3.5	DN ASK K709R had no effect on mhtt toxicity in vivo two months after lenti injection	1	0	0	0	0	0	0	0	0	0	0	0	0	0	0	0	0	0	0	0	0	0	0	0	0	0	0	0	0	0	0	0	0	0	0	0	0	0	0	0	0	0	0	0	0
4217	MAP3K5	19646509	4	Infusion of anti-ASK1 antibody into striatum of R6/2 mice inactivated Ask1, leading to decreased translocation of the Htt fragments into the nucleus, and an improvement in motor dysfunction and atrophy. BDNF level in striatum increased.	0	0	0	0	0	0	0	0	0	0	0	0	0	0	0	0	0	0	0	0	0	0	0	0	0	0	0	0	0	0	0	0	0	0	0	0	0	0	0	0	0	0	0	0	0
4217	MAP3K5	18327563	3.5	Variations in an ASK1-PEX7 haplotype block explain 2.6% of additional variance in AO in 250 HD patients. In males, 4.9% additional variance could be attributed to MAP2K6 genotype variations. Altogether, the two genotype variations explain 6.3% additional variance in AO for HD.	0	0	0	0	0	0	0	0	0	0	0	0	0	0	0	0	0	0	0	0	0	0	0	0	0	0	0	0	0	0	0	0	0	0	0	0	0	0	0	0	0	0	0	0	0
4245	MGAT1	22413862	3	RNAi KD improved the loss of touch sensitivity in worms expressing exon1-Htt-128Q.	0	0	0	0	0	0	0	0	0	0	0	0	0	0	0	0	0	gly-14	0	exon1-Htt-128Q	1	0	0	0	0	0	0	0	0	1	0	0	0	0	1	0	1	0	0	0	0	0	0	0	0
4255	MGMT	15806102	3	Giorgini yeast toxicity screen: LOF decreased toxicity.	0	0	0	0	0	0	0	0	0	0	0	0	0	0	0	0	0	0	0	0	0	0	0	0	0	0	0	0	0	0	0	0	0	0	0	0	0	0	0	0	0	0	0	0	0
4281	MID1	23443539	3	siRNA KD in HEKT cells transfected with exon1-Htt-83Q, 51Q and 20Q reduced the protein level of mHtt but not WT, and aggregation of the 83Q mHtt, consistent with its role as a complex with PP2A and mTOR in regulating translation of mRNA with expanded CAG repeats.	0	0	0	0	0	0	0	0	0	0	0	0	0	0	0	0	0	0	0	0	0	0	0	0	0	0	0	0	0	0	0	0	0	0	0	0	0	0	0	0	0	HEKT cells transfected with exon1-Htt 83Q, 51Q or 20Q	0	1	0
4285	MIPEP	23209424	3	siRNA KD decreased mHtt toxicity (caspase 3 activation) in HEK293T cells; Buck druggable genome screen.	0	0	0	0	0	0	0	0	0	0	0	0	0	0	0	0	0	0	0	0	0	0	0	0	0	0	0	0	0	0	0	0	0	0	0	0	0	0	0	0	mhtt induced rounding and detachment taken as signs of toxicity; growth factor deprivation induced caspase 3 activation used as readout.	HEK293T cells expressing N558-htt-141Q GFP	0	1	0
4287	ATXN3	15808507	3	OE suppressed eye degeneration of HD flies, also SCA1 flies but not tau.	0	0	0	0	0	0	0	0	0	0	0	0	0	0	0	0	0	0	0	0	0	0	0	0	0	0	0	0	0	0	0	0	0	0	0	0	0	0	0	0	0	0	0	0	0
4288	MKI67	23209424	3	siRNA KD decreased mHtt toxicity (caspase 3 activation) in HEK293T cells; Buck druggable genome screen.	0	0	0	0	0	0	0	0	0	0	0	0	0	0	0	0	0	0	0	0	0	0	0	0	0	0	0	0	0	0	0	0	0	0	0	0	0	0	0	0	mhtt induced rounding and detachment taken as signs of toxicity; growth factor deprivation induced caspase 3 activation used as readout.	HEK293T cells expressing N558-htt-141Q GFP	0	1	0
4291	MLF1	12354791	3	GOF decreased degeneration and increased lifespan in HD flies.	0	0	0	0	0	0	0	0	0	0	0	0	0	0	0	0	0	0	0	0	0	0	0	0	0	0	0	0	0	0	0	0	0	0	0	0	0	0	0	0	0	0	0	0	0
4291	MLF1	15936212	3	OE in cell culture decreased aggregation.	0	0	0	0	0	0	0	0	0	0	0	0	0	0	0	0	0	0	0	0	0	0	0	0	0	0	0	0	0	0	0	0	0	0	0	0	0	0	0	0	127Q inhibited neurite outgrowth induced by BMP-7; effect reversed by dMLF or MLF1 or MLF2;	primary neurons rat, superior cervical ganglion sympathetic neurons transfected with polyQ 20Q or 127Q-HA constructs	0	0	1
4294	MAP3K10	10801775	3	Dominant negative MLK2 reduced mHtt toxicity in a hippocampal cell line.	0	0	0	0	0	0	0	0	0	0	0	0	0	0	0	0	0	0	0	0	0	0	0	0	0	0	0	0	0	0	0	0	0	0	0	0	0	0	0	0	Wt N terminal htt is protective against MLK and mhtt toxicity	HN33 hippocampal cell line transfected with FL htt-89Q or 16Q, 48Q; neuronal line	1	0	0
4294	MAP3K10	16330479	3	ERK and JNK inhibitors decreased mHtt toxicity in inducible PC12 cells.	0	0	0	0	0	0	0	0	0	0	0	0	0	0	0	0	0	0	0	0	0	0	0	0	0	0	0	0	0	0	0	0	0	0	0	0	0	0	0	0	Htt14A2.5: expression changes listed; no death upon induction but Casp3 activity is increased. This used as readout for all 3 cell lines. Decreased toxicity only tested in ST14A cells.|U0126: ERK inhibitor; |SP600125: JNK inhibitor	Inducible PC12 Htt14A2.5 line exon1-htt-103Q EGFP; ST14A with N548-htt-120Q neuronal line	1	0	0
4296	MAP3K11	18602275	3	CEP-11004 prevented mHtt toxicity in 3 HD cell lines, decreased denegeration of the HD fly eye phenotype.	0	0	0	0	0	0	0	0	0	0	0	0	0	0	0	0	0	0	0	0	0	0	0	0	0	0	0	0	0	0	0	0	0	0	0	0	0	0	0	0	PC12 cells: caspase 3 activation as outcome; ST14A and STHdhQ111 cells: toxicity as outcome.	ST14A, stably transfected with N548-htt-120Q; PC12 Htt14A2.5 inducible; STHdhQ111 and Q7 cells; neuronal line	1	0	0
4296	MAP3K11	18602275	4	CEP-1347 improved rotarod and clasping phenotypes in R6/2. I also increased BDNF levels in cortex.	0	0	0	0	0	0	0	0	0	0	0	0	0	0	0	0	0	0	0	0	0	0	0	0	0	0	0	0	0	0	0	0	0	0	0	0	0	0	0	0	PC12 cells: caspase 3 activation as outcome; ST14A and STHdhQ111 cells: toxicity as outcome.	ST14A, stably transfected with N548-htt-120Q; PC12 Htt14A2.5 inducible; STHdhQ111 and Q7 cells; neuronal line	1	0	0
4296	MAP3K11	18571429	4	CEP-1347 treatment of R6/2 model increases serum BDNF mRNA after single injection at 6 wks of age or chronic daily dosing for 4 wks.	0	0	0	0	0	0	0	0	0	0	0	0	0	0	0	0	0	0	0	0	0	0	0	0	0	0	0	0	0	0	0	0	0	0	0	0	0	0	0	0	0	0	0	0	0
4301	MLLT4	17500595	3	Kaltenbach fly screen of Htt interactome. 2 LOF alleles decreased degeneration.	0	0	0	0	0	0	0	0	0	0	0	0	0	0	0	0	0	0	0	0	0	0	0	0	0	0	0	0	0	0	0	0	0	0	0	0	0	0	0	0	0	0	0	0	0
4306	NR3C2	23209424	3	siRNA KD decreased mHtt toxicity (caspase 3 activation) in HEK293T cells; Buck druggable genome screen.	0	0	0	0	0	0	0	0	0	0	0	0	0	0	0	0	0	0	0	0	0	0	0	0	0	0	0	0	0	0	0	0	0	0	0	0	0	0	0	0	mhtt induced rounding and detachment taken as signs of toxicity; growth factor deprivation induced caspase 3 activation used as readout.	HEK293T cells expressing N558-htt-141Q GFP	0	1	0
4319	MMP10	20670829	3	siRNA KD in HEK293T cells transfected with FL-Htt-138Q reduced Htt proteolysis (smallest 55kDA fragment), and KD or MMP inhibitor NNGH in HdhQ111/Q111 cells reduced toxicity (caspase activation upon serum withdrawal). Htt is a preferred substrate for MMP10 (but not MMP14 or MMP2) likely at aa 402. LOF in HD flies of Mmp2 (closest human ortholog MMP17 but tested for MMP10) suppressed both the clim…	0	0	0	0	0	0	0	0	0	0	0	0	0	0	0	0	0	0	0	0	0	0	0	0	0	0	0	0	0	0	0	0	0	0	0	0	0	0	0	0	siRNA knockdown reduces htt proteolysis	HEK293 transfected with FL-htt GFP for proteolysis; then validated in Hdh111Q striatal cells Fl-htt for toxicity; neuronal line	1	0	0
4323	MMP14	20670829	3	siRNA KD in HEK293T cells transfected with FL-Htt-138Q reduced Htt proteolysis (smallest 55kDA fragment), and KD or MMP inhibitor NNGH in HdhQ111/Q111 cells reduced toxicity (caspase activation upon serum withdrawal).	0	0	0	0	0	0	0	0	0	0	0	0	0	0	0	0	0	0	0	0	0	0	0	0	0	0	0	0	0	0	0	0	0	0	0	0	0	0	0	0	siRNA knockdown reduces htt proteolysis	HEK293 transfected with FL-htt GFP for proteolysis; then validated in Hdh111Q striatal cells Fl-htt for toxicity; neuronal line	1	0	0
4326	MMP17	20670829	3	LOF in HD flies of Mmp2 (closest human ortholog MMP17 but tested for MMP10) suppressed both the climbing and eye degeneration phenotypes.	0	0	0	0	0	0	0	0	0	0	0	0	0	0	0	0	0	0	0	0	0	0	0	0	0	0	0	0	0	0	0	0	0	0	0	0	0	0	0	0	0	0	0	0	0
4351	MPI	15084750	3	KD increased pure polyQ aggregation in worm genome wide screen.	0	0	0	0	0	0	0	0	0	0	0	0	0	0	0	0	0	0	0	24Q, 33Q, 35Q and 40Q YFP; polyQ	0	0	1	0	1	0	0	0	0	0	0	0	0	0	0	0	1	0	0	0	0	0	0	0	0
4436	MSH2	22970194	3.5	Conditional deletion in MSNs crossed to HdhQ111 eliminated somatic CAG expansion in the striatum from 5-10 months (no effect in liver, which is abolished in the MSH2 null cross); early nuclear localization of diffuse mHtt was delayed and later nuclear inclusions was decreased.	0	0	0	0	0	0	0	0	0	0	0	0	0	0	0	0	0	0	0	0	0	0	0	0	0	0	0	0	0	0	0	0	0	0	0	0	0	0	0	0	0	0	0	0	0
4436	MSH2	16388310	3	siRNA for MSH2, MSH3 or XPA, but not MSH6, XPC or FEN1, stabilized transcription induced contraction of CAG.	0	0	0	0	0	0	0	0	0	0	0	0	0	0	0	0	0	0	0	0	0	0	0	0	0	0	0	0	0	0	0	0	0	0	0	0	0	0	0	0	SiRNA for MSH2, MSH3 or XPA, but not MSH6, XPC or FEN1, stabilized transcription induced contraction of CAG.	HT1080 Human fibrosarcoma cells, (CAG)95 in HPRT minigene; polyQ non-neuronal	0	1	0
4437	MSH3	16388310	3	siRNA for MSH2, MSH3 or XPA, but not MSH6, XPC or FEN1, stabilized transcription induced contraction of CAG.	0	0	0	0	0	0	0	0	0	0	0	0	0	0	0	0	0	0	0	0	0	0	0	0	0	0	0	0	0	0	0	0	0	0	0	0	0	0	0	0	SiRNA for MSH2, MSH3 or XPA, but not MSH6, XPC or FEN1, stabilized transcription induced contraction of CAG.	HT1080 Human fibrosarcoma cells, (CAG)95 in HPRT minigene; polyQ non-neuronal	0	1	0
4488	MSX2	22413862	3	RNAi KD improved the loss of touch sensitivity in worms expressing exon1-Htt-128Q.	0	0	0	0	0	0	0	0	0	0	0	0	0	0	0	0	0	vab-15	0	exon1-Htt-128Q	1	0	0	0	0	0	0	0	0	1	0	0	0	0	1	0	1	0	0	0	0	0	0	0	0
4512	COX1	20108082	3.5	404 German HD patients carrying the CO1 7028C allele defining haplogroup H, showed significantly earlier AO (and also higher ATP concentrations in stimulated CD4+ cells).	0	0	0	0	0	0	0	0	0	0	0	0	0	0	0	0	0	0	0	0	0	0	0	0	0	0	0	0	0	0	0	0	0	0	0	0	0	0	0	0	0	0	0	0	0
4521	NUDT1	19023407	3	hMTH1 OE protected HdhQ111 from mHtt toxicity and mouse from 3NP toxicity.	0	0	0	0	0	0	0	0	0	0	0	0	0	0	0	0	0	0	0	0	0	0	0	0	0	0	0	0	0	0	0	0	0	0	0	0	0	0	0	0	3-NP induced toxicity reduced by hMTH1 transfection	HdhQ111/Q111	1	0	0
4521	NUDT1	22974734	3	OE protected from 3NP and H2O2 enhanced toxicity in HdhQ111/Q111 cells; it also reduced the increased 8-oxodG levels in mitochondria and nucleus induced by these two agents; and the induction of gH2AX foci indicative of DNA double strand breaks by 3NP. It also reversed the altered mitochondrial membrane potential and increased ROS in the HdhQ111/Q111 cells.	0	0	0	0	0	0	0	0	0	0	0	0	0	0	0	0	0	0	0	0	0	0	0	0	0	0	0	0	0	0	0	0	0	0	0	0	0	0	0	0	Toxicity induced by 3NP or H2O2; outcomes: 8-oxodG levels in mitochondria and nucleus; gH2AX foci; mitochondrial membrane potential and increased ROS.	STHdhQ111/Q111 and Q7/Q7	1	0	0
4542	MYO1F	14560003	3	LOF had no effect on mhtt-induced toxicity in [RNQ+] yeast strains.	1	0	0	0	0	0	0	0	0	0	0	0	0	0	0	0	0	0	0	0	0	0	0	0	0	0	0	0	0	0	0	0	0	0	0	0	0	0	0	0	0	0	0	0	0
4543	MTNR1A	21994366	4	Daily i.p. dosing of R6/2 with melatonin 30mg/kg from 6 wks of age for 20-24 weeks delayed motor deficits, extended lifespan and reduced ventricular hypertrophy (insignificant effect on mHtt aggregation and body weight), reduced release of mitochondrial factors and activation of the Rip2/caspase-1 cell death pathway, and reversed the decline of MT1 receptor mRNA with age.	0	0	0	0	0	0	0	0	0	0	0	0	0	0	0	0	0	0	0	0	0	0	0	0	0	0	0	0	0	0	0	0	0	0	0	0	0	0	0	0	0	0	0	0	0
4543	MTNR1A	21994366	3	Melatonin protected ts-ST14A mHtt cells from toxicity due to temp shift (also seen with 2-iodomelatonin, prevented by antagonist luzindole); reduced release of mitochondrial apoptotic factors, Rip2/caspase 1 activation, and partial reversal of stress-induced proteasome dysfunction. KD of MT1 but not MT2 abolished neuroprotection by melatonin while OE was neuroprotective against temp shift.	0	0	0	0	0	0	0	0	0	0	0	0	0	0	0	0	0	0	0	0	0	0	0	0	0	0	0	0	0	0	0	0	0	0	0	0	0	0	0	0	0	Temp sensitive ST14A cells transfected with N548-Htt-128Q	1	0	0
4628	MYH10	17500595	3	Kaltenbach fly screen of Htt interactome (original gene CEP63). 2 LOF alleles increased degeneration.	0	0	0	0	0	0	0	0	0	0	0	0	0	0	0	0	0	0	0	0	0	0	0	0	0	0	0	0	0	0	0	0	0	0	0	0	0	0	0	0	0	0	0	0	0
4642	MYO1D	22413862	3	RNAi KD improved the loss of touch sensitivity in worms expressing exon1-Htt-128Q.	0	0	0	0	0	0	0	0	0	0	0	0	0	0	0	0	0	hum-5	0	exon1-Htt-128Q	1	0	0	0	0	0	0	0	0	1	0	0	0	0	1	0	1	0	0	0	0	0	0	0	0
4656	MYOG	22413862	3	RNAi KD improved the loss of touch sensitivity in worms expressing exon1-Htt-128Q.	0	0	0	0	0	0	0	0	0	0	0	0	0	0	0	0	0	B0304.1	0	exon1-Htt-128Q	1	0	0	0	0	0	0	0	0	1	0	0	0	0	1	0	1	0	0	0	0	0	0	0	0
4666	NACA	22413862	3	RNAi KD improved the loss of touch sensitivity in worms expressing exon1-Htt-128Q.	0	0	0	0	0	0	0	0	0	0	0	0	0	0	0	0	0	Y65B4BR.5	0	exon1-Htt-128Q	1	0	0	0	0	0	0	0	0	1	0	0	0	0	1	0	1	0	0	0	0	0	0	0	0
4669	NAGLU	22413862	3	RNAi KD improved the loss of touch sensitivity in worms expressing exon1-Htt-128Q.	0	0	0	0	0	0	0	0	0	0	0	0	0	0	0	0	0	K09E4.4	0	exon1-Htt-128Q	1	0	0	0	0	0	0	0	0	1	0	0	0	0	1	0	1	0	0	0	0	0	0	0	0
4669	NAGLU	23209424	3	siRNA KD decreased mHtt toxicity (caspase 3 activation) in HEK293T cells; Buck druggable genome screen.	0	0	0	0	0	0	0	0	0	0	0	0	0	0	0	0	0	0	0	0	0	0	0	0	0	0	0	0	0	0	0	0	0	0	0	0	0	0	0	0	mhtt induced rounding and detachment taken as signs of toxicity; growth factor deprivation induced caspase 3 activation used as readout.	HEK293T cells expressing N558-htt-141Q GFP	0	1	0
4714	NDUFB8	22413862	3	RNAi KD worsened the loss of touch sensitivity in worms expressing exon1-Htt-128Q.	0	0	0	0	0	0	0	0	0	0	0	0	0	0	0	0	0	Y51H1A.3	0	exon1-Htt-128Q	1	0	0	0	0	0	0	0	0	0	0	1	0	0	1	0	1	0	0	0	0	0	0	0	0
4716	NDUFB10	17500595	3	Kaltenbach fly screen of Htt interactome. LOF allele decreased degeneration.	0	0	0	0	0	0	0	0	0	0	0	0	0	0	0	0	0	0	0	0	0	0	0	0	0	0	0	0	0	0	0	0	0	0	0	0	0	0	0	0	0	0	0	0	0
4722	NDUFS3	22794259	3	RNAi KD in HD flies enhanced while OE suppressed climbing phenotype (Htt interactome Red Module).	0	0	0	0	0	0	0	0	0	0	0	0	0	0	0	0	0	0	0	0	0	0	0	0	0	0	0	0	0	0	0	0	0	0	0	0	0	0	0	0	0	0	0	0	0
4723	NDUFV1	17500595	3	Kaltenbach fly screen of Htt interactome. LOF increased degeneration.	0	0	0	0	0	0	0	0	0	0	0	0	0	0	0	0	0	0	0	0	0	0	0	0	0	0	0	0	0	0	0	0	0	0	0	0	0	0	0	0	0	0	0	0	0
4738	NEDD8	23525043	3	RNAi KD of NEDD8 abolished the clearance of mHtt (soluble and insoluble) by NUB1 OE In HN10 neuroblastoma cell (which does not express FAT10) transfected with exon1-Htt-73Q. No effect on the exon1-Htt-73Q_3R mutant. NEDD8 KD by itself raised the levels of both forms of mHtt. Inhibition of NEDD8 activating enzyme by MLN4924 at up to 40nM but not its inactive enantiomer in human HD fibroblast incre…	0	0	0	0	0	0	0	0	0	0	0	0	0	0	0	0	0	0	0	0	0	0	0	0	0	0	0	0	0	0	0	0	0	0	0	0	0	0	0	0	FAT10 involvement, vs. NEDD8, is ruled out because HN10 neuroblastoma cell does not express FAT10	HN10 neuroblastoma cell transfected with exon1-htt-73Q or exon1-htt-73Q_3R mutant; human HD fibroblast line with Q68.	1	1	0
4773	NFATC2	20834230	3.5	In NFATc2-null animals crossed to R6/2, the number of striatal aggregates was increased, neurological and motor (clasping) symptoms appeared earlier, and lifespan was shortened.	0	0	0	0	0	0	0	0	0	0	0	0	0	0	0	0	0	0	0	0	0	0	0	0	0	0	0	0	0	0	0	0	0	0	0	0	0	0	0	0	0	0	0	0	0
4773	NFATC2	20834230	3	OE partially reduced the number of cells showing inclusion bodies, accumulation of NP40-insoluble aggregates, and loss of mitochondrial activity in MEF cells virally infected with polyQ81-GFP. The effects of this HSF1 target were not as robust as that of HSF1 itself. This gene was down-regulated in HSF1-null cells (which also showed disruption of the UPS); it is required for HSF1 action and its O…	0	0	0	0	0	0	0	0	0	0	0	0	0	0	0	0	0	0	0	0	0	0	0	0	0	0	0	0	0	0	0	0	0	0	0	0	0	0	0	0	0	MEF cell virally transduced with polyQ81-GFP	0	1	0
4780	NFE2L2	24516159	3	NRF2 siRNAs significantly increased cell death of STHdhQ111��&#8220; HACE1 cells after H2O2 treatment suggesting that HACE1 protects neuronal progenitor cells from mHTT-induced oxidative stress by promoting NRF2 activity and the antioxidant response.	0	0	0	0	0	0	0	0	0	0	0	0	0	0	0	0	0	0	0	0	0	0	0	0	0	0	0	0	0	0	0	0	0	0	0	0	0	0	0	0	HACE1 OE in Q111 cells protected against oxidative stress induced death, reversed by KD of NFE2L2	STHdhQ111 transfected with HACE1	1	0	0
4803	NGF	18334766	4	An amplifier of NGF, KP544, given at 10mg/kg from wks 6-12 in R6/2 improved a variety of motor (rotarod, clasping, gross and fine movements) and neuropathological (ventricle and striatum volume) outcome measures.	0	0	0	0	0	0	0	0	0	0	0	0	0	0	0	0	0	0	0	0	0	0	0	0	0	0	0	0	0	0	0	0	0	0	0	0	0	0	0	0	0	0	0	0	0
4804	NGFR	23598407	3.2	KD in HdhQ111/Q111 striatum by AAV-p75shRNA at 7 mo abolished the ability of BDNF to promote cell survival in a 400um brain slice from 8 mo old mice in interface culture.	0	0	0	0	0	0	0	0	0	0	0	0	0	0	0	0	0	0	0	0	0	0	0	0	0	0	0	0	0	0	0	0	0	0	0	0	0	0	0	0	0	0	0	0	0
4804	NGFR	23598407	3	OE in STHdhQ111/Q111 cells slightly reduced survival and abolished neuroprotection by BDNF against NMDA-induced toxicity.	0	0	0	0	0	0	0	0	0	0	0	0	0	0	0	0	0	0	0	0	0	0	0	0	0	0	0	0	0	0	0	0	0	0	0	0	0	0	0	0	0	STHdhQ111/Q111 and Q7/Q7	1	0	0
4809	NHP2L1	15084750	3	KD increased pure polyQ aggregation in worm genome wide screen.	0	0	0	0	0	0	0	0	0	0	0	0	0	0	0	0	0	0	0	24Q, 33Q, 35Q and 40Q YFP; polyQ	0	0	1	0	1	0	0	0	0	0	0	0	0	0	0	0	1	0	0	0	0	0	0	0	0
4837	NNMT	16505167	3	siRNA KD had no effect on mHtt aggregate clearance in a cell line in which mHtt production was halted (expression of this gene increased by mHtt).	1	0	0	0	0	0	0	0	0	0	0	0	0	0	0	0	0	0	0	0	0	0	0	0	0	0	0	0	0	0	0	0	0	0	0	0	0	0	0	0	0	N2a inducible cells, exon1-htt-103Q or 65Q or 25Q, mCFP; neuronal line	1	0	0
4842	NOS1	12020853	3.5	-/- nNOS crossed to R6/1 worsened phenotypes (body weight, rotarod, clasping, survival) compared to control or to -/+ nNOS crosses.	0	0	0	0	0	0	0	0	0	0	0	0	0	0	0	0	0	0	0	0	0	0	0	0	0	0	0	0	0	0	0	0	0	0	0	0	0	0	0	0	0	0	0	0	0
4842	NOS1	11689164	4	Broad spectrum NOS inhibitor L-NAME given in drinnking water from 5-11 wks of age worsened body weight loss and clasping, but not rotarod performance, in R6/2 mouse.	0	0	0	0	0	0	0	0	0	0	0	0	0	0	0	0	0	0	0	0	0	0	0	0	0	0	0	0	0	0	0	0	0	0	0	0	0	0	0	0	0	0	0	0	0
4842	NOS1	23641925	3	In HEK-nNOS cells, transfection with FL mHtt but not with wt Htt resulted in S-nitrosylated mHtt upon addition of NO donor S-nitrosocysteine (SNOC), which was then reversed by NOS inhibitor N-nitro-l-arginine (NNA).	0	0	0	0	0	0	0	0	0	0	0	0	0	0	0	0	0	0	0	0	0	0	0	0	0	0	0	0	0	0	0	0	0	0	0	0	0	0	0	0	S-nitrosylation of mhtt detected upon addition of NO donor, reversed by NOS inhibitor.	HEK-nNOS cells transfected by FL mhtt	0	1	0
4842	NOS1	19726651	3	nNOS inhibitor N-Arg reduces NMDA toxicity in primary striatal neurons from YAC72 and YAC128 mice to a similar extent as Tat-NR2B9c peptide (which blocks binding of NR2B with SAP102 and PSD-95 and reduces NMDAR surface expression) and the two treatments are not additive.	0	0	0	0	0	0	0	0	0	0	0	0	0	0	0	0	0	0	0	0	0	0	0	0	0	0	0	0	0	0	0	0	0	0	0	0	0	0	0	0	NMDA-stimulated cGMP production was abolished by N-Arg but not by Tat-NR2B9c, thus protective effect of latter not fully mediated by nNOS pathway.	Primary striatal neurons from YAC128 and YAC72 mice	0	0	1
4852	NPY	20673761	4	Single ICV injection of NYP into R6/2 (female, 8 wks of age) improved survival, body weight, rotarod and paw clasping (at 10 and 14 wks), and brain weight, striatal and ventricular volume.	0	0	0	0	0	0	0	0	0	0	0	0	0	0	0	0	0	0	0	0	0	0	0	0	0	0	0	0	0	0	0	0	0	0	0	0	0	0	0	0	0	0	0	0	0
4881	NPR1	23525043	3	RNAi KD increased mHtt level in Novartis screen of fly S2 cells and in human HD fibroblasts.	0	0	0	0	0	0	0	0	0	0	0	0	0	0	0	0	0	0	0	0	0	0	0	0	0	0	0	0	0	0	0	0	0	0	0	0	0	0	0	0	Primary screen in fly S2R cells with N573-htt-73Q and C terminal A-beta 1-42 epitope tag; mHtt by HTRF	Validation in human HD fibroblast lines with 64Q and 45Q	0	1	0
4893	NRAS	23209424	3	siRNA KD increased mHtt toxicity (caspase 3 activation) in HdhQ111/Q111 cells; Buck druggable genome screen.	0	0	0	0	0	0	0	0	0	0	0	0	0	0	0	0	0	0	0	0	0	0	0	0	0	0	0	0	0	0	0	0	0	0	0	0	0	0	0	0	Growth factor deprivation induced caspase 3 activation used as readout in HdhQ111/Q111 KI cells.	HdhQ111/Q111 vs. Q7/Q7 KI cells	1	0	0
4899	NRF1	21595933	3.5	SNP variation significantly correlated with HD in 401 patients.	0	0	0	0	0	0	0	0	0	0	0	0	0	0	0	0	0	0	0	0	0	0	0	0	0	0	0	0	0	0	0	0	0	0	0	0	0	0	0	0	0	0	0	0	0
4902	NRTN	19150499	4	CERE-120 (AAV2-NTN) therapy attenuated rotorod deficits in the N171-82Q mice and reduced clasping behavior and partially restored stride lengths. Stereological counts revealed a significant neuroprotection in the striatum and also prevented the loss of frontal cortical NeuN-ir neurons.	0	0	0	0	0	0	0	0	0	0	0	0	0	0	0	0	0	0	0	0	0	0	0	0	0	0	0	0	0	0	0	0	0	0	0	0	0	0	0	0	0	0	0	0	0
4904	YBX1	22413862	3	RNAi KD worsened the loss of touch sensitivity in worms expressing exon1-Htt-128Q.	0	0	0	0	0	0	0	0	0	0	0	0	0	0	0	0	0	cey-2	0	exon1-Htt-128Q	1	0	0	0	0	0	0	0	0	0	0	1	0	0	1	0	1	0	0	0	0	0	0	0	0
4905	NSF	15084750	3	KD increased pure polyQ aggregation in worm genome wide screen.	0	0	0	0	0	0	0	0	0	0	0	0	0	0	0	0	0	0	0	24Q, 33Q, 35Q and 40Q YFP; polyQ	0	0	1	0	1	0	0	0	0	0	0	0	0	0	0	0	1	0	0	0	0	0	0	0	0
4921	DDR2	18297579	4.5	Pending evaluation by Clinical Group: Risperidone improved psychiatric functioning and motor stabilization in HD patients.	0	0	0	0	0	0	0	0	0	0	0	0	0	0	0	0	0	0	0	0	0	0	0	0	0	0	0	0	0	0	0	0	0	0	0	0	0	0	0	0	0	0	0	0	0
4928	NUP98	20100940	3	RNAi KD in a genome wide screen decreased exon1-Htt-46Q aggregation in fly S2 cells	0	0	0	0	0	0	0	0	0	0	0	0	0	0	0	0	0	0	0	0	0	0	0	0	0	0	0	0	0	0	0	0	0	0	0	0	0	0	0	0	0	Drosophila S2 cells expressing exon 1-htt-46Q	0	1	0
4968	OGG1	17450122	3.5	Age-dependent somatic expansion in R6/1 cells and neurons due to oxidative lesion is suppressed in OGG1 KO cross.	0	0	0	0	0	0	0	0	0	0	0	0	0	0	0	0	0	0	0	0	0	0	0	0	0	0	0	0	0	0	0	0	0	0	0	0	0	0	0	0	0	0	0	0	0
4968	OGG1	19857538	3.5	In 91 HD subjects, bearers of at least one copy of the mutant Cys326 allele (Ser326Cys + Cys326Cys) of the polymorphic hOGG1 Ser326 (which reduces OGG1 activity) showed a significant (P = 0.041) earlier disease onset than Ser326Ser wild-type individuals.	0	0	0	0	0	0	0	0	0	0	0	0	0	0	0	0	0	0	0	0	0	0	0	0	0	0	0	0	0	0	0	0	0	0	0	0	0	0	0	0	0	0	0	0	0
4968	OGG1	20512606	3.5	No association of the reported Ser326Cys polymorphism with AO was detected.	1	0	0	0	0	0	0	0	0	0	0	0	0	0	0	0	0	0	0	0	0	0	0	0	0	0	0	0	0	0	0	0	0	0	0	0	0	0	0	0	0	0	0	0	0
5025	P2RX4	23209424	3	siRNA KD decreased mHtt toxicity (caspase 3 activation) in HEK293T cells; Buck druggable genome screen.	0	0	0	0	0	0	0	0	0	0	0	0	0	0	0	0	0	0	0	0	0	0	0	0	0	0	0	0	0	0	0	0	0	0	0	0	0	0	0	0	mhtt induced rounding and detachment taken as signs of toxicity; growth factor deprivation induced caspase 3 activation used as readout.	HEK293T cells expressing N558-htt-141Q GFP	0	1	0
5027	p2rx7	19171786	4	Administration of the P2X7-antagonist A-438079 to R6/1 mice at 34mg/kg i.p. 1x/day for 4 wks starting at 8 mo of age improved body weight but not rotarod performance.	0	0	0	0	0	0	0	0	0	0	0	0	0	0	0	0	0	0	0	0	0	0	0	0	0	0	0	0	0	0	0	0	0	0	0	0	0	0	0	0	10uM BzATP for 2hr as agonist; toxicity at 48 hr; 1uM BBG as antagonist; |Ca responses to P2X7 receptor stimulation altered in synaptosomes from HD mice or in primary neurons transfected with mhtt. Cortical neurons from HD mice more sensitive to P2X7R induced apoptosis	primary striatal or cortical cultures from Tet/HD94 or R6/1; primary neurons from wt or P2X7 KO mice transfected with ex1-htt-72Q or 17Q	0	0	1
5027	p2rx7	19171786	3	Primary cortical neurons from HD94 or R6/1 are more sensitive to cell death induced by P2X7 receptor stimulation.	0	0	0	0	0	0	0	0	0	0	0	0	0	0	0	0	0	0	0	0	0	0	0	0	0	0	0	0	0	0	0	0	0	0	0	0	0	0	0	0	10uM BzATP for 2hr as agonist; toxicity at 48 hr; 1uM BBG as antagonist; |Ca responses to P2X7 receptor stimulation altered in synaptosomes from HD mice or in primary neurons transfected with mhtt. Cortical neurons from HD mice more sensitive to P2X7R induced apoptosis	primary striatal or cortical cultures from Tet/HD94 or R6/1; primary neurons from wt or P2X7 KO mice transfected with ex1-htt-72Q or 17Q	0	0	1
5048	PAFAH1B1	23209424	3	siRNA KD decreased mHtt toxicity (caspase 3 activation) in HEK293T cells; Buck druggable genome screen.	0	0	0	0	0	0	0	0	0	0	0	0	0	0	0	0	0	0	0	0	0	0	0	0	0	0	0	0	0	0	0	0	0	0	0	0	0	0	0	0	mhtt induced rounding and detachment taken as signs of toxicity; growth factor deprivation induced caspase 3 activation used as readout.	HEK293T cells expressing N558-htt-141Q GFP	0	1	0
5053	PAH	22413862	3	RNAi KD improved the loss of touch sensitivity in worms expressing exon1-Htt-128Q.	0	0	0	0	0	0	0	0	0	0	0	0	0	0	0	0	0	pah-1	0	exon1-Htt-128Q	1	0	0	0	0	0	0	0	0	1	0	0	0	0	1	0	1	0	0	0	0	0	0	0	0
5053	PAH	23209424	3	siRNA KD decreased mHtt toxicity (caspase 3 activation) in HEK293T cells; Buck druggable genome screen.	0	0	0	0	0	0	0	0	0	0	0	0	0	0	0	0	0	0	0	0	0	0	0	0	0	0	0	0	0	0	0	0	0	0	0	0	0	0	0	0	mhtt induced rounding and detachment taken as signs of toxicity; growth factor deprivation induced caspase 3 activation used as readout.	HEK293T cells expressing N558-htt-141Q GFP	0	1	0
5058	PAK1	18065495	3	In cell culture KD suppressed both aggregation and toxicity. OE of wt, constitutively active, and kinase dead forms of Pak1 all interact with wt and mHtt and promoted aggregation.	0	0	0	0	0	0	0	0	0	0	0	0	0	0	0	0	0	0	0	0	0	0	0	0	0	0	0	0	0	0	0	0	0	0	0	0	0	0	0	0	knockdown suppressed both aggregation and toxicity. Overexpression of wt, constitutively active, and kinase dead forms of Pak1 all interact with wt and mhtt and promoted aggregation.	HeLa and SK-N-SH cells transfected with N548-htt-138Q GFP; non-neuronal	0	1	0
5058	PAK1	23209424	3	RNAi KD improved HD fly climbing behavior but had no effect on mHtt-induced toxicity (caspase 3 activation) in HEK293T cells; Buck screen of druggable genome.	0	0	0	0	0	0	0	0	0	0	0	0	0	0	0	0	0	0	0	0	0	0	0	0	0	0	0	0	0	0	0	0	0	0	0	0	0	0	0	0	mhtt induced rounding and detachment taken as signs of toxicity; growth factor deprivation induced caspase 3 activation used as readout.	HEK293T cells expressing N558-htt-141Q GFP	0	1	0
5062	pak2	19240112	3	OE in cell culture increased toxicity.	0	0	0	0	0	0	0	0	0	0	0	0	0	0	0	0	0	0	0	0	0	0	0	0	0	0	0	0	0	0	0	0	0	0	0	0	0	0	0	0	PAK2 activation by caspases to induce cell death is prevented by wt Htt.|HttFunc	COS-7, HeLa, MCF-7 transfected with N552-htt-138Q or other fragments with 17Q or 138Q, non-neuronal	0	1	0
5063	PAK3	23209424	3	siRNA KD decreased mHtt toxicity (caspase 3 activation) in HEK293T cells; Buck druggable genome screen.	0	0	0	0	0	0	0	0	0	0	0	0	0	0	0	0	0	0	0	0	0	0	0	0	0	0	0	0	0	0	0	0	0	0	0	0	0	0	0	0	mhtt induced rounding and detachment taken as signs of toxicity; growth factor deprivation induced caspase 3 activation used as readout.	HEK293T cells expressing N558-htt-141Q GFP	0	1	0
5071	PARK2	19464273	3.5	R6/1/PK+/? mice were more akinetic than R6/1. It had fewer huntingtin inclusions and a greater number of TUNEL+ cells than R6/1 in striatum but not in hippocampus.	0	0	0	0	0	0	0	0	0	0	0	0	0	0	0	0	0	0	0	0	0	0	0	0	0	0	0	0	0	0	0	0	0	0	0	0	0	0	0	0	0	0	0	0	0
5080	PAX6	22413862	3	RNAi KD improved the loss of touch sensitivity in worms expressing exon1-Htt-128Q.	0	0	0	0	0	0	0	0	0	0	0	0	0	0	0	0	0	vab-3	0	exon1-Htt-128Q	1	0	0	0	0	0	0	0	0	1	0	0	0	0	1	0	1	0	0	0	0	0	0	0	0
5093	PCBP1	18245849	3	LOF suppressed eye phenotype in exon1-Htt-93Q HD flies as in tau flies, but enhanced it in Abeta flies.	0	0	0	0	0	0	0	0	0	0	0	0	0	0	0	0	0	0	0	0	0	0	0	0	0	0	0	0	0	0	0	0	0	0	0	0	0	0	0	0	0	0	0	0	0
5094	PCBP2	18245849	3	LOF suppressed eye phenotype in exon1-Htt-93Q HD flies as in tau flies, but enhanced it in Abeta flies.	0	0	0	0	0	0	0	0	0	0	0	0	0	0	0	0	0	0	0	0	0	0	0	0	0	0	0	0	0	0	0	0	0	0	0	0	0	0	0	0	0	0	0	0	0
5136	PDE1A	23209424	3	siRNA KD decreased mHtt toxicity (caspase 3 activation) in HEK293T cells; Buck druggable genome screen.	0	0	0	0	0	0	0	0	0	0	0	0	0	0	0	0	0	0	0	0	0	0	0	0	0	0	0	0	0	0	0	0	0	0	0	0	0	0	0	0	mhtt induced rounding and detachment taken as signs of toxicity; growth factor deprivation induced caspase 3 activation used as readout.	HEK293T cells expressing N558-htt-141Q GFP	0	1	0
5138	PDE2A	16505167	3	siRNA KD blocked mHtt aggregate clearance in a cell line in which mHtt production was halted (expression of this gene increased by mHtt).	0	0	0	0	0	0	0	0	0	0	0	0	0	0	0	0	0	0	0	0	0	0	0	0	0	0	0	0	0	0	0	0	0	0	0	0	0	0	0	0	0	N2a inducible cells, exon1-htt-103Q or 65Q or 25Q, mCFP; neuronal line	1	0	0
5141	PDE4A	19291221	4	Rolipram decreased degeneration of parvalbuminergic interneurons, reduced intranuclear inclusions, and improved rotarod performance and open field activity in R6/2.	0	0	0	0	0	0	0	0	0	0	0	0	0	0	0	0	0	0	0	0	0	0	0	0	0	0	0	0	0	0	0	0	0	0	0	0	0	0	0	0	0	0	0	0	0
5144	PDE4D	18424161	4	Rolipram at 1.5 mg/kg daily from 4 wks of age improved outcome measures including lifespan, brain volume, striatal atrophy, size and morphology of striatal neurons, neuronal intranuclear inclusions and microglial reaction.	0	0	0	0	0	0	0	0	0	0	0	0	0	0	0	0	0	0	0	0	0	0	0	0	0	0	0	0	0	0	0	0	0	0	0	0	0	0	0	0	0	0	0	0	0
5152	PDE9A	23209424	3	siRNA KD decreased mHtt toxicity (caspase 3 activation) in HEK293T cells; Buck druggable genome screen.	0	0	0	0	0	0	0	0	0	0	0	0	0	0	0	0	0	0	0	0	0	0	0	0	0	0	0	0	0	0	0	0	0	0	0	0	0	0	0	0	mhtt induced rounding and detachment taken as signs of toxicity; growth factor deprivation induced caspase 3 activation used as readout.	HEK293T cells expressing N558-htt-141Q GFP	0	1	0
5153	PDE1B	23209424	3	siRNA KD decreased mHtt toxicity (caspase 3 activation) in HEK293T cells; Buck druggable genome screen.	0	0	0	0	0	0	0	0	0	0	0	0	0	0	0	0	0	0	0	0	0	0	0	0	0	0	0	0	0	0	0	0	0	0	0	0	0	0	0	0	mhtt induced rounding and detachment taken as signs of toxicity; growth factor deprivation induced caspase 3 activation used as readout.	HEK293T cells expressing N558-htt-141Q GFP	0	1	0
5160	PDHA1	11711888	4	Increased lifespan and improved body weight when R62 or N171-82Q mice were treated with PDH activator alpha-lipoic acid.	0	0	0	0	0	0	0	0	0	0	0	0	0	0	0	0	0	0	0	0	0	0	0	0	0	0	0	0	0	0	0	0	0	0	0	0	0	0	0	0	0	0	0	0	0
5190	PEX6	23209424	3	siRNA KD decreased mHtt toxicity (caspase 3 activation) in HEK293T cells; Buck druggable genome screen.	0	0	0	0	0	0	0	0	0	0	0	0	0	0	0	0	0	0	0	0	0	0	0	0	0	0	0	0	0	0	0	0	0	0	0	0	0	0	0	0	mhtt induced rounding and detachment taken as signs of toxicity; growth factor deprivation induced caspase 3 activation used as readout.	HEK293T cells expressing N558-htt-141Q GFP	0	1	0
5202	PFDN2	23720755	3	siRNA KD of Pfdn2 increased aggregation of GFP-72Q and of exon1-Htt-78Q in undifferentiated and differentiated Neuro-2a cells, also increased mHtt toxicity in the latter. OE of all 6 prefoldin subunits reduced mHtt aggregation in differentiated Neuro-2a cells.	0	0	0	0	0	0	0	0	0	0	0	0	0	0	0	0	0	0	0	0	0	0	0	0	0	0	0	0	0	0	0	0	0	0	0	0	0	0	0	0	KD of Pfdn2 did not affect number of inclusions (which also did not correlate with cell toxicity), but did increase soluble mhtt aggregates. In vitro, reconstituted prefoldin complexes inhibited Htt-53Q aggregation in 1:1 molar ratio.||Overexpression of all 6 prefoldin subunits decreased mhtt aggregation.	Neuro-2a transfected with exon1-htt-78Q	1	0	0
5204	PFDN5	23720755	3	siRNA KD of Pfdn5 did not affect aggregation of GFP-72Q and of exon1-Htt-78Q in undifferentiated but increased aggregation in differentiated Neuro-2a cells, and also increased mHtt toxicity in the latter. OE of all 6 prefoldin subunits reduced mHtt aggregation in differentiated Neuro-2a cells	0	0	0	0	0	0	0	0	0	0	0	0	0	0	0	0	0	0	0	0	0	0	0	0	0	0	0	0	0	0	0	0	0	0	0	0	0	0	0	0	KD of Pfdn5 did not affect number of inclusions (which also did not correlate with cell toxicity), but did increase soluble mhtt aggregates. In vitro, reconstituted prefoldin complexes inhibited Htt-53Q aggregation in 1:1 molar ratio.||Overexpression of all 6 prefoldin subunits decreased mhtt aggregation.	Neuro-2a transfected with exon1-htt-78Q	1	0	0
5213	PFKM	20100940	3	RNAi KD in a genome wide screen increased exon1-Htt-46Q aggregation in fly S2 cells	0	0	0	0	0	0	0	0	0	0	0	0	0	0	0	0	0	0	0	0	0	0	0	0	0	0	0	0	0	0	0	0	0	0	0	0	0	0	0	0	0	Drosophila S2 cells expressing exon 1-htt-46Q	0	1	0
5216	PFN1	18417352	3	Both fly and cell culture experiments. GOF in the fly decreased degeneration and increased lifespan. OE in cell culture decreased toxicity.	0	0	0	0	0	0	0	0	0	0	0	0	0	0	0	0	0	0	0	0	0	0	0	0	0	0	0	0	0	0	0	0	0	0	0	0	0	0	0	0	0	PC12 inducible exon1-htt-74Q or 23Q; neuronal line	1	0	0
5216	PFN1	18573880	3	OE of PFN1 reduced mHtt (and AR 65Q) aggregation and inclusions. Mutations in profilin that prevented direct Htt interaction or G actin binding each reduced the anti-aggregation effect by half. S137D much less effective in blocking mHtt aggregation (and AR 65Q) than wt or S137A in both HEK293 and primary neurons.	0	0	0	0	0	0	0	0	0	0	0	0	0	0	0	0	0	0	0	0	0	0	0	0	0	0	0	0	0	0	0	0	0	0	0	0	0	0	0	0	PFN1 binds htt; is phosphorylated on S137 by ROCK1 (and not ROCK2), which is sensitive to Y-27632 inhibition; profilin S137D binds less G actin than wt, which binds less that S137A.	HEK293 cell transfected with exon1-htt-72Q CFP/YFP; rat primary cortical neurons transfected with exon1-htt-72Q	0	0	1
5217	PFN2	18573880	3	OE of PFN2a reduced mHtt (and AR 65Q) aggregation and inclusions. KD by siRNA of both PFN1 and PFN2a increased aggregation, while KD of PFN1 alone did not.	0	0	0	0	0	0	0	0	0	0	0	0	0	0	0	0	0	0	0	0	0	0	0	0	0	0	0	0	0	0	0	0	0	0	0	0	0	0	0	0	0	HEK293 transfected with exon1-htt-72Q CFP/YFP	0	1	0
5230	PGK1	20100940	3	RNAi KD in a genome wide screen decreased exon1-Htt-46Q aggregation in fly S2 cells	0	0	0	0	0	0	0	0	0	0	0	0	0	0	0	0	0	0	0	0	0	0	0	0	0	0	0	0	0	0	0	0	0	0	0	0	0	0	0	0	0	Drosophila S2 cells expressing exon 1-htt-46Q	0	1	0
5230	PGK1	22413862	3	RNAi KD worsened the loss of touch sensitivity in worms expressing exon1-Htt-128Q.	0	0	0	0	0	0	0	0	0	0	0	0	0	0	0	0	0	pgk-1	0	exon1-Htt-128Q	1	0	0	0	0	0	0	0	0	0	0	1	0	0	1	0	1	0	0	0	0	0	0	0	0
5236	PGM1	22413862	3	RNAi KD worsened the loss of touch sensitivity in worms expressing exon1-Htt-128Q.	0	0	0	0	0	0	0	0	0	0	0	0	0	0	0	0	0	R05F9.6	0	exon1-Htt-128Q	1	0	0	0	0	0	0	0	0	0	0	1	0	0	1	0	1	0	0	0	0	0	0	0	0
5243	ABCB1	24037265	3	RNAi KD worsened eye degeneration and increased inclusion formation in flies expressing pure Q127.	0	0	0	0	0	0	0	0	0	0	0	0	0	0	0	0	0	0	0	0	0	0	0	0	0	0	0	0	0	0	0	0	0	0	0	0	0	0	0	0	0	0	0	0	0
5244	ABCB4	24037265	3	RNAi KD worsened eye degeneration and increased inclusion formation in flies expressing pure Q127.|	0	0	0	0	0	0	0	0	0	0	0	0	0	0	0	0	0	0	0	0	0	0	0	0	0	0	0	0	0	0	0	0	0	0	0	0	0	0	0	0	0	0	0	0	0
5250	SLC25A3	22794259	3	LOF in HD flies suppressed climbing phenotype (Htt interactome Red Module).	0	0	0	0	0	0	0	0	0	0	0	0	0	0	0	0	0	0	0	0	0	0	0	0	0	0	0	0	0	0	0	0	0	0	0	0	0	0	0	0	0	0	0	0	0
5251	PHEX	23209424	3	siRNA KD decreased mHtt toxicity (caspase 3 activation) in HEK293T cells; Buck druggable genome screen.	0	0	0	0	0	0	0	0	0	0	0	0	0	0	0	0	0	0	0	0	0	0	0	0	0	0	0	0	0	0	0	0	0	0	0	0	0	0	0	0	mhtt induced rounding and detachment taken as signs of toxicity; growth factor deprivation induced caspase 3 activation used as readout.	HEK293T cells expressing N558-htt-141Q GFP	0	1	0
5264	PHYH	22413862	3	RNAi KD improved the loss of touch sensitivity in worms expressing exon1-Htt-128Q.	0	0	0	0	0	0	0	0	0	0	0	0	0	0	0	0	0	ZK550.6	0	exon1-Htt-128Q	1	0	0	0	0	0	0	0	0	1	0	0	0	0	1	0	1	0	0	0	0	0	0	0	0
5268	SERPINB5	16505167	3	siRNA KD blocked mHtt aggregate clearance in a cell line in which mHtt production was halted (expression of this gene increased by mHtt).	0	0	0	0	0	0	0	0	0	0	0	0	0	0	0	0	0	0	0	0	0	0	0	0	0	0	0	0	0	0	0	0	0	0	0	0	0	0	0	0	0	N2a inducible cells, exon1-htt-103Q or 65Q or 25Q, mCFP; neuronal line	1	0	0
5286	PIK3C2A	20100940	3	RNAi KD in a genome wide screen increased exon1-Htt-46Q aggregation in fly S2 cells	0	0	0	0	0	0	0	0	0	0	0	0	0	0	0	0	0	0	0	0	0	0	0	0	0	0	0	0	0	0	0	0	0	0	0	0	0	0	0	0	0	Drosophila S2 cells expressing exon 1-htt-46Q	0	1	0
5289	PIK3C3	16505167	3	siRNA KD blocked mHtt aggregate clearance due to IRS-2 activation by IGF-1, and in a cell line in which mHtt production was halted; liposomes with PI3P increased mHtt clearance. Akt pathway not involved (exon1 mHtt).	0	0	0	0	0	0	0	0	0	0	0	0	0	0	0	0	0	0	0	0	0	0	0	0	0	0	0	0	0	0	0	0	0	0	0	0	0	0	0	0	0	N2a inducible cells, exon1-htt-103Q or 65Q or 25Q, mCFP; neuronal line	1	0	0
5289	PIK3C3	18430781	3	Small molecule and KD in cell culture model increased aggregation (associated with decreased mHtt clearance due to decreased autophagy).	0	0	0	0	0	0	0	0	0	0	0	0	0	0	0	0	0	0	0	0	0	0	0	0	0	0	0	0	0	0	0	0	0	0	0	0	0	0	0	0	increased Atg-5 structures consistent with autophagy inhibition.|3MA and wortmanin as inhibitors	COS-7 cells transfected with exon1-htt-74Q non neuronal MEF Atg5 (+/+) and (-/-) cells, DN and CA	1	0	0
5290	PIK3CA	15793589	3	Worm LOF decreased aggregation. Blocked 128Q phenotype (tail mechanosensation defect).	0	0	0	0	0	0	0	0	0	0	0	0	0	0	0	0	0	0	Blocks 128Q phenotype (tail mechanosensation defect).	N57-htt-128Q CFP or 19Q	0	1	0	1	0	0	0	0	0	0	0	0	1	0	0	0	0	1	0	0	0	0	0	0	0
5291	PIK3CB	17984172	3	Botas fly study. GOF leads to decreased degeneration. dissimilar response in SCA1 model.	0	0	0	0	0	0	0	0	0	0	0	0	0	0	0	0	0	0	0	0	0	0	0	0	0	0	0	0	0	0	0	0	0	0	0	0	0	0	0	0	0	0	0	0	0
5300	PIN1	22011578	3	KD in SH-SY5Y cells or treatment by Pin1 inhibitor PiB reduced mHtt toxicity (as did KD of p53), which was restored by OE of siRNA-resistant Pin1 (but only if p53 was not depleted and the prolyl isomerase activity of Pin1 was retained). OE potentiated the mHtt toxicity but not when p53 was in the form of S46A mutant.	0	0	0	0	0	0	0	0	0	0	0	0	0	0	0	0	0	0	0	0	0	0	0	0	0	0	0	0	0	0	0	0	0	0	0	0	0	0	0	0	phosphorylation of S46 on p53	SH-SY5Y cells expressing N171-Htt-150Q	1	0	0
5300	PIN1	22011578	3.5	KO crossed to HdhQ111 mice prevented the induction of p53 transcriptional activity and showed no further decline in striatal neurodegeneration at 24 months relative to PIN KO alone, which also showed neurodegeneration relative to WT.	0	0	0	0	0	0	0	0	0	0	0	0	0	0	0	0	0	0	0	0	0	0	0	0	0	0	0	0	0	0	0	0	0	0	0	0	0	0	0	0	0	0	0	0	0
5300	PIN1	23209424	3	RNAi KD improved HD fly climbing behavior; siRNA KD decreased mHtt-induced toxicity (caspase 3 activation) in HEK293T and HdhQ111/Q111 cells; Buck screen of druggable genome.	0	0	0	0	0	0	0	0	0	0	0	0	0	0	0	0	0	0	0	0	0	0	0	0	0	0	0	0	0	0	0	0	0	0	0	0	0	0	0	0	mhtt induced rounding and detachment taken as signs of toxicity; growth factor deprivation induced caspase 3 activation used as readout in both HEK293T and in HdhQ111/Q111 cells.	HEK293T cells expressing N558-htt-141Q GFP; HdhQ111/Q111 vs. Q7/Q7 KI cells	1	1	0
5315	PKM2	20100940	3	RNAi KD in a genome wide screen decreased exon1-Htt-46Q aggregation in fly S2 cells	0	0	0	0	0	0	0	0	0	0	0	0	0	0	0	0	0	0	0	0	0	0	0	0	0	0	0	0	0	0	0	0	0	0	0	0	0	0	0	0	0	Drosophila S2 cells expressing exon 1-htt-46Q	0	1	0
5331	PLCB3	23209424	3	siRNA KD decreased mHtt toxicity (caspase 3 activation) in HEK293T cells; Buck druggable genome screen.	0	0	0	0	0	0	0	0	0	0	0	0	0	0	0	0	0	0	0	0	0	0	0	0	0	0	0	0	0	0	0	0	0	0	0	0	0	0	0	0	mhtt induced rounding and detachment taken as signs of toxicity; growth factor deprivation induced caspase 3 activation used as readout.	HEK293T cells expressing N558-htt-141Q GFP	0	1	0
5342	PLGLB1	23209424	3	siRNA KD decreased mHtt toxicity (caspase 3 activation) in HEK293T cells; Buck druggable genome screen.	0	0	0	0	0	0	0	0	0	0	0	0	0	0	0	0	0	0	0	0	0	0	0	0	0	0	0	0	0	0	0	0	0	0	0	0	0	0	0	0	mhtt induced rounding and detachment taken as signs of toxicity; growth factor deprivation induced caspase 3 activation used as readout.	HEK293T cells expressing N558-htt-141Q GFP	0	1	0
5347	PLK1	23209424	3	LOF allele improved HD fly climbing behavior and siRNA KD decreased mHtt-induced toxicity (caspase 3 activation) in HEK293T and HdhQ111/Q111 cells; Buck screen of druggable genome.	0	0	0	0	0	0	0	0	0	0	0	0	0	0	0	0	0	0	0	0	0	0	0	0	0	0	0	0	0	0	0	0	0	0	0	0	0	0	0	0	mhtt induced rounding and detachment taken as signs of toxicity; growth factor deprivation induced caspase 3 activation used as readout in both HEK293T and in HdhQ111/Q111 cells.	HEK293T cells expressing N558-htt-141Q GFP; HdhQ111/Q111 vs. Q7/Q7 KI cells	1	1	0
5347	PLK1	20100940	3	RNAi KD in a genome wide screen decreased exon1-Htt-46Q aggregation in fly S2 cells	0	0	0	0	0	0	0	0	0	0	0	0	0	0	0	0	0	0	0	0	0	0	0	0	0	0	0	0	0	0	0	0	0	0	0	0	0	0	0	0	0	Drosophila S2 cells expressing exon 1-htt-46Q	0	1	0
5356	PLRG1	15084750	3	KD increased pure polyQ aggregation in worm genome wide screen.	0	0	0	0	0	0	0	0	0	0	0	0	0	0	0	0	0	0	0	24Q, 33Q, 35Q and 40Q YFP; polyQ	0	0	1	0	1	0	0	0	0	0	0	0	0	0	0	0	1	0	0	0	0	0	0	0	0
5356	PLRG1	20100940	3	RNAi KD in a genome wide screen decreased exon1-Htt-46Q aggregation in fly S2 cells	0	0	0	0	0	0	0	0	0	0	0	0	0	0	0	0	0	0	0	0	0	0	0	0	0	0	0	0	0	0	0	0	0	0	0	0	0	0	0	0	0	Drosophila S2 cells expressing exon 1-htt-46Q	0	1	0
5358	PLS3	14560003	3	LOF had no effect on mhtt-induced toxicity in [RNQ+] yeast strains.	1	0	0	0	0	0	0	0	0	0	0	0	0	0	0	0	0	0	0	0	0	0	0	0	0	0	0	0	0	0	0	0	0	0	0	0	0	0	0	0	0	0	0	0	0
5420	PODXL	16505167	3	siRNA KD caused cell death in a cell line in which mHtt production was halted (expression of this gene increased by mHtt).	0	0	0	0	0	0	0	0	0	0	0	0	0	0	0	0	0	0	0	0	0	0	0	0	0	0	0	0	0	0	0	0	0	0	0	0	0	0	0	0	cell death	N2a inducible cells, exon1-htt-103Q or 65Q or 25Q, mCFP; neuronal line	1	0	0
5429	POLH	23209424	3	siRNA KD decreased mHtt toxicity (caspase 3 activation) in HEK293T cells; Buck druggable genome screen.	0	0	0	0	0	0	0	0	0	0	0	0	0	0	0	0	0	0	0	0	0	0	0	0	0	0	0	0	0	0	0	0	0	0	0	0	0	0	0	0	mhtt induced rounding and detachment taken as signs of toxicity; growth factor deprivation induced caspase 3 activation used as readout.	HEK293T cells expressing N558-htt-141Q GFP	0	1	0
5430	POLR2A	15084750	3	KD increased pure polyQ aggregation in worm genome wide screen.	0	0	0	0	0	0	0	0	0	0	0	0	0	0	0	0	0	0	0	24Q, 33Q, 35Q and 40Q YFP; polyQ	0	0	1	0	1	0	0	0	0	0	0	0	0	0	0	0	1	0	0	0	0	0	0	0	0
5431	POLR2B	15084750	3	KD increased pure polyQ aggregation in worm genome wide screen.	0	0	0	0	0	0	0	0	0	0	0	0	0	0	0	0	0	0	0	24Q, 33Q, 35Q and 40Q YFP; polyQ	0	0	1	0	1	0	0	0	0	0	0	0	0	0	0	0	1	0	0	0	0	0	0	0	0
5468	PPARG	17500595	3	Kaltenbach fly screen of Htt interactome. 2 LOF alleles decreased degeneration.	0	0	0	0	0	0	0	0	0	0	0	0	0	0	0	0	0	0	0	0	0	0	0	0	0	0	0	0	0	0	0	0	0	0	0	0	0	0	0	0	0	0	0	0	0
5468	PPARG	20668093	3	Transfection of mHtt (158Q) into ST14A cells suppressed PPARG function (PPAR response element reporter activity, PGC1a transcription, mitochondrial mass) and proteosome function (chymotrypsin-like activity), which is rescued by PPARG agonist rosiglitazone, and the rescue is in turn blocked by GW9662, an antagonist of PPARG.	0	0	0	0	0	0	0	0	0	0	0	0	0	0	0	0	0	0	0	0	0	0	0	0	0	0	0	0	0	0	0	0	0	0	0	0	0	0	0	0	Proteosome function (chymotrypsin-like activity), mitochondria mass were outcomes.	ST14A transfected with exon1-htt-158Q	1	0	0
5468	PPARG	20668093	4	Treatment of R6/2 with 0.01% thiazolidinedione (TZD, agonist for PPARG) in the diet beginning at 4 wks of age and for 8 wks improved body weight, performance on rotarod, hind-limb clasping and stride length, lowered the elevated blood glucose (without lowering plasma insulin), reduced mHtt aggregation in striatum, and increased survival. Treatment did not improve brain atrophy, and had no effect …	0	0	0	0	0	0	0	0	0	0	0	0	0	0	0	0	0	0	0	0	0	0	0	0	0	0	0	0	0	0	0	0	0	0	0	0	0	0	0	0	0	0	1	0	0
5476	CTSA	23209424	3	siRNA KD decreased mHtt toxicity (caspase 3 activation) in HEK293T cells; Buck druggable genome screen.	0	0	0	0	0	0	0	0	0	0	0	0	0	0	0	0	0	0	0	0	0	0	0	0	0	0	0	0	0	0	0	0	0	0	0	0	0	0	0	0	mhtt induced rounding and detachment taken as signs of toxicity; growth factor deprivation induced caspase 3 activation used as readout.	HEK293T cells expressing N558-htt-141Q GFP	0	1	0
5481	PPID	20558522	3.5	Cross of Cyclophilin D KO (+/-, -/-) to R6/2 increased mitochondrial calcium capacity but no effect on survival, motor performance (rotarod, grip strength, activity), body weight, or neuropathology.	1	0	0	0	0	0	0	0	0	0	0	0	0	0	0	0	0	0	0	0	0	0	0	0	0	0	0	0	0	0	0	0	0	0	0	0	0	0	0	0	0	0	0	0	0
5494	PPM1A	23209424	3	siRNA KD decreased mHtt toxicity (caspase 3 activation) in HEK293T cells; Buck druggable genome screen.	0	0	0	0	0	0	0	0	0	0	0	0	0	0	0	0	0	0	0	0	0	0	0	0	0	0	0	0	0	0	0	0	0	0	0	0	0	0	0	0	mhtt induced rounding and detachment taken as signs of toxicity; growth factor deprivation induced caspase 3 activation used as readout.	HEK293T cells expressing N558-htt-141Q GFP	0	1	0
5495	PPM1B	20100940	3	RNAi KD in a genome wide screen increased exon1-Htt-46Q aggregation in fly S2 cells	0	0	0	0	0	0	0	0	0	0	0	0	0	0	0	0	0	0	0	0	0	0	0	0	0	0	0	0	0	0	0	0	0	0	0	0	0	0	0	0	0	Drosophila S2 cells expressing exon 1-htt-46Q	0	1	0
5509	PPP1R3D	23209424	3	siRNA KD decreased mHtt toxicity (caspase 3 activation) in HEK293T cells; Buck druggable genome screen.	0	0	0	0	0	0	0	0	0	0	0	0	0	0	0	0	0	0	0	0	0	0	0	0	0	0	0	0	0	0	0	0	0	0	0	0	0	0	0	0	mhtt induced rounding and detachment taken as signs of toxicity; growth factor deprivation induced caspase 3 activation used as readout.	HEK293T cells expressing N558-htt-141Q GFP	0	1	0
5515	PPP2CA	23443539	3	MID1 negatively regulates PP2Ac and MID1 KD effect on translation of Htt mRNA should be opposed by PP2A inhibition. Okadaic acid was used to inhibit PP2A and it reversed the decreased translation of CAG51 luciferase reporter in HeLa cells due to MID1 KD, and also the whole cell FRAP assay on Htt recovery.	0	0	0	0	0	0	0	0	0	0	0	0	0	0	0	0	0	0	0	0	0	0	0	0	0	0	0	0	0	0	0	0	0	0	0	0	0	0	0	0	Okadaic acid reversed the decreased mHtt translation due to MID1 knockdown.	HeLa cells transfected with exon1-Htt-49Q or 17Q	0	1	0
5516	PPP2CB	22413862	3	RNAi KD worsened the loss of touch sensitivity in worms expressing exon1-Htt-128Q.	0	0	0	0	0	0	0	0	0	0	0	0	0	0	0	0	0	let-92	0	exon1-Htt-128Q	1	0	0	0	0	0	0	0	0	0	0	1	0	0	1	0	1	0	0	0	0	0	0	0	0
5519	PPP2R1B	23209424	3	siRNA KD decreased mHtt toxicity (caspase 3 activation) in HEK293T cells; Buck druggable genome screen.	0	0	0	0	0	0	0	0	0	0	0	0	0	0	0	0	0	0	0	0	0	0	0	0	0	0	0	0	0	0	0	0	0	0	0	0	0	0	0	0	mhtt induced rounding and detachment taken as signs of toxicity; growth factor deprivation induced caspase 3 activation used as readout.	HEK293T cells expressing N558-htt-141Q GFP	0	1	0
5520	PPP2R2A	22413862	3	RNAi KD improved the loss of touch sensitivity in worms expressing exon1-Htt-128Q.	0	0	0	0	0	0	0	0	0	0	0	0	0	0	0	0	0	sur-6	0	exon1-Htt-128Q	1	0	0	0	0	0	0	0	0	1	0	0	0	0	1	0	1	0	0	0	0	0	0	0	0
5530	PPP3CA	16716837	4	cyclosporin A and FK506 both worsened HD phenotypes in R6/2, including rotarod and beam walk performance, glycosuria and blood glucose levels, and lifespan. FK506 had bigger effects, and did not affect inclusions.	0	0	0	0	0	0	0	0	0	0	0	0	0	0	0	0	0	0	0	0	0	0	0	0	0	0	0	0	0	0	0	0	0	0	0	0	0	0	0	0	0	0	0	0	0
5530	PPP3CA	16452687	3.5	Dominant negative CaN or RNAi protected from mHtt toxicity; protection depends on S421 phosphorylation, as S421A eliminates the protection.	0	0	0	0	0	0	0	0	0	0	0	0	0	0	0	0	0	0	0	0	0	0	0	0	0	0	0	0	0	0	0	0	0	0	0	0	0	0	0	0	dominant negative CaN or RNAi or CaN inhibitor FK506 protects from mhtt induced toxicity; protection depends on Htt-S421 phosphorylation, as S421A eliminates the protection.||Correlative: FK506 increases S421 phosphorylation.||PTM	primary striatal neurons rat, transfected with N480-htt-68Q	0	0	1
5530	PPP3CA	19860865	3	FK506 , an inhibitor of calcineurin, restored both anterograde and retrograde BDNF transport velocity and distance, and decreased pause time, in cortical neurons transfected with N-terminal mHtt, and in cortical neurons cultured from HdhQ111/Q111 mice (as did siRNA KD of both PP3CA and PP3R1 in the latter).	0	0	0	0	0	0	0	0	0	0	0	0	0	0	0	0	0	0	0	0	0	0	0	0	0	0	0	0	0	0	0	0	0	0	0	0	0	0	0	0	siRNA KD of both PP3CA and PP3R1 increased S421 phosphorylation of htt. FK506 inhibits calcineurin activity and increases htt S421 phosphorylation. CaN activity, but not protein level, increased in HdhQ111 brain.	Rat primary cortical neurons transfected with N480-htt-68Q or 17Q; and BDNF mCherry; primary cortical neurons from Q111/111 mice.	0	0	1
5530	PPP3CA	16452687	4	FK506 protected from mHtt induced toxicity; protection depends on S421 phosphorylation, as S421A eliminates the protection.	0	0	0	0	0	0	0	0	0	0	0	0	0	0	0	0	0	0	0	0	0	0	0	0	0	0	0	0	0	0	0	0	0	0	0	0	0	0	0	0	dominant negative CaN or RNAi or CaN inhibitor FK506 protects from mhtt induced toxicity; protection depends on Htt-S421 phosphorylation, as S421A eliminates the protection.|Correlative: FK506 increases S421 phosphorylation.|PTM	primary striatal neurons rat, transfected with N480-htt-68Q	0	0	1
5530	PPP3CA	18221365	3	OE of CaN causes cell death in STHd(Q111) cells; inhibitor FK506 redcues excitotoxic death in mHtt cells. Increased toxicity.	0	0	0	0	0	0	0	0	0	0	0	0	0	0	0	0	0	0	0	0	0	0	0	0	0	0	0	0	0	0	0	0	0	0	0	0	0	0	0	0	Overexpression of CaN causes cell death in STHd(Q111) cells; inhibitor FK506 reduces excitotoxic death in mhtt cells.	STHdhQ111; neuronal line FL-htt	1	0	0
5534	PPP3R1	19860865	3	FK506 , an inhibitor of calcineurin, restored both anterograde and retrograde BDNF transport velocity and distance, and decreased pause time, in cortical neurons transfected with N-terminal mHtt, and in cortical neurons cultured from HdhQ111/Q111 mice (as did siRNA KD of both PP3CA and PP3R1 in the latter).	0	0	0	0	0	0	0	0	0	0	0	0	0	0	0	0	0	0	0	0	0	0	0	0	0	0	0	0	0	0	0	0	0	0	0	0	0	0	0	0	siRNA KD of both PP3CA and PP3R1 increased S421 phosphorylation of htt. FK506 inhibits calcineurin activity and increases htt S421 phosphorylation. CaN activity, but not protein level, increased in HdhQ111 brain.	Rat primary cortical neurons transfected with N480-htt-68Q or 17Q; and BDNF mCherry; primary cortical neurons from Q111/111 mice.	0	0	1
5535	PPP3R2	23209424	3	siRNA KD decreased mHtt toxicity (caspase 3 activation) in HEK293T cells; Buck druggable genome screen.	0	0	0	0	0	0	0	0	0	0	0	0	0	0	0	0	0	0	0	0	0	0	0	0	0	0	0	0	0	0	0	0	0	0	0	0	0	0	0	0	mhtt induced rounding and detachment taken as signs of toxicity; growth factor deprivation induced caspase 3 activation used as readout.	HEK293T cells expressing N558-htt-141Q GFP	0	1	0
5536	PPP5C	22413862	3	RNAi KD improved the loss of touch sensitivity in worms expressing exon1-Htt-128Q.	0	0	0	0	0	0	0	0	0	0	0	0	0	0	0	0	0	pph-5	0	exon1-Htt-128Q	1	0	0	0	0	0	0	0	0	1	0	0	0	0	1	0	1	0	0	0	0	0	0	0	0
5550	PREP	23209424	3	siRNA KD decreased mHtt toxicity (caspase 3 activation) in HEK293T cells; Buck druggable genome screen.	0	0	0	0	0	0	0	0	0	0	0	0	0	0	0	0	0	0	0	0	0	0	0	0	0	0	0	0	0	0	0	0	0	0	0	0	0	0	0	0	mhtt induced rounding and detachment taken as signs of toxicity; growth factor deprivation induced caspase 3 activation used as readout.	HEK293T cells expressing N558-htt-141Q GFP	0	1	0
5557	PRIM1	15084750	3	KD increased pure polyQ aggregation in worm genome wide screen.	0	0	0	0	0	0	0	0	0	0	0	0	0	0	0	0	0	0	0	24Q, 33Q, 35Q and 40Q YFP; polyQ	0	0	1	0	1	0	0	0	0	0	0	0	0	0	0	0	1	0	0	0	0	0	0	0	0
5557	PRIM1	22413862	3	RNAi KD worsened the loss of touch sensitivity in worms expressing exon1-Htt-128Q.	0	0	0	0	0	0	0	0	0	0	0	0	0	0	0	0	0	pri-1	0	exon1-Htt-128Q	1	0	0	0	0	0	0	0	0	0	0	1	0	0	1	0	1	0	0	0	0	0	0	0	0
5562	PRKAA1	21768291	4	Activation and nuclear localization of AMPK-a1 by AICAR (peripheral or central administration) in R6/2 increased striatal neurodegeneration, mHtt aggregation, and worsened rotarod performance and decreased life-span. AAV injection of AMPK-NLS but not AMPK-NES mutants increased striatal cell death. Rescued by A2a agonist CGS21680 and Bcl2.	0	0	0	0	0	0	0	0	0	0	0	0	0	0	0	0	0	0	0	0	0	0	0	0	0	0	0	0	0	0	0	0	0	0	0	0	0	0	0	0	0	0	0	0	0
5562	PRKAA1	21768291	3	Activation and nuclear localization of AMPK-a1 by AICAR increased cell death in Q111 striatal cells, while inhibitor decreased cell death. Rescued by A2a agonist CGS21680 and Bcl2.	0	0	0	0	0	0	0	0	0	0	0	0	0	0	0	0	0	0	0	0	0	0	0	0	0	0	0	0	0	0	0	0	0	0	0	0	0	0	0	0	0	STHdhQ111	1	0	0
5564	PRKAB1	17110029	4	Metformin improved motor behavior and lifespan in R6/2 model.	0	0	0	0	0	0	0	0	0	0	0	0	0	0	0	0	0	0	0	0	0	0	0	0	0	0	0	0	0	0	0	0	0	0	0	0	0	0	0	0	0	0	0	0	0
5566	PRKACA	16009936	3	LOF worsened, OE improved eclosion of flies expressing exon1-Htt-93Q.	0	0	0	0	0	0	0	0	0	0	0	0	0	0	0	0	0	0	0	0	0	0	0	0	0	0	0	0	0	0	0	0	0	0	0	0	0	0	0	0	0	0	0	0	0
5566	PRKACA	23275441	3	PKA activators (db-cAMP, forskalin, or A2aR agonist) improved proteasome function and reduced mHtt aggregates in transfected ST14A cells. Proteasome function visualized in synaptic regions of cultured neurons from R6/2 also improved by A2aR agonist.	0	0	0	0	0	0	0	0	0	0	0	0	0	0	0	0	0	0	0	0	0	0	0	0	0	0	0	0	0	0	0	0	0	0	0	0	0	0	0	0	0	ST14A cells transfected with exon1-Htt-109Q or 25Q GFP	1	0	0
5571	PRKAG1	18245849	3	LOF enhanced eye phenotype in exon1-Htt-93Q HD flies as in Abeta flies.	0	0	0	0	0	0	0	0	0	0	0	0	0	0	0	0	0	0	0	0	0	0	0	0	0	0	0	0	0	0	0	0	0	0	0	0	0	0	0	0	0	0	0	0	0
5580	PRKCD	22011578	3	RNAi KD (and treatment with inhibitor Rottlerin) reduced mHtt toxicity in SH-SY5Y cells, synergized with KD of HIPK2 to reduce cell death further than that achieved by silencing of p53.	0	0	0	0	0	0	0	0	0	0	0	0	0	0	0	0	0	0	0	0	0	0	0	0	0	0	0	0	0	0	0	0	0	0	0	0	0	0	0	0	phosphorylation of S46 on p53	SH-SY5Y cells expressing N171-Htt-150Q	1	0	0
5586	PKN2	18423405	3	OE increased aggregation; siNRA knock down decreased aggregation and reduced the effect of PKN2 (and ROCK1) inhibitor Y-27632 on inhibiting aggregation (mHtt or AR65Q), while KD of both ROCK1 and PKN2 abolished it.	0	0	0	0	0	0	0	0	0	0	0	0	0	0	0	0	0	0	0	0	0	0	0	0	0	0	0	0	0	0	0	0	0	0	0	0	0	0	0	0	siNRA KD reduced the effect of Y-27632 on inhibiting aggregation (mhtt or AR65Q).	HEK293 transfected with exon1-htt-72Q CFP/YFP	0	1	0
5594	MAPK1	22413862	3	RNAi KD improved the loss of touch sensitivity in worms expressing exon1-Htt-128Q.	0	0	0	0	0	0	0	0	0	0	0	0	0	0	0	0	0	mpk-1	0	exon1-Htt-128Q	1	0	0	0	0	0	0	0	0	1	0	0	0	0	1	0	1	0	0	0	0	0	0	0	0
5599	MAPK8	22198502	2.5	JNK activation is increased in striatum of presymptomatic YAC128 and is induced by NMDA in brain slices; but unlike p38, JNK activation is not dependent on NR2B/PSD-95 interaction.	0	0	0	0	0	0	0	0	0	0	0	0	0	0	0	0	0	0	0	0	0	0	0	0	0	0	0	0	0	0	0	0	0	0	0	0	0	0	0	0	0	0	0	0	0
5599	MAPK8	16103364	3	JNK inhibitor SP600125 prevented c-jun activation induced by DA plus mHtt; and also partially reversed the DA-potentiated mHtt toxicity in transfected primary striatal neurons.	0	0	0	0	0	0	0	0	0	0	0	0	0	0	0	0	0	0	0	0	0	0	0	0	0	0	0	0	0	0	0	0	0	0	0	0	0	0	0	0	JNK inhibitor prevented c-jun activation induced by DA plus mhtt	Mouse primary striatal neurons transfected with exon1-htt-103Q or 25Q.	0	0	1
5599	MAPK8	22198502	3	JNK inhibitor SP-600125 prevented NMDA-induced death in immature striatal mono-cultures from both YAC128 and WT, and did not occlude neuroprotection by the peptide Tat-NR2B9c that disrupts NR2B interaction with PSD-95.	0	0	0	0	0	0	0	0	0	0	0	0	0	0	0	0	0	0	0	0	0	0	0	0	0	0	0	0	0	0	0	0	0	0	0	0	0	0	0	0	0	striatal cultures from YAC128 or WT	0	0	1
5599	MAPK8	16330479	3	OE decreased mHtt toxicity in inducible PC12 cells.	0	0	0	0	0	0	0	0	0	0	0	0	0	0	0	0	0	0	0	0	0	0	0	0	0	0	0	0	0	0	0	0	0	0	0	0	0	0	0	0	Htt14A2.5: expression changes listed; no death upon induction but Casp3 activity is increased. This used as readout for all 3 cell lines. Decreased toxicity only tested in ST14A cells.|U0126: ERK inhibitor; |SP600125: JNK inhibitor	Inducible PC12 Htt14A2.5 line exon1-htt-103Q EGFP; ST14A with N548-htt-120Q neuronal line	1	0	0
5599	MAPK8	17550941	3	Small molecule and dominant negative in cell culture model show decreased aggregation.	0	0	0	0	0	0	0	0	0	0	0	0	0	0	0	0	0	0	0	0	0	0	0	0	0	0	0	0	0	0	0	0	0	0	0	0	0	0	0	0	JNK inhibitor SP600125 or DN JNK blocked the ITSN enhancement of aggregation. ITSN also activates JNK.	COS cells transfected with exon1-htt-65Q or 23Q; non-neuronal	0	1	0
5602	MAPK10	19525941	3	Experiments in squid axoplasm perfusion model and cell culture model show mHtt inhibition of FAT reversed by JNK inhibition (but not HDAC6 inhibition); JNK3 phosphorylates S176 of kinesin-1 causing inhibition of FAT in neurons.	0	0	0	0	0	0	0	0	0	0	0	0	0	0	0	0	0	0	0	0	0	0	0	0	0	0	0	0	0	0	0	0	0	0	0	0	0	0	0	0	mhtt induces JNK3 phosphorylation; JNK3 phosphorylates S176 of kinesin-1 causing inhibition of FAT in neurons; squid giant axon axoplasm perfused with N548-htt-46Q or 16Q; SP600125 or JIP peptide inhibitor of JNK; SB203580, inhibitor of JNK2/3.	NSC34 neuroblastoma cells transfected with N969-htt-56Q or 18Q; neuronal line	1	0	0
5602	MAPK10	22198502	2.5	JNK activation is increased in striatum of presymptomatic YAC128 and is induced by NMDA in brain slices; but unlike p38, JNK activation is not dependent on NR2B/PSD-95 interaction.	0	0	0	0	0	0	0	0	0	0	0	0	0	0	0	0	0	0	0	0	0	0	0	0	0	0	0	0	0	0	0	0	0	0	0	0	0	0	0	0	0	0	0	0	0
5602	MAPK10	22198502	3	JNK inhibitor SP-600125 prevented NMDA-induced death in immature striatal mono-cultures from both YAC128 and WT, and did not occlude neuroprotection by the peptide Tat-NR2B9c that disrupts NR2B interaction with PSD-95.	0	0	0	0	0	0	0	0	0	0	0	0	0	0	0	0	0	0	0	0	0	0	0	0	0	0	0	0	0	0	0	0	0	0	0	0	0	0	0	0	0	striatal cultures from YAC128 or WT	0	0	1
5602	MAPK10	22413862	3	RNAi KD improved the loss of touch sensitivity in worms expressing exon1-Htt-128Q.	0	0	0	0	0	0	0	0	0	0	0	0	0	0	0	0	0	jnk-1	0	exon1-Htt-128Q	1	0	0	0	0	0	0	0	0	1	0	0	0	0	1	0	1	0	0	0	0	0	0	0	0
5604	MAP2K1	16330479	3	OE decreased mHtt toxicity in inducible PC12 cells.	0	0	0	0	0	0	0	0	0	0	0	0	0	0	0	0	0	0	0	0	0	0	0	0	0	0	0	0	0	0	0	0	0	0	0	0	0	0	0	0	Htt14A2.5: expression changes listed; no death upon induction but Casp3 activity is increased. This used as readout for all 3 cell lines. Decreased toxicity only tested in ST14A cells.|U0126: ERK inhibitor; |SP600125: JNK inhibitor	Inducible PC12 Htt14A2.5 line exon1-htt-103Q EGFP; ST14A with N548-htt-120Q neuronal line	1	0	0
5604	MAP2K1	23209424	3	RNAi KD and LOF allele improved HD fly climbing behavior but had no effect on mHtt-induced toxicity (caspase 3 activation) in HEK293T cells; Buck screen of druggable genome.	0	0	0	0	0	0	0	0	0	0	0	0	0	0	0	0	0	0	0	0	0	0	0	0	0	0	0	0	0	0	0	0	0	0	0	0	0	0	0	0	mhtt induced rounding and detachment taken as signs of toxicity; growth factor deprivation induced caspase 3 activation used as readout.	HEK293T cells expressing N558-htt-141Q GFP	0	1	0
5605	MAP2K2	14560003	3	LOF had no effect on mhtt-induced toxicity in [RNQ+] yeast strains.	1	0	0	0	0	0	0	0	0	0	0	0	0	0	0	0	0	0	0	0	0	0	0	0	0	0	0	0	0	0	0	0	0	0	0	0	0	0	0	0	0	0	0	0	0
5606	MAP2K3	20100940	3	RNAi KD in a genome wide screen decreased exon1-Htt-46Q aggregation in fly S2 cells	0	0	0	0	0	0	0	0	0	0	0	0	0	0	0	0	0	0	0	0	0	0	0	0	0	0	0	0	0	0	0	0	0	0	0	0	0	0	0	0	0	Drosophila S2 cells expressing exon 1-htt-46Q	0	1	0
5608	MAP2K6	18327563	3.5	Variations in an ASK1-PEX7 haplotype block explain 2.6% of additional variance in AO in 250 HD patients. In males, 4.9% additional variance could be attributed to MAP2K6 genotype variations. Altogether, the two genotype variations explain 6.3% additional variance in AO for HD.	0	0	0	0	0	0	0	0	0	0	0	0	0	0	0	0	0	0	0	0	0	0	0	0	0	0	0	0	0	0	0	0	0	0	0	0	0	0	0	0	0	0	0	0	0
5610	EIF2AK2	23209424	3	siRNA KD decreased mHtt toxicity (caspase 3 activation) in HEK293T and HdhQ111/Q111 cells; Buck druggable genome screen.	0	0	0	0	0	0	0	0	0	0	0	0	0	0	0	0	0	0	0	0	0	0	0	0	0	0	0	0	0	0	0	0	0	0	0	0	0	0	0	0	mhtt induced rounding and detachment taken as signs of toxicity; growth factor deprivation induced caspase 3 activation used as readout in both HEK293T and in HdhQ111/Q111 cells.	HEK293T cells expressing N558-htt-141Q GFP; HdhQ111/Q111 vs. Q7/Q7 KI cells	1	1	0
5621	PRNP	17170113	3	2 Anti-prion compouds reduced mHtt inclusions in zebra fish but did not prevent embryo death; also reduced mHtt aggregation in vitro and in N2a cells.	0	0	0	0	0	0	0	0	0	0	0	0	0	0	0	0	0	0	0	0	0	0	0	0	0	0	0	0	0	0	0	0	0	0	0	0	0	0	0	0	0	0	0	0	0
5621	PRNP	19901559	3.5	Deletion of PrP had no effect on a variety of outcome measures in R6/2 except for a small improvement in rotarod from 6-12 wks; no effect in the N171-82Q model. Overexpressing PrP did not worsen the HD phenotypes.	1	0	0	0	0	0	0	0	0	0	0	0	0	0	0	0	0	0	0	0	0	0	0	0	0	0	0	0	0	0	0	0	0	0	0	0	0	0	0	0	0	0	0	0	0
5621	PRNP	17635996	3	siRNA KD of PRNP increased aggregation of mHtt and exacergated mHtt-indeuced cell toxicity. siRNA KD also decreased proteosome activity by itself and further decreased the reduced activity due to mHtt, and increased ROS. These effects are reversed by PRNP replacement. Effects on proteosome and ROS not seen in non-neuronal cell lines Caco-2 and HT-29.	0	0	0	0	0	0	0	0	0	0	0	0	0	0	0	0	0	0	0	0	0	0	0	0	0	0	0	0	0	0	0	0	0	0	0	0	0	0	0	0	0	SN56 or N2a neuronal line transfected with exon1-htt-103Q or 25Q	1	0	0
5641	LGMN	23209424	3	siRNA KD decreased mHtt toxicity (caspase 3 activation) in HEK293T cells; Buck druggable genome screen.	0	0	0	0	0	0	0	0	0	0	0	0	0	0	0	0	0	0	0	0	0	0	0	0	0	0	0	0	0	0	0	0	0	0	0	0	0	0	0	0	mhtt induced rounding and detachment taken as signs of toxicity; growth factor deprivation induced caspase 3 activation used as readout.	HEK293T cells expressing N558-htt-141Q GFP	0	1	0
5655	KLK10	20670829	3	siRNA KD in HEK293T cells transfected with FL-Htt-138Q reduced Htt proteolysis (smallest 55kDA fragment).	0	0	0	0	0	0	0	0	0	0	0	0	0	0	0	0	0	0	0	0	0	0	0	0	0	0	0	0	0	0	0	0	0	0	0	0	0	0	0	0	siRNA knockdown reduces htt proteolysis	HEK293 transfected with FL-htt GFP for proteolysis; then validated in Hdh111Q striatal cells Fl-htt for toxicity; neuronal line	1	0	0
5682	PSMA1	15084750	3	KD increased pure polyQ aggregation in worm genome wide screen.	0	0	0	0	0	0	0	0	0	0	0	0	0	0	0	0	0	0	0	24Q, 33Q, 35Q and 40Q YFP; polyQ	0	0	1	0	1	0	0	0	0	0	0	0	0	0	0	0	1	0	0	0	0	0	0	0	0
5686	PSMA5	20100940	3	RNAi KD in a genome wide screen decreased exon1-Htt-46Q aggregation in fly S2 cells	0	0	0	0	0	0	0	0	0	0	0	0	0	0	0	0	0	0	0	0	0	0	0	0	0	0	0	0	0	0	0	0	0	0	0	0	0	0	0	0	0	Drosophila S2 cells expressing exon 1-htt-46Q	0	1	0
5688	PSMA7	15084750	3	KD increased pure polyQ aggregation in worm genome wide screen.	0	0	0	0	0	0	0	0	0	0	0	0	0	0	0	0	0	0	0	24Q, 33Q, 35Q and 40Q YFP; polyQ	0	0	1	0	1	0	0	0	0	0	0	0	0	0	0	0	1	0	0	0	0	0	0	0	0
5688	PSMA7	21915392	3	RNAi KD in HEK cells expressing exon1-Htt-74Q GFP increased aggregation.	0	0	0	0	0	0	0	0	0	0	0	0	0	0	0	0	0	0	0	0	0	0	0	0	0	0	0	0	0	0	0	0	0	0	0	0	0	0	0	0	0	HEK cells expressing exon1-Htt-74Q GFP	0	1	0
5690	PSMB2	15084750	3	KD increased pure polyQ aggregation in worm genome wide screen.	0	0	0	0	0	0	0	0	0	0	0	0	0	0	0	0	0	0	0	24Q, 33Q, 35Q and 40Q YFP; polyQ	0	0	1	0	1	0	0	0	0	0	0	0	0	0	0	0	1	0	0	0	0	0	0	0	0
5691	PSMB3	15084750	3	KD increased pure polyQ aggregation in worm genome wide screen.	0	0	0	0	0	0	0	0	0	0	0	0	0	0	0	0	0	0	0	24Q, 33Q, 35Q and 40Q YFP; polyQ	0	0	1	0	1	0	0	0	0	0	0	0	0	0	0	0	1	0	0	0	0	0	0	0	0
5691	PSMB3	21915392	3	RNAi KD in HEK cells expressing exon1-Htt-74Q GFP increased aggregation.	0	0	0	0	0	0	0	0	0	0	0	0	0	0	0	0	0	0	0	0	0	0	0	0	0	0	0	0	0	0	0	0	0	0	0	0	0	0	0	0	0	HEK cells expressing exon1-Htt-74Q GFP	0	1	0
5693	PSMB5	15084750	3	KD increased pure polyQ aggregation in worm genome wide screen.	0	0	0	0	0	0	0	0	0	0	0	0	0	0	0	0	0	0	0	24Q, 33Q, 35Q and 40Q YFP; polyQ	0	0	1	0	1	0	0	0	0	0	0	0	0	0	0	0	1	0	0	0	0	0	0	0	0
5693	PSMB5	23209424	3	siRNA KD decreased mHtt toxicity (caspase 3 activation) in HEK293T cells; Buck druggable genome screen.	0	0	0	0	0	0	0	0	0	0	0	0	0	0	0	0	0	0	0	0	0	0	0	0	0	0	0	0	0	0	0	0	0	0	0	0	0	0	0	0	mhtt induced rounding and detachment taken as signs of toxicity; growth factor deprivation induced caspase 3 activation used as readout.	HEK293T cells expressing N558-htt-141Q GFP	0	1	0
5694	PSMB6	15084750	3	KD increased pure polyQ aggregation in worm genome wide screen.	0	0	0	0	0	0	0	0	0	0	0	0	0	0	0	0	0	0	0	24Q, 33Q, 35Q and 40Q YFP; polyQ	0	0	1	0	1	0	0	0	0	0	0	0	0	0	0	0	1	0	0	0	0	0	0	0	0
5694	PSMB6	20100940	3	RNAi KD in a genome wide screen decreased exon1-Htt-46Q aggregation in fly S2 cells	0	0	0	0	0	0	0	0	0	0	0	0	0	0	0	0	0	0	0	0	0	0	0	0	0	0	0	0	0	0	0	0	0	0	0	0	0	0	0	0	0	Drosophila S2 cells expressing exon 1-htt-46Q	0	1	0
5695	PSMB7	15084750	3	KD increased pure polyQ aggregation in worm genome wide screen.	0	0	0	0	0	0	0	0	0	0	0	0	0	0	0	0	0	0	0	24Q, 33Q, 35Q and 40Q YFP; polyQ	0	0	1	0	1	0	0	0	0	0	0	0	0	0	0	0	1	0	0	0	0	0	0	0	0
5701	PSMC2	17500595	3	Kaltenbach fly screen of Htt interactome. GOF increased, LOF decreased, degeneration.	0	0	0	0	0	0	0	0	0	0	0	0	0	0	0	0	0	0	0	0	0	0	0	0	0	0	0	0	0	0	0	0	0	0	0	0	0	0	0	0	0	0	0	0	0
5702	PSMC3	15084750	3	KD increased pure polyQ aggregation in worm genome wide screen.	0	0	0	0	0	0	0	0	0	0	0	0	0	0	0	0	0	0	0	24Q, 33Q, 35Q and 40Q YFP; polyQ	0	0	1	0	1	0	0	0	0	0	0	0	0	0	0	0	1	0	0	0	0	0	0	0	0
5702	PSMC3	20100940	3	RNAi KD in a genome wide screen decreased exon1-Htt-46Q aggregation in fly S2 cells	0	0	0	0	0	0	0	0	0	0	0	0	0	0	0	0	0	0	0	0	0	0	0	0	0	0	0	0	0	0	0	0	0	0	0	0	0	0	0	0	0	Drosophila S2 cells expressing exon 1-htt-46Q	0	1	0
5705	PSMC5	23275441	3.2	AAV infection of R6/2 striatum with Rpt6S120D (PKA site) phospho-mimetic mutant at 5 wks of age and studied two weeks later showed improved motor (rotarod, beam walk latency, foot clasping) and reduced mHtt aggregation.	0	0	0	0	0	0	0	0	0	0	0	0	0	0	0	0	0	0	0	0	0	0	0	0	0	0	0	0	0	0	0	0	0	0	0	0	0	0	0	0	0	0	0	0	0
5705	PSMC5	23275441	3	Ability of A2aR agonist CGS21680 to improve proteasome function and reduce mHtt aggregates in transfected ST14A cells was blocked by the phospho-resistant Rpt6-S120A (PKA site that promotes proteasome) mutant and not by WT; the phospho-mimetic SD mutant decreased mHtt aggregation by itself.	0	0	0	0	0	0	0	0	0	0	0	0	0	0	0	0	0	0	0	0	0	0	0	0	0	0	0	0	0	0	0	0	0	0	0	0	0	0	0	0	SA mutant blocked A2aR-induced proteasome improvement and reduction in mHtt aggregation	ST14A cells transfected with exon1-Htt-109Q or 25Q GFP	1	0	0
5705	PSMC5	18986984	3	OE of the proteasomal chaperones Rpt4 or Rpt6 facilitated aggregation of mHtt and ataxin-3 without affecting proteasomal degradation. Reducing Rpt6 or Rpt4 decreased the number of inclusions in primary neurons.	0	0	0	0	0	0	0	0	0	0	0	0	0	0	0	0	0	0	0	0	0	0	0	0	0	0	0	0	0	0	0	0	0	0	0	0	0	0	0	0	Rpt subunits associate with htt inclusions in neurons and human HD brains; Rpt6 binds htt directly via its coiled-coil domain;|OE increased and KD decreased mhtt inclusion.|TV2.5|In vitro reconstitution of purified 19S particles promoted mhtt aggregation. When fused to the ornithine decarboxylase destabilizing sequence, proteins with expanded polyglutamine were efficiently degraded and did not ag…	primary neurons, rat hippocampal E18, transfected with N163-htt-73Q GFP	0	0	1
5705	PSMC5	22413862	3	RNAi KD improved the loss of touch sensitivity in worms expressing exon1-Htt-128Q.	0	0	0	0	0	0	0	0	0	0	0	0	0	0	0	0	0	rpt-6	0	exon1-Htt-128Q	1	0	0	0	0	0	0	0	0	1	0	0	0	0	1	0	1	0	0	0	0	0	0	0	0
5706	PSMC6	18986984	3	OE of the proteasomal chaperones Rpt4 or Rpt6 facilitated aggregation of mHtt and ataxin-3 without affecting proteasomal degradation. Reducing Rpt6 or Rpt4 decreased the number of inclusions in primary neurons.	0	0	0	0	0	0	0	0	0	0	0	0	0	0	0	0	0	0	0	0	0	0	0	0	0	0	0	0	0	0	0	0	0	0	0	0	0	0	0	0	Rpt subunits associate with htt inclusions in neurons and human HD brains; Rpt6 binds htt directly via its coiled-coil domain;|OE increased and KD decreased mhtt inclusion.|TV2.5|In vitro reconstitution of purified 19S particles promoted mhtt aggregation. When fused to the ornithine decarboxylase destabilizing sequence, proteins with expanded polyglutamine were efficiently degraded and did not ag…	primary neurons, rat hippocampal E18, transfected with N163-htt-73Q GFP	0	0	1
5708	PSMD2	20100940	3	RNAi KD in a genome wide screen decreased exon1-Htt-46Q aggregation in fly S2 cells	0	0	0	0	0	0	0	0	0	0	0	0	0	0	0	0	0	0	0	0	0	0	0	0	0	0	0	0	0	0	0	0	0	0	0	0	0	0	0	0	0	Drosophila S2 cells expressing exon 1-htt-46Q	0	1	0
5709	PSMD3	20100940	3	RNAi KD in a genome wide screen decreased exon1-Htt-46Q aggregation in fly S2 cells	0	0	0	0	0	0	0	0	0	0	0	0	0	0	0	0	0	0	0	0	0	0	0	0	0	0	0	0	0	0	0	0	0	0	0	0	0	0	0	0	0	Drosophila S2 cells expressing exon 1-htt-46Q	0	1	0
5710	PSMD4	17327906	3	OE of PSMD4 worsened cell death induced by MG132 and QA but not 3-NP.	0	0	0	0	0	0	0	0	0	0	0	0	0	0	0	0	0	0	0	0	0	0	0	0	0	0	0	0	0	0	0	0	0	0	0	0	0	0	0	0	Human HD patient fibroblasts (or ST14A mhtt cells) showed slightly lower proteosome activities compared to control fibroblasts (or ST14A); OE of PSME4 increased proteosome activities in wt but not mhtt cells.	N548-htt-105Q ST14A neuronal line	1	0	0
5710	PSMD4	20100940	3	RNAi KD in a genome wide screen decreased exon1-Htt-46Q aggregation in fly S2 cells	0	0	0	0	0	0	0	0	0	0	0	0	0	0	0	0	0	0	0	0	0	0	0	0	0	0	0	0	0	0	0	0	0	0	0	0	0	0	0	0	0	Drosophila S2 cells expressing exon 1-htt-46Q	0	1	0
5713	PSMD7	15084750	3	KD increased pure polyQ aggregation in worm genome wide screen.	0	0	0	0	0	0	0	0	0	0	0	0	0	0	0	0	0	0	0	24Q, 33Q, 35Q and 40Q YFP; polyQ	0	0	1	0	1	0	0	0	0	0	0	0	0	0	0	0	1	0	0	0	0	0	0	0	0
5714	PSMD8	22413862	3	RNAi KD worsened the loss of touch sensitivity in worms expressing exon1-Htt-128Q.	0	0	0	0	0	0	0	0	0	0	0	0	0	0	0	0	0	rpn-12	0	exon1-Htt-128Q	1	0	0	0	0	0	0	0	0	0	0	1	0	0	1	0	1	0	0	0	0	0	0	0	0
5714	PSMD8	16505167	3	siRNA KD caused cell death in a cell line in which mHtt production was halted (expression of this gene increased by mHtt).	0	0	0	0	0	0	0	0	0	0	0	0	0	0	0	0	0	0	0	0	0	0	0	0	0	0	0	0	0	0	0	0	0	0	0	0	0	0	0	0	cell death	N2a inducible cells, exon1-htt-103Q or 65Q or 25Q, mCFP; neuronal line	1	0	0
5717	PSMD11	15084750	3	KD increased pure polyQ aggregation in worm genome wide screen.	0	0	0	0	0	0	0	0	0	0	0	0	0	0	0	0	0	0	0	24Q, 33Q, 35Q and 40Q YFP; polyQ	0	0	1	0	1	0	0	0	0	0	0	0	0	0	0	0	1	0	0	0	0	0	0	0	0
5717	PSMD11	21915392	3	RNAi KD in HEK cells expressing exon1-Htt-74Q GFP increased aggregation.	0	0	0	0	0	0	0	0	0	0	0	0	0	0	0	0	0	0	0	0	0	0	0	0	0	0	0	0	0	0	0	0	0	0	0	0	0	0	0	0	0	HEK cells expressing exon1-Htt-74Q GFP	0	1	0
5727	PTCH1	15084750	3	KD increased pure polyQ aggregation in worm genome wide screen.	0	0	0	0	0	0	0	0	0	0	0	0	0	0	0	0	0	0	0	24Q, 33Q, 35Q and 40Q YFP; polyQ	0	0	1	0	1	0	0	0	0	0	0	0	0	0	0	0	1	0	0	0	0	0	0	0	0
5728	PTEN	19789644	3	RNAi KD increased aggregation (inclusion #, amount per cell) in fly neuronal cell line.	0	0	0	0	0	0	0	0	0	0	0	0	0	0	0	0	0	0	0	0	0	0	0	0	0	0	0	0	0	0	0	0	0	0	0	0	0	0	0	0	0	Fly BG2 neuronal cell line stably expressing exon1-htt-62Q or 18Q EGFP for aggregation.	1	0	0
5731	PTGER1	24198227	4	PGE2 E1 receptor antagonist SC-51089 at 40 �_g/kg/day chronically dosed in R6/1 by minipump for 28 d starting at 13 wks of age ameliorated deficits in motor coordination and balance (rotarod, beam walk, vertical pole tasks), long term memory (T maze, novel object recognition), mHtt nuclear inclusion, and hippocampal LTP. Synaptic markers (PSD95, GluA1) were also improved. Drug also had beneficial…	0	0	0	0	0	0	0	0	0	0	0	0	0	0	0	0	0	0	0	0	0	0	0	0	0	0	0	0	0	0	0	0	0	0	0	0	0	0	0	0	0	0	0	0	0
5743	PTGS2	15081595	4	Celecoxib had no effect on motor performance and shortened lifespan in the N171-82Q mouse HD model.	0	0	0	0	0	0	0	0	0	0	0	0	0	0	0	0	0	0	0	0	0	0	0	0	0	0	0	0	0	0	0	0	0	0	0	0	0	0	0	0	0	0	0	0	0
5757	PTMA	22110140	3	OE prevented, while siRNA KD enhanced, mHtt cell toxicity; the acidic domain of PTMA is required. Treatment of cells directly with PTMA also reduced mHtt toxicity.	0	0	0	0	0	0	0	0	0	0	0	0	0	0	0	0	0	0	0	0	0	0	0	0	0	0	0	0	0	0	0	0	0	0	0	0	0	0	0	0	0	HEK293 or ES cells transfected with exon1-Htt-73Q or 94Q, 55Q or 19Q	0	1	0
5791	PTPRE	23209424	3	siRNA KD decreased mHtt toxicity (caspase 3 activation) in HEK293T cells; Buck druggable genome screen.	0	0	0	0	0	0	0	0	0	0	0	0	0	0	0	0	0	0	0	0	0	0	0	0	0	0	0	0	0	0	0	0	0	0	0	0	0	0	0	0	mhtt induced rounding and detachment taken as signs of toxicity; growth factor deprivation induced caspase 3 activation used as readout.	HEK293T cells expressing N558-htt-141Q GFP	0	1	0
5837	PYGM	22413862	3	RNAi KD worsened the loss of touch sensitivity in worms expressing exon1-Htt-128Q.	0	0	0	0	0	0	0	0	0	0	0	0	0	0	0	0	0	T22F3.3	0	exon1-Htt-128Q	1	0	0	0	0	0	0	0	0	0	0	1	0	0	1	0	1	0	0	0	0	0	0	0	0
5860	QDPR	22413862	3	RNAi KD improved the loss of touch sensitivity in worms expressing exon1-Htt-128Q.	0	0	0	0	0	0	0	0	0	0	0	0	0	0	0	0	0	qdpr-1	0	exon1-Htt-128Q	1	0	0	0	0	0	0	0	0	1	0	0	0	0	1	0	1	0	0	0	0	0	0	0	0
5861	RAB1A	15084750	3	KD increased pure polyQ aggregation in worm genome wide screen.	0	0	0	0	0	0	0	0	0	0	0	0	0	0	0	0	0	0	0	24Q, 33Q, 35Q and 40Q YFP; polyQ	0	0	1	0	1	0	0	0	0	0	0	0	0	0	0	0	1	0	0	0	0	0	0	0	0
5861	RAB1A	20100940	3	RNAi KD in a genome wide screen decreased exon1-Htt-46Q aggregation in fly S2 cells	0	0	0	0	0	0	0	0	0	0	0	0	0	0	0	0	0	0	0	0	0	0	0	0	0	0	0	0	0	0	0	0	0	0	0	0	0	0	0	0	0	Drosophila S2 cells expressing exon 1-htt-46Q	0	1	0
5868	RAB5A	15084750	3	KD increased pure polyQ aggregation in worm genome wide screen.	0	0	0	0	0	0	0	0	0	0	0	0	0	0	0	0	0	0	0	24Q, 33Q, 35Q and 40Q YFP; polyQ	0	0	1	0	1	0	0	0	0	0	0	0	0	0	0	0	1	0	0	0	0	0	0	0	0
5868	RAB5A	18430781	3	OE in cell culture reduced mHtt toxicity and aggregation (and induced autophagy). KD did the reverse and blocked effects of rapamycin (autophagy inducer). GOF in fly decreased degeneration.	0	0	0	0	0	0	0	0	0	0	0	0	0	0	0	0	0	0	0	0	0	0	0	0	0	0	0	0	0	0	0	0	0	0	0	0	0	0	0	0	Effect of Rab5 DN or CA is not seen in Atg (-/-) cells, indicating dependence of autophagy. Rab5 inhibition abrogated effects of autophay enhancers rapamycin (mTOR inhibitor) or L-690,330 (IMPase inhibitor). Rab5 DN decreased, and OE of CA or wt Rab5 increased, number of cells with LC3-positive autophagic vesicles, suggesting that Rab5 increases autophagosome synthesis	COS-7 cells transfected with exon1-htt-74Q and MEF Atg(+/+) or (-/-) cells transfected with mhtt; non neuronal	1	0	0
5889	RAD51C	23209424	3	siRNA KD decreased mHtt toxicity (caspase 3 activation) in HEK293T cells; Buck druggable genome screen.	0	0	0	0	0	0	0	0	0	0	0	0	0	0	0	0	0	0	0	0	0	0	0	0	0	0	0	0	0	0	0	0	0	0	0	0	0	0	0	0	mhtt induced rounding and detachment taken as signs of toxicity; growth factor deprivation induced caspase 3 activation used as readout.	HEK293T cells expressing N558-htt-141Q GFP	0	1	0
5894	RAF1	23209424	3	RNAi KD improved HD fly climbing behavior but had no effect on mHtt-induced toxicity (caspase 3 activation) in HEK293T cells; however, RAF inhibitor GW5074 decreased mHtt toxicity; Buck screen of druggable genome.	0	0	0	0	0	0	0	0	0	0	0	0	0	0	0	0	0	0	0	0	0	0	0	0	0	0	0	0	0	0	0	0	0	0	0	0	0	0	0	0	mhtt induced rounding and detachment taken as signs of toxicity; growth factor deprivation induced caspase 3 activation used as readout.	HEK293T cells expressing N558-htt-141Q GFP	0	1	0
5901	RAN	15084750	3	KD increased pure polyQ aggregation in worm genome wide screen.	0	0	0	0	0	0	0	0	0	0	0	0	0	0	0	0	0	0	0	24Q, 33Q, 35Q and 40Q YFP; polyQ	0	0	1	0	1	0	0	0	0	0	0	0	0	0	0	0	1	0	0	0	0	0	0	0	0
5903	RANBP2	20100940	3	RNAi KD in a genome wide screen decreased exon1-Htt-46Q aggregation in fly S2 cells	0	0	0	0	0	0	0	0	0	0	0	0	0	0	0	0	0	0	0	0	0	0	0	0	0	0	0	0	0	0	0	0	0	0	0	0	0	0	0	0	0	Drosophila S2 cells expressing exon 1-htt-46Q	0	1	0
5908	RAP1B	22413862	3	RNAi KD improved the loss of touch sensitivity in worms expressing exon1-Htt-128Q.	0	0	0	0	0	0	0	0	0	0	0	0	0	0	0	0	0	rap-1	0	exon1-Htt-128Q	1	0	0	0	0	0	0	0	0	1	0	0	0	0	1	0	1	0	0	0	0	0	0	0	0
5912	RAP2B	18391949	3	S17N Rap2B (dominant negative) decreased mHtt aggregation and increased LC3-II levels, and abrogated ability of Epac activator 8-CPT-2-Me-cAMP to increase aggregation.	0	0	0	0	0	0	0	0	0	0	0	0	0	0	0	0	0	0	0	0	0	0	0	0	0	0	0	0	0	0	0	0	0	0	0	0	0	0	0	0	Forskolin activate Rap2B in PC12 and COS-7 cells.	COS-7 non-neuronal cell line transfected with exon1-htt-74Q	0	1	0
5970	RELA	20232225	3	p65-/- MEF cells are more sensitive than wt cells to mHtt toxicity, associated with reduced anti-oxidant proteins and increased ROS. NFkB activity is reduced by mHtt.	0	0	0	0	0	0	0	0	0	0	0	0	0	0	0	0	0	0	0	0	0	0	0	0	0	0	0	0	0	0	0	0	0	0	0	0	0	0	0	0	anti-oxidant proteins Sod2 and Trx2 reduced.	MEF wt or p65-/- transfected with exon1-htt-120Q, 53Q or 18Q	0	1	0
5976	UPF1	20100940	3	RNAi KD in a genome wide screen increased exon1-Htt-46Q aggregation in fly S2 cells	0	0	0	0	0	0	0	0	0	0	0	0	0	0	0	0	0	0	0	0	0	0	0	0	0	0	0	0	0	0	0	0	0	0	0	0	0	0	0	0	0	Drosophila S2 cells expressing exon 1-htt-46Q	0	1	0
5978	REST	17565993	3	Upregulation of BDNF measured with compounds from a RE1/NRSE silencing screendecreased toxicity in cell culture.	0	0	0	0	0	0	0	0	0	0	0	0	0	0	0	0	0	0	0	0	0	0	0	0	0	0	0	0	0	0	0	0	0	0	0	0	0	0	0	0	upregulation of BDNF measured with compounds from a RE1/NRSE silencing screen.	STHdhQ111; neuronal line FL-htt	1	0	0
5997	RGS2	21779398	3	shRNA KD reduced cell death in primary neurons transfected with N171-htt-82Q; OE did the opposite. No effect on aggregation or mHtt clearance.	0	0	0	0	0	0	0	0	0	0	0	0	0	0	0	0	0	0	0	0	0	0	0	0	0	0	0	0	0	0	0	0	0	0	0	0	0	0	0	0	Neuroprotection correlated with ERK activation; also protected against 3NP toxicity in cell culture.	Primary striatal neurons transduced with N171-Htt-82Q	0	0	1
6009	RHEB	15146184	3	OE in cell culture model increased toxicity and increased aggregation.	0	0	0	0	0	0	0	0	0	0	0	0	0	0	0	0	0	0	0	0	0	0	0	0	0	0	0	0	0	0	0	0	0	0	0	0	0	0	0	0	Rheb overexpression increases mTOR activity and inhibits autophagy, leading to increased toxicity|mTOR is co-localized with mhtt in the cytoplasm.	non-neuronal cell; COS-7 transfected with exon1-htt-74Q or 103Q	0	1	0
6009	RHEB	19789644	3	RNAi KD decreased aggregation (inclusion #, amount per cell) in fly neuronal cell line, and increased aggregate size in adult fly neurons in vivo. OE enhances eye degeneration.	0	0	0	0	0	0	0	0	0	0	0	0	0	0	0	0	0	0	0	0	0	0	0	0	0	0	0	0	0	0	0	0	0	0	0	0	0	0	0	0	0	Fly BG2 neuronal cell line stably expressing exon1-htt-62Q or 18Q EGFP for aggregation.	1	0	0
6093	ROCK1	15716359	3	Combination of SAHA, cystamine, Congo Red, and Rock1 inhibitor in fly model decreased degeneration.	0	0	0	0	0	0	0	0	0	0	0	0	0	0	0	0	0	0	0	0	0	0	0	0	0	0	0	0	0	0	0	0	0	0	0	0	0	0	0	0	0	0	0	0	0
6093	ROCK1	14622574	3	Inhibitor of Rock1 decreased degeneration in HD flies; and decreased aggregation.	0	0	0	0	0	0	0	0	0	0	0	0	0	0	0	0	0	0	0	0	0	0	0	0	0	0	0	0	0	0	0	0	0	0	0	0	0	0	0	0	Dominant negative ROCK and Rac1 moderately decreased polyQ aggregation; dominant positive Rac1 increased aggregation; effect of Rac1 depends on its interaction with ROCK but not with JNK activation; dominant negative and positive mutants of RhoQ and Cdc42 both increased aggregation.	HEK293 transfected with Androgen Receptor (AR) N127 Q65, non-neuronal	0	1	0
6093	ROCK1	18423405	3	OE of ROCK1 (or PKN2) increased aggregation; siNRA KD decreased aggregation and reduced the effect of Y-27632 on inhibiting aggregation (mHtt or AR65Q), while KD of both ROCK1 and PKN2 abolished it.	0	0	0	0	0	0	0	0	0	0	0	0	0	0	0	0	0	0	0	0	0	0	0	0	0	0	0	0	0	0	0	0	0	0	0	0	0	0	0	0	0	HEK293 transfected with exon1-htt-72Q CFP/YFP	0	1	0
6093	ROCK1	18573880	3	Reduction of mHtt aggregation by the ROCK inhibitor Y-27632 is lost when PFN1 is koncked down by siRNA.	0	0	0	0	0	0	0	0	0	0	0	0	0	0	0	0	0	0	0	0	0	0	0	0	0	0	0	0	0	0	0	0	0	0	0	0	0	0	0	0	PFN1 needed for the anti-aggregation effect	Rat primary cortical neurons transfected with exon1-htt-72Q	0	0	1
6093	ROCK1	19278999	3	ROCK inhibitor Y-27632 decreases aggregation of mutant Htt, AR, ataxin 3 and atrophin 1, and cell toxicity of mHtt. Other ROCK inhibitors also effective in reducing mHtt aggregation. Y-27632 also increases mHtt turnover via autophagy (blocked by 3MA) and UPS (blocked by MG-132) relative to wt Htt; effect on mHtt is completely lost when both pathways are blocked. Y-27632 induces autophagy and UPS …	0	0	0	0	0	0	0	0	0	0	0	0	0	0	0	0	0	0	0	0	0	0	0	0	0	0	0	0	0	0	0	0	0	0	0	0	0	0	0	0	shRNA KD reduced mhtt aggregation; moderate induction of UPS but not autophagy, which is induced with KD of both ROCK1 and 2.	Neuro2a inducible for exon1-htt-150Q, 60Q, 16Q EGFP; neuronal line	1	0	0
6093	ROCK1	22929228	3	ROCK inhibitor Y-27632 reduced mHtt aggregation and toxicity in N2a cells (effect blocked by KD of VIM); and reversed sequestration of IRBIT to perinuclear inclusions due to WT VIM (but not SE or SA mutants).	0	0	0	0	0	0	0	0	0	0	0	0	0	0	0	0	0	0	0	0	0	0	0	0	0	0	0	0	0	0	0	0	0	0	0	0	0	0	0	0	Sequestration of IRBIT by VIM as another outcome measure	N2a cells expressing exon1-Htt-150Q or 60Q or 16Q	1	0	0
6093	ROCK1	19591939	4	ROCK inhibitor Y-27632 when given at 100 mg/kg/day in drinking water, improved rotarod performance and reduced soluble brain exon1-mHtt levels in R6/2 but had no effect on any other outcome.	0	0	0	0	0	0	0	0	0	0	0	0	0	0	0	0	0	0	0	0	0	0	0	0	0	0	0	0	0	0	0	0	0	0	0	0	0	0	0	0	0	0	0	0	0
6096	RORB	15084750	3	KD increased pure polyQ aggregation in worm genome wide screen.	0	0	0	0	0	0	0	0	0	0	0	0	0	0	0	0	0	0	0	24Q, 33Q, 35Q and 40Q YFP; polyQ	0	0	1	0	1	0	0	0	0	0	0	0	0	0	0	0	1	0	0	0	0	0	0	0	0
6125	RPL5	15084750	3	KD increased pure polyQ aggregation in worm genome wide screen.	0	0	0	0	0	0	0	0	0	0	0	0	0	0	0	0	0	0	0	24Q, 33Q, 35Q and 40Q YFP; polyQ	0	0	1	0	1	0	0	0	0	0	0	0	0	0	0	0	1	0	0	0	0	0	0	0	0
6125	RPL5	22413862	3	RNAi KD worsened the loss of touch sensitivity in worms expressing exon1-Htt-128Q.	0	0	0	0	0	0	0	0	0	0	0	0	0	0	0	0	0	rpl-5	0	exon1-Htt-128Q	1	0	0	0	0	0	0	0	0	0	0	1	0	0	1	0	1	0	0	0	0	0	0	0	0
6128	RPL6	15084750	3	KD increased pure polyQ aggregation in worm genome wide screen.	0	0	0	0	0	0	0	0	0	0	0	0	0	0	0	0	0	0	0	24Q, 33Q, 35Q and 40Q YFP; polyQ	0	0	1	0	1	0	0	0	0	0	0	0	0	0	0	0	1	0	0	0	0	0	0	0	0
6129	RPL7	15084750	3	KD increased pure polyQ aggregation in worm genome wide screen.	0	0	0	0	0	0	0	0	0	0	0	0	0	0	0	0	0	0	0	24Q, 33Q, 35Q and 40Q YFP; polyQ	0	0	1	0	1	0	0	0	0	0	0	0	0	0	0	0	1	0	0	0	0	0	0	0	0
6130	RPL7A	15084750	3	KD increased pure polyQ aggregation in worm genome wide screen.	0	0	0	0	0	0	0	0	0	0	0	0	0	0	0	0	0	0	0	24Q, 33Q, 35Q and 40Q YFP; polyQ	0	0	1	0	1	0	0	0	0	0	0	0	0	0	0	0	1	0	0	0	0	0	0	0	0
6132	RPL8	15084750	3	KD increased pure polyQ aggregation in worm genome wide screen.	0	0	0	0	0	0	0	0	0	0	0	0	0	0	0	0	0	0	0	24Q, 33Q, 35Q and 40Q YFP; polyQ	0	0	1	0	1	0	0	0	0	0	0	0	0	0	0	0	1	0	0	0	0	0	0	0	0
6135	RPL11	22413862	3	RNAi KD improved the loss of touch sensitivity in worms expressing exon1-Htt-128Q.	0	0	0	0	0	0	0	0	0	0	0	0	0	0	0	0	0	rpl-11.1	0	exon1-Htt-128Q	1	0	0	0	0	0	0	0	0	1	0	0	0	0	1	0	1	0	0	0	0	0	0	0	0
6137	RPL13	15084750	3	KD increased pure polyQ aggregation in worm genome wide screen.	0	0	0	0	0	0	0	0	0	0	0	0	0	0	0	0	0	0	0	24Q, 33Q, 35Q and 40Q YFP; polyQ	0	0	1	0	1	0	0	0	0	0	0	0	0	0	0	0	1	0	0	0	0	0	0	0	0
6138	RPL15	15084750	3	KD increased pure polyQ aggregation in worm genome wide screen.	0	0	0	0	0	0	0	0	0	0	0	0	0	0	0	0	0	0	0	24Q, 33Q, 35Q and 40Q YFP; polyQ	0	0	1	0	1	0	0	0	0	0	0	0	0	0	0	0	1	0	0	0	0	0	0	0	0
6139	RPL17	15084750	3	KD increased pure polyQ aggregation in worm genome wide screen.	0	0	0	0	0	0	0	0	0	0	0	0	0	0	0	0	0	0	0	24Q, 33Q, 35Q and 40Q YFP; polyQ	0	0	1	0	1	0	0	0	0	0	0	0	0	0	0	0	1	0	0	0	0	0	0	0	0
6141	RPL18	15084750	3	KD increased pure polyQ aggregation in worm genome wide screen.	0	0	0	0	0	0	0	0	0	0	0	0	0	0	0	0	0	0	0	24Q, 33Q, 35Q and 40Q YFP; polyQ	0	0	1	0	1	0	0	0	0	0	0	0	0	0	0	0	1	0	0	0	0	0	0	0	0
6142	RPL18A	15084750	3	KD increased pure polyQ aggregation in worm genome wide screen.	0	0	0	0	0	0	0	0	0	0	0	0	0	0	0	0	0	0	0	24Q, 33Q, 35Q and 40Q YFP; polyQ	0	0	1	0	1	0	0	0	0	0	0	0	0	0	0	0	1	0	0	0	0	0	0	0	0
6143	RPL19	15084750	3	KD increased pure polyQ aggregation in worm genome wide screen.	0	0	0	0	0	0	0	0	0	0	0	0	0	0	0	0	0	0	0	24Q, 33Q, 35Q and 40Q YFP; polyQ	0	0	1	0	1	0	0	0	0	0	0	0	0	0	0	0	1	0	0	0	0	0	0	0	0
6146	RPL22	15084750	3	KD increased pure polyQ aggregation in worm genome wide screen.	0	0	0	0	0	0	0	0	0	0	0	0	0	0	0	0	0	0	0	24Q, 33Q, 35Q and 40Q YFP; polyQ	0	0	1	0	1	0	0	0	0	0	0	0	0	0	0	0	1	0	0	0	0	0	0	0	0
6146	RPL22	22413862	3	RNAi KD worsened the loss of touch sensitivity in worms expressing exon1-Htt-128Q.	0	0	0	0	0	0	0	0	0	0	0	0	0	0	0	0	0	rpl-22	0	exon1-Htt-128Q	1	0	0	0	0	0	0	0	0	0	0	1	0	0	1	0	1	0	0	0	0	0	0	0	0
6147	RPL23A	22413862	3	RNAi KD improved the loss of touch sensitivity in worms expressing exon1-Htt-128Q.	0	0	0	0	0	0	0	0	0	0	0	0	0	0	0	0	0	rpl-25.2	0	exon1-Htt-128Q	1	0	0	0	0	0	0	0	0	1	0	0	0	0	1	0	1	0	0	0	0	0	0	0	0
6152	RPL24	15084750	3	KD increased pure polyQ aggregation in worm genome wide screen.	0	0	0	0	0	0	0	0	0	0	0	0	0	0	0	0	0	0	0	24Q, 33Q, 35Q and 40Q YFP; polyQ	0	0	1	0	1	0	0	0	0	0	0	0	0	0	0	0	1	0	0	0	0	0	0	0	0
6154	RPL26	15084750	3	KD increased pure polyQ aggregation in worm genome wide screen.	0	0	0	0	0	0	0	0	0	0	0	0	0	0	0	0	0	0	0	24Q, 33Q, 35Q and 40Q YFP; polyQ	0	0	1	0	1	0	0	0	0	0	0	0	0	0	0	0	1	0	0	0	0	0	0	0	0
6160	RPL31	15084750	3	KD increased pure polyQ aggregation in worm genome wide screen.	0	0	0	0	0	0	0	0	0	0	0	0	0	0	0	0	0	0	0	24Q, 33Q, 35Q and 40Q YFP; polyQ	0	0	1	0	1	0	0	0	0	0	0	0	0	0	0	0	1	0	0	0	0	0	0	0	0
6170	RPL39	15084750	3	KD increased pure polyQ aggregation in worm genome wide screen.	0	0	0	0	0	0	0	0	0	0	0	0	0	0	0	0	0	0	0	24Q, 33Q, 35Q and 40Q YFP; polyQ	0	0	1	0	1	0	0	0	0	0	0	0	0	0	0	0	1	0	0	0	0	0	0	0	0
6175	RPLP0	15084750	3	KD increased pure polyQ aggregation in worm genome wide screen.	0	0	0	0	0	0	0	0	0	0	0	0	0	0	0	0	0	0	0	24Q, 33Q, 35Q and 40Q YFP; polyQ	0	0	1	0	1	0	0	0	0	0	0	0	0	0	0	0	1	0	0	0	0	0	0	0	0
6181	RPLP2	22413862	3	RNAi KD improved the loss of touch sensitivity in worms expressing exon1-Htt-128Q.	0	0	0	0	0	0	0	0	0	0	0	0	0	0	0	0	0	C37A2.7	0	exon1-Htt-128Q	1	0	0	0	0	0	0	0	0	1	0	0	0	0	1	0	1	0	0	0	0	0	0	0	0
6187	RPS2	15084750	3	KD increased pure polyQ aggregation in worm genome wide screen.	0	0	0	0	0	0	0	0	0	0	0	0	0	0	0	0	0	0	0	24Q, 33Q, 35Q and 40Q YFP; polyQ	0	0	1	0	1	0	0	0	0	0	0	0	0	0	0	0	1	0	0	0	0	0	0	0	0
6188	RPS3	15084750	3	KD increased pure polyQ aggregation in worm genome wide screen.	0	0	0	0	0	0	0	0	0	0	0	0	0	0	0	0	0	0	0	24Q, 33Q, 35Q and 40Q YFP; polyQ	0	0	1	0	1	0	0	0	0	0	0	0	0	0	0	0	1	0	0	0	0	0	0	0	0
6189	RPS3A	15084750	3	KD increased pure polyQ aggregation in worm genome wide screen.	0	0	0	0	0	0	0	0	0	0	0	0	0	0	0	0	0	0	0	24Q, 33Q, 35Q and 40Q YFP; polyQ	0	0	1	0	1	0	0	0	0	0	0	0	0	0	0	0	1	0	0	0	0	0	0	0	0
6193	RPS5	15084750	3	KD increased pure polyQ aggregation in worm genome wide screen.	0	0	0	0	0	0	0	0	0	0	0	0	0	0	0	0	0	0	0	24Q, 33Q, 35Q and 40Q YFP; polyQ	0	0	1	0	1	0	0	0	0	0	0	0	0	0	0	0	1	0	0	0	0	0	0	0	0
6195	RPS6KA1	22041125	3	Rsk1 and Rsk2 activity protects against toxicity induced by FL mHtt-75Q transfection of HdhQ7/Q7 cells (siRNA and inhibitor BI-D1870 increased, while OE reduced, mHtt toxicity).	0	0	0	0	0	0	0	0	0	0	0	0	0	0	0	0	0	0	0	0	0	0	0	0	0	0	0	0	0	0	0	0	0	0	0	0	0	0	0	0	0	HdhQ7/Q7 transfected with FL-Htt-75Q	1	0	0
6197	RPS6KA3	22041125	3	Rsk1 and Rsk2 activity protects against toxicity induced by FL mHtt-75Q transfection of HdhQ7/Q7 cells (siRNA and inhibitor BI-D1870 increased, while OE reduced, mHtt toxicity).	0	0	0	0	0	0	0	0	0	0	0	0	0	0	0	0	0	0	0	0	0	0	0	0	0	0	0	0	0	0	0	0	0	0	0	0	0	0	0	0	0	HdhQ7/Q7 transfected with FL-Htt-75Q	1	0	0
6199	RPS6KB2	16505167	3	siRNA KD caused cell death in a cell line in which mHtt production was halted (expression of this gene increased by mHtt).	0	0	0	0	0	0	0	0	0	0	0	0	0	0	0	0	0	0	0	0	0	0	0	0	0	0	0	0	0	0	0	0	0	0	0	0	0	0	0	0	cell death	N2a inducible cells, exon1-htt-103Q or 65Q or 25Q, mCFP; neuronal line	1	0	0
6204	RPS10	15084750	3	KD increased pure polyQ aggregation in worm genome wide screen.	0	0	0	0	0	0	0	0	0	0	0	0	0	0	0	0	0	0	0	24Q, 33Q, 35Q and 40Q YFP; polyQ	0	0	1	0	1	0	0	0	0	0	0	0	0	0	0	0	1	0	0	0	0	0	0	0	0
6206	RPS12	15084750	3	KD increased pure polyQ aggregation in worm genome wide screen.	0	0	0	0	0	0	0	0	0	0	0	0	0	0	0	0	0	0	0	24Q, 33Q, 35Q and 40Q YFP; polyQ	0	0	1	0	1	0	0	0	0	0	0	0	0	0	0	0	1	0	0	0	0	0	0	0	0
6209	RPS15	15084750	3	KD increased pure polyQ aggregation in worm genome wide screen.	0	0	0	0	0	0	0	0	0	0	0	0	0	0	0	0	0	0	0	24Q, 33Q, 35Q and 40Q YFP; polyQ	0	0	1	0	1	0	0	0	0	0	0	0	0	0	0	0	1	0	0	0	0	0	0	0	0
6210	RPS15A	22413862	3	RNAi KD improved the loss of touch sensitivity in worms expressing exon1-Htt-128Q.	0	0	0	0	0	0	0	0	0	0	0	0	0	0	0	0	0	rps-22	0	exon1-Htt-128Q	1	0	0	0	0	0	0	0	0	1	0	0	0	0	1	0	1	0	0	0	0	0	0	0	0
6217	RPS16	15084750	3	KD increased pure polyQ aggregation in worm genome wide screen.	0	0	0	0	0	0	0	0	0	0	0	0	0	0	0	0	0	0	0	24Q, 33Q, 35Q and 40Q YFP; polyQ	0	0	1	0	1	0	0	0	0	0	0	0	0	0	0	0	1	0	0	0	0	0	0	0	0
6222	RPS18	15084750	3	KD increased pure polyQ aggregation in worm genome wide screen.	0	0	0	0	0	0	0	0	0	0	0	0	0	0	0	0	0	0	0	24Q, 33Q, 35Q and 40Q YFP; polyQ	0	0	1	0	1	0	0	0	0	0	0	0	0	0	0	0	1	0	0	0	0	0	0	0	0
6227	RPS21	15084750	3	KD increased pure polyQ aggregation in worm genome wide screen.	0	0	0	0	0	0	0	0	0	0	0	0	0	0	0	0	0	0	0	24Q, 33Q, 35Q and 40Q YFP; polyQ	0	0	1	0	1	0	0	0	0	0	0	0	0	0	0	0	1	0	0	0	0	0	0	0	0
6237	RRAS	23209424	3	RNAi KD improved HD fly climbing behavior; siRNA KD decreased mHtt-induced toxicity (caspase 3 activation) in HEK293T and HdhQ111/Q111 cells;and of mHtt aggregation in HEK293T cells; Buck screen of druggable genome.	0	0	0	0	0	0	0	0	0	0	0	0	0	0	0	0	0	0	0	0	0	0	0	0	0	0	0	0	0	0	0	0	0	0	0	0	0	0	0	0	mhtt induced rounding and detachment taken as signs of toxicity; growth factor deprivation induced caspase 3 activation used as readout in both HEK293T and in HdhQ111/Q111 cells.	HEK293T cells expressing N558-htt-141Q GFP; HdhQ111/Q111 vs. Q7/Q7 KI cells	1	1	0
6249	CLIP1	17500595	3	Kaltenbach fly screen of Htt interactome (original gene KIAA1229). 2 LOF alleles increased degeneration.	0	0	0	0	0	0	0	0	0	0	0	0	0	0	0	0	0	0	0	0	0	0	0	0	0	0	0	0	0	0	0	0	0	0	0	0	0	0	0	0	0	0	0	0	0
6261	RYR1	23131566	3	Inhibitors of RyR but not IP3R prevented toxicity of mHtt in cortical neurons transfected with exon1-Htt-150Q (and in striatal neurons). OE of RyR1 in HEK 293T cells with mHtt increased toxicity. Consistent with increased Ca2+ leak through RyR channels in transfected cells and in R6/2 neurons. Co-expression with RyR1 stabilizer FKBP12 suppressed Ca2+ leak and toxicity.	0	0	0	0	0	0	0	0	0	0	0	0	0	0	0	0	0	0	0	0	0	0	0	0	0	0	0	0	0	0	0	0	0	0	0	0	0	0	0	0	Calcium through RyRs also measured	primary cortical neurons and striatal neurons transfected with exon1-Htt-150Q or 17Q; HEK 293T cells and acutely dissociated R6/2 neurons for Ca studies	0	0	1
6286	S100P	16505167	3	siRNA KD blocked mHtt aggregate clearance in a cell line in which mHtt production was halted (expression of this gene increased by mHtt).	0	0	0	0	0	0	0	0	0	0	0	0	0	0	0	0	0	0	0	0	0	0	0	0	0	0	0	0	0	0	0	0	0	0	0	0	0	0	0	0	0	N2a inducible cells, exon1-htt-103Q or 65Q or 25Q, mCFP; neuronal line	1	0	0
6311	ATXN2	18271626	3	OE worsened eye degeneration in two HD fly models, as it also did for a SCA3 fly model.	0	0	0	0	0	0	0	0	0	0	0	0	0	0	0	0	0	0	0	0	0	0	0	0	0	0	0	0	0	0	0	0	0	0	0	0	0	0	0	0	0	0	0	0	0
6311	ATXN2	20100940	3	RNAi KD in a genome wide screen decreased exon1-Htt-46Q aggregation in fly S2 cells	0	0	0	0	0	0	0	0	0	0	0	0	0	0	0	0	0	0	0	0	0	0	0	0	0	0	0	0	0	0	0	0	0	0	0	0	0	0	0	0	0	Drosophila S2 cells expressing exon 1-htt-46Q	0	1	0
6323	SCN1A	19915593	3	Blocking synaptic activity with TTX decreased the number of mHtt-containing inclusions in transfected neurons, and caused toxicity when applied with non-lethal dose of glutamate (50uM).	0	0	0	0	0	0	0	0	0	0	0	0	0	0	0	0	0	0	0	0	0	0	0	0	0	0	0	0	0	0	0	0	0	0	0	0	0	0	0	0	Lowered TCP-1 protein levels.|Electrophysiological studies of synaptic transmission.	Rat primary cortical or striatal neurons transfected with exon1-htt-148Q or 18Q, or with FL-htt-44Q	0	0	1
6352	CCL5	18367595	3	R6/2 astrocyte-conditioned media caused primary cortical neurons to grow less-mature neurites, migrate more slowly, and exhibit lower calcium influx after depolarization than those maintained in wild-type conditioned media. Supplementing R6/2 astrocyte media with CCL5 reverted it to wt media.	0	0	0	0	0	0	0	0	0	0	0	0	0	0	0	0	0	0	0	0	0	0	0	0	0	0	0	0	0	0	0	0	0	0	0	0	0	0	0	0	Supplementing media conditioned by R6/2 astrocytes with CCL5 reverted it to media conditioned by wt astrocytes. R6/2 astrocyte media caused primary cortical neurons to grow less-mature neurites, migrate more slowly, and exhibit lower calcium influx after depolarization than those maintained in wild-type conditioned media.|HttFunc	primary cortical neurons in conditioned media from R6/2 or wt astrocytes	0	0	1
6389	SDHA	16452635	3	OE by lenti restored mitochondrial membrane potential and reduced toxicity of mHtt in neurons.	0	0	0	0	0	0	0	0	0	0	0	0	0	0	0	0	0	0	0	0	0	0	0	0	0	0	0	0	0	0	0	0	0	0	0	0	0	0	0	0	Reduced complex II expression in HD patient brains; altered complex II, reduced SDH and mitochondrial membrane potential in mhtt neurons.	Rat primary striatal neurons transfected with N171-htt-82Q	0	0	1
6389	SDHA	18267960	3	OE with lenti SDHA reduced cell death caused by synergistic toxicity of DA and mHtt (at sub-lethal doses for each alone).	0	0	0	0	0	0	0	0	0	0	0	0	0	0	0	0	0	0	0	0	0	0	0	0	0	0	0	0	0	0	0	0	0	0	0	0	0	0	0	0	DA acting via D2 receptor decreases mitochondrial complex II and SDHA levels in striatal neurons expressing mhtt.	Primary striatal neurons trasduced with lenti N171-htt-82Q or 19Q.	0	0	1
6390	SDHB	16452635	3	OE by lenti restored mitochondrial membrane potential and reduced toxicity of mHtt in neurons.	0	0	0	0	0	0	0	0	0	0	0	0	0	0	0	0	0	0	0	0	0	0	0	0	0	0	0	0	0	0	0	0	0	0	0	0	0	0	0	0	Reduced complex II expression in HD patient brains; altered complex II, reduced SDH and mitochondrial membrane potential in mhtt neurons.	Rat primary striatal neurons transfected with N171-htt-82Q	0	0	1
6390	SDHB	18267960	3	OE with lenti SDHB reduced cell death caused by synergistic toxicity of DA and mHtt (at sub-lethal doses for each alone).	0	0	0	0	0	0	0	0	0	0	0	0	0	0	0	0	0	0	0	0	0	0	0	0	0	0	0	0	0	0	0	0	0	0	0	0	0	0	0	0	DA acting via D2 receptor decreases mitochondrial complex II and SDHB levels in striatal neurons expressing mhtt.	Primary striatal neurons trasduced with lenti N171-htt-82Q or 19Q.	0	0	1
6396	SEC13	22413862	3	RNAi KD worsened the loss of touch sensitivity in worms expressing exon1-Htt-128Q.	0	0	0	0	0	0	0	0	0	0	0	0	0	0	0	0	0	npp-20	0	exon1-Htt-128Q	1	0	0	0	0	0	0	0	0	0	0	1	0	0	1	0	1	0	0	0	0	0	0	0	0
6399	TRAPPC2	22413862	3	RNAi KD improved the loss of touch sensitivity in worms expressing exon1-Htt-128Q.	0	0	0	0	0	0	0	0	0	0	0	0	0	0	0	0	0	sedl-1	0	exon1-Htt-128Q	1	0	0	0	0	0	0	0	0	1	0	0	0	0	1	0	1	0	0	0	0	0	0	0	0
6416	MAP2K4	9786889	3	Dominant negative OE decreased mHtt toxicity in hippocampal cell line.	0	0	0	0	0	0	0	0	0	0	0	0	0	0	0	0	0	0	0	0	0	0	0	0	0	0	0	0	0	0	0	0	0	0	0	0	0	0	0	0	wt SEK1 has no effect on basal or mhtt-induced apoptotic death (TUNEL staining; blocked by caspase peptide inhibitors). mHtt also induced JNK activation as measure by pull down kinase assay.	HN33 hippocampal cell line transfected with FL-htt-89Q or 16Q, 48Q; neuronal line	1	0	0
6441	SFTPD	22413862	3	RNAi KD improved the loss of touch sensitivity in worms expressing exon1-Htt-128Q.	0	0	0	0	0	0	0	0	0	0	0	0	0	0	0	0	0	bli-1|col-89|col-91|col-94	0	exon1-Htt-128Q	1	0	0	0	0	0	0	0	0	1	0	0	0	0	1	0	1	0	0	0	0	0	0	0	0
6449	SGTA	22413862	3	RNAi KD improved the loss of touch sensitivity in worms expressing exon1-Htt-128Q.	0	0	0	0	0	0	0	0	0	0	0	0	0	0	0	0	0	sgt-1	0	exon1-Htt-128Q	1	0	0	0	0	0	0	0	0	1	0	0	0	0	1	0	1	0	0	0	0	0	0	0	0
6453	ITSN1	17550941	3	GOF in fly increased degeneration. OE increased mHtt and ARpolyQ aggregation and KD did the opposite in cell culture.	0	0	0	0	0	0	0	0	0	0	0	0	0	0	0	0	0	0	0	0	0	0	0	0	0	0	0	0	0	0	0	0	0	0	0	0	0	0	0	0	ITSN binds to interactors of Htt in Y2H assay, and associates with htt aggregates in cytosol. KD of ITSN decreased aggregation, OE increased aggregation.|Htt-103Q blocks ITSN's ability to enhance EGFR signaling.	COS cells transfected with exon1-htt-65Q or 23Q; non-neuronal	0	1	0
6455	SH3GL1	22413862	3	RNAi KD improved the loss of touch sensitivity in worms expressing exon1-Htt-128Q.	0	0	0	0	0	0	0	0	0	0	0	0	0	0	0	0	0	unc-57	0	exon1-Htt-128Q	1	0	0	0	0	0	0	0	0	1	0	0	0	0	1	0	1	0	0	0	0	0	0	0	0
6457	SH3GL3	17928447	3	Loss of function enhanced loss of touch sensitivity (without cell death) in worms expressing exon1-Htt-128Q.	0	0	0	0	0	0	0	0	0	0	0	0	0	0	0	0	0	0	0	exon1-htt-128Q	1	0	0	0	0	0	0	0	0	0	0	0	0	0	1	0	1	1	0	0	0	0	0	0	0
6477	SIAH1	16492755	3	OE in cell culture increased toxicity.	0	0	0	0	0	0	0	0	0	0	0	0	0	0	0	0	0	0	0	0	0	0	0	0	0	0	0	0	0	0	0	0	0	0	0	0	0	0	0	0	GAPDH increased mhtt (both forms) and polyQ toxicity, no effect on 23Q. Siah-delta RING (no ubiquitin E3 ligase activity) also increased mhtt toxicity but not Siah-delta NLS (no nucleus translocation). |GAPDH mutants that cannot bind Siah1 prevent translocation. Depletion of GAPDH or Siah1 by RNA interference diminishes nuclear translocation of mHtt.|HttLocal	N2a cells transfected with N171-htt-82Q or N427-htt-148Q or pure 82Q; neuronal line	1	0	0
6500	SKP1	20100940	3	RNAi KD in a genome wide screen increased exon1-Htt-46Q aggregation in fly S2 cells	0	0	0	0	0	0	0	0	0	0	0	0	0	0	0	0	0	0	0	0	0	0	0	0	0	0	0	0	0	0	0	0	0	0	0	0	0	0	0	0	0	Drosophila S2 cells expressing exon 1-htt-46Q	0	1	0
6500	SKP1	23171848	3	RNAi KD in HD flies worsened eye degeneration and larval survival (similar effects seen in the MJD and pure polyQ fly models).	0	0	0	0	0	0	0	0	0	0	0	0	0	0	0	0	0	0	0	0	0	0	0	0	0	0	0	0	0	0	0	0	0	0	0	0	0	0	0	0	0	0	0	0	0
6506	SLC1A2	18353560	4	Ceftriaxone dosed at 200 mg/kg, i.p., for 5 days starting at 6 wks of age in R6/2. This improved clasping and twitching, motor behavior in a plus maze, and open field climbing.	0	0	0	0	0	0	0	0	0	0	0	0	0	0	0	0	0	0	0	0	0	0	0	0	0	0	0	0	0	0	0	0	0	0	0	0	0	0	0	0	0	0	0	0	0
6513	SLC2A1	20566711	3	OE of the glucose transporter improved climbing behavior and extended lifespan of the pan-glial HD fly model.	0	0	0	0	0	0	0	0	0	0	0	0	0	0	0	0	0	0	0	0	0	0	0	0	0	0	0	0	0	0	0	0	0	0	0	0	0	0	0	0	0	0	0	0	0
6515	SLC2A3	22413862	3	RNAi KD improved the loss of touch sensitivity in worms expressing exon1-Htt-128Q.	0	0	0	0	0	0	0	0	0	0	0	0	0	0	0	0	0	H17B01.1	0	exon1-Htt-128Q	1	0	0	0	0	0	0	0	0	1	0	0	0	0	1	0	1	0	0	0	0	0	0	0	0
6529	SLC6A1	19915593	3	The GABA reuptake blocker NO-711, by blocking synaptic activity, decreased the number of mHtt-containing inclusions in transfected neurons, and caused toxicity when applied with non-lethal dose of glutamate (50uM).	0	0	0	0	0	0	0	0	0	0	0	0	0	0	0	0	0	0	0	0	0	0	0	0	0	0	0	0	0	0	0	0	0	0	0	0	0	0	0	0	Electrophysiological studies of synaptic transmission.	Rat primary cortical or striatal neurons transfected with exon1-htt-148Q or 18Q, or with FL-htt-44Q	0	0	1
6529	SLC6A1	18395459	4	Tiagabine at 2 and 5 mg/kg/d extended survival, improved motor function (rotarod) and reduced brain atrophy (striatal and ventricle volumel silver positive cells), but had no effect on body weight or aggregation in N171-82Q and R6/2 mice.	0	0	0	0	0	0	0	0	0	0	0	0	0	0	0	0	0	0	0	0	0	0	0	0	0	0	0	0	0	0	0	0	0	0	0	0	0	0	0	0	0	inducible PC12 with N63-htt-148Q	1	0	0
6529	SLC6A1	18395459	3	Tiagabine protected PC12 cells from Htt toxicity.	0	0	0	0	0	0	0	0	0	0	0	0	0	0	0	0	0	0	0	0	0	0	0	0	0	0	0	0	0	0	0	0	0	0	0	0	0	0	0	0	0	inducible PC12 with N63-htt-148Q	1	0	0
6530	SLC6A2	15695335	3	Excitotoxicity in YAC128 neurons is reduced by MPTP blockade by 2uM of nortriptyline.	0	0	0	0	0	0	0	0	0	0	0	0	0	0	0	0	0	0	0	0	0	0	0	0	0	0	0	0	0	0	0	0	0	0	0	0	0	0	0	0	0	YAC128 primary striatal neurons; FL htt	0	0	1
6530	SLC6A2	17686041	3	Nortriptyline at 1 or 5 uM reduced mHtt-induced toxicity and apoptosis in ST14A cells, and reduced loss of mitochondrial membrane potential, consistent with its role as a mPT inhibitor.	0	0	0	0	0	0	0	0	0	0	0	0	0	0	0	0	0	0	0	0	0	0	0	0	0	0	0	0	0	0	0	0	0	0	0	0	0	0	0	0	reduced loss of mitochondrial membrane potential, consistent with its role as a mPT inhibitor.	ST14A	1	0	0
6530	SLC6A2	17686041	4	Nortriptyline at 10mg/kg i.p. daily starting at 5 wks of age in R6/2 improved rotarod performance at 15-17 wks of age but not later (till 21 wks). It was effective in an ALS model. No effect on body weight or survival.	0	0	0	0	0	0	0	0	0	0	0	0	0	0	0	0	0	0	0	0	0	0	0	0	0	0	0	0	0	0	0	0	0	0	0	0	0	0	0	0	reduced loss of mitochondrial membrane potential, consistent with its role as a mPT inhibitor.	ST14A	1	0	0
6530	SLC6A2	19745649	4.5	Pending evaluation by Clinical Group: Atomoxetine demonstrated no advantages over placebo for primary or secondary outcomes.	0	0	0	0	0	0	0	0	0	0	0	0	0	0	0	0	0	0	0	0	0	0	0	0	0	0	0	0	0	0	0	0	0	0	0	0	0	0	0	0	0	0	0	0	0
6531	SLC6A3	17065224	3.5	DAT KO did not change overall DA or metabolite levels, but increased extracellular DA in both wt and HD crosses. However, at 8 mo locomotor functions (distance traveled and stereotypy), and neuropil and nuclear aggregation in different brain regions, were	0	0	0	0	0	0	0	0	0	0	0	0	0	0	0	0	0	0	0	0	0	0	0	0	0	0	0	0	0	0	0	0	0	0	0	0	0	0	0	0	0	0	0	0	0
6531	SLC6A3	18658080	4.5	Pending evaluation by Clinical Group: Methylphenidate worsened symptoms of juvenile HD.	0	0	0	0	0	0	0	0	0	0	0	0	0	0	0	0	0	0	0	0	0	0	0	0	0	0	0	0	0	0	0	0	0	0	0	0	0	0	0	0	0	0	0	0	0
6531	SLC6A3	18516718	4.5	Pending evaluation by Clinical Group: Modafinil increased alertness in a 20 patient trial but had no effect on cognitive functions or mood, and had deleterious effects on visual recognition and working memory.	0	0	0	0	0	0	0	0	0	0	0	0	0	0	0	0	0	0	0	0	0	0	0	0	0	0	0	0	0	0	0	0	0	0	0	0	0	0	0	0	0	0	0	0	0
6531	SLC6A3	19450569	4	Sleep/wake cycles in R6/2 mice were managed by alprazolam (to put them to sleep) and modafinil (to wake them up). Both improved cognitive function and apathy, but had a stronger effect when used in combination. Remarkably, beneficial effects on cognitive performance were also seen in vehicle-treated cage-mates of Alprazolam/Modafinil-treated mice.	0	0	0	0	0	0	0	0	0	0	0	0	0	0	0	0	0	0	0	0	0	0	0	0	0	0	0	0	0	0	0	0	0	0	0	0	0	0	0	0	0	0	0	0	0
6532	SLC6A4	15048901	4	Paroxetine improved motor/behavior in mouse N171-82Q model.	0	0	0	0	0	0	0	0	0	0	0	0	0	0	0	0	0	0	0	0	0	0	0	0	0	0	0	0	0	0	0	0	0	0	0	0	0	0	0	0	0	0	0	0	0
6532	SLC6A4	12218715	4.5	Pending evaluation by Clinical Group: A single HD patient with OCD showed improvement when treated with Sertraline.	0	0	0	0	0	0	0	0	0	0	0	0	0	0	0	0	0	0	0	0	0	0	0	0	0	0	0	0	0	0	0	0	0	0	0	0	0	0	0	0	0	0	0	0	0
6532	SLC6A4	11205429	4.5	Pending evaluation by Clinical Group: Two HD patients treated with fluoxetine showed improvements in motor and behavioral metrics. One also showed cognitive improvement.	0	0	0	0	0	0	0	0	0	0	0	0	0	0	0	0	0	0	0	0	0	0	0	0	0	0	0	0	0	0	0	0	0	0	0	0	0	0	0	0	0	0	0	0	0
6532	SLC6A4	18096160	4	Sertraline at 5 or 10 mg/kg daily i.p. from 6 wks of age increased lifespan, improved rotarod performance and reduced brain atrophy (reduced striatum volume, ventricle size) with no effect on body weight or inclusions.	0	0	0	0	0	0	0	0	0	0	0	0	0	0	0	0	0	0	0	0	0	0	0	0	0	0	0	0	0	0	0	0	0	0	0	0	0	0	0	0	0	0	0	0	0
6532	SLC6A4	18403212	4	Sertraline at 5-20 mg/kg daily i.p. from 12 wks of age (onset of motor deficit) increased lifespan, improved rotarod performance and reduced brain atrophy (reduced striatum volume, ventricle size) with no effect on body weight or inclusions.	0	0	0	0	0	0	0	0	0	0	0	0	0	0	0	0	0	0	0	0	0	0	0	0	0	0	0	0	0	0	0	0	0	0	0	0	0	0	0	0	0	0	0	0	0
6543	SLC8A2	18658163	3	RNAi KD reduced mHtt aggregation; induced UPS.	0	0	0	0	0	0	0	0	0	0	0	0	0	0	0	0	0	0	0	0	0	0	0	0	0	0	0	0	0	0	0	0	0	0	0	0	0	0	0	0	0	Neuro2a neuronal line expressing exon1-htt-150Q;	1	0	0
6545	SLC7A4	22413862	3	RNAi KD improved the loss of touch sensitivity in worms expressing exon1-Htt-128Q.	0	0	0	0	0	0	0	0	0	0	0	0	0	0	0	0	0	C50D2.2	0	exon1-Htt-128Q	1	0	0	0	0	0	0	0	0	1	0	0	0	0	1	0	1	0	0	0	0	0	0	0	0
6547	SLC8A3	18658163	3	RNAi KD reduced mHtt aggregation; induced UPS.	0	0	0	0	0	0	0	0	0	0	0	0	0	0	0	0	0	0	0	0	0	0	0	0	0	0	0	0	0	0	0	0	0	0	0	0	0	0	0	0	0	Neuro2a neuronal line expressing exon1-htt-150Q;	1	0	0
6548	SLC9A1	18658163	3	RNAi KD had no effect on mhtt aggregation.	1	0	0	0	0	0	0	0	0	0	0	0	0	0	0	0	0	0	0	0	0	0	0	0	0	0	0	0	0	0	0	0	0	0	0	0	0	0	0	0	Significant decrease in level in 8wk old R6/2 striatum.	Neuro2a neuronal line expressing exon1-htt-150Q;	1	0	0
6550	SLC9A3	22413862	3	RNAi KD improved the loss of touch sensitivity in worms expressing exon1-Htt-128Q.	0	0	0	0	0	0	0	0	0	0	0	0	0	0	0	0	0	nhx-6	0	exon1-Htt-128Q	1	0	0	0	0	0	0	0	0	1	0	0	0	0	1	0	1	0	0	0	0	0	0	0	0
6553	SLC9A5	18658163	3	RNAi KD of SLC9A5 had no effect on mhtt aggregation.	1	0	0	0	0	0	0	0	0	0	0	0	0	0	0	0	0	0	0	0	0	0	0	0	0	0	0	0	0	0	0	0	0	0	0	0	0	0	0	0	Significant decrease in level in 8wk old R6/2 striatum.	Neuro2a neuronal line expressing exon1-htt-150Q;	1	0	0
6561	SLC13A1	15806102	3	Giorgini yeast toxicity screen: LOF decreased toxicity.	0	0	0	0	0	0	0	0	0	0	0	0	0	0	0	0	0	0	0	0	0	0	0	0	0	0	0	0	0	0	0	0	0	0	0	0	0	0	0	0	0	0	0	0	0
6571	SLC18A2	17652581	4	Mouse YAC128 model treated with L-dopa (pro-dopamine) and tetrabenazine (anti-dopamine) . L-dopa slightly worsens phenotype. Tetrabenazine improved rotarod, beam break, and gait performances.	0	0	0	0	0	0	0	0	0	0	0	0	0	0	0	0	0	0	0	0	0	0	0	0	0	0	0	0	0	0	0	0	0	0	0	0	0	0	0	0	0	0	0	0	0
6571	SLC18A2	20021666	4.5	Tetrabenazine (TBZ) effectively suppresses HD-related chorea for up to 80 weeks. Patients treated chronically with TBZ should be monitored for parkinsonism, dysphagia and other side effects including sleep disturbance, depression, anxiety, and akathisia.	0	0	0	0	0	0	0	0	0	0	0	0	0	0	0	0	0	0	0	0	0	0	0	0	0	0	0	0	0	0	0	0	0	0	0	0	0	0	0	0	0	0	0	0	0
6571	SLC18A2	17078062	4.5	Tetrabenazine reduced chorea for 5hrs in short term study of 10 patients.	0	0	0	0	0	0	0	0	0	0	0	0	0	0	0	0	0	0	0	0	0	0	0	0	0	0	0	0	0	0	0	0	0	0	0	0	0	0	0	0	0	0	0	0	0
6571	SLC18A2	12469001	4.5	Tetrabenazine results in improved AIMS scores in human clinical trials.	0	0	0	0	0	0	0	0	0	0	0	0	0	0	0	0	0	0	0	0	0	0	0	0	0	0	0	0	0	0	0	0	0	0	0	0	0	0	0	0	0	0	0	0	0
6571	SLC18A2	19170197	4.5	This study compared Aripiprazole (AP) to tetrabenazine (TBZ) in six patients with HD. Both AP and TBZ increased the UHDRS chorea score in a similar way. However, AP caused less sedation and sleepiness than TBZ and was better tolerated.	0	0	0	0	0	0	0	0	0	0	0	0	0	0	0	0	0	0	0	0	0	0	0	0	0	0	0	0	0	0	0	0	0	0	0	0	0	0	0	0	0	0	0	0	0
6591	SNAI2	18245849	3	GOF caused lethality in HD flies and in tau flies; enhanced eye degeneration in Abeta flies.	0	0	0	0	0	0	0	0	0	0	0	0	0	0	0	0	0	0	0	0	0	0	0	0	0	0	0	0	0	0	0	0	0	0	0	0	0	0	0	0	0	0	0	0	0
6597	SMARCA4	20100940	3	RNAi KD in a genome wide screen decreased exon1-Htt-46Q aggregation in fly S2 cells	0	0	0	0	0	0	0	0	0	0	0	0	0	0	0	0	0	0	0	0	0	0	0	0	0	0	0	0	0	0	0	0	0	0	0	0	0	0	0	0	0	Drosophila S2 cells expressing exon 1-htt-46Q	0	1	0
6598	SMARCB1	22413862	3	RNAi KD improved the loss of touch sensitivity in worms expressing exon1-Htt-128Q.	0	0	0	0	0	0	0	0	0	0	0	0	0	0	0	0	0	R07E5.3	0	exon1-Htt-128Q	1	0	0	0	0	0	0	0	0	1	0	0	0	0	1	0	1	0	0	0	0	0	0	0	0
6601	SMARCC2	20100940	3	RNAi KD in a genome wide screen decreased exon1-Htt-46Q aggregation in fly S2 cells	0	0	0	0	0	0	0	0	0	0	0	0	0	0	0	0	0	0	0	0	0	0	0	0	0	0	0	0	0	0	0	0	0	0	0	0	0	0	0	0	0	Drosophila S2 cells expressing exon 1-htt-46Q	0	1	0
6612	SUMO3	20100940	3	RNAi KD in a genome wide screen decreased exon1-Htt-46Q aggregation in fly S2 cells	0	0	0	0	0	0	0	0	0	0	0	0	0	0	0	0	0	0	0	0	0	0	0	0	0	0	0	0	0	0	0	0	0	0	0	0	0	0	0	0	0	Drosophila S2 cells expressing exon 1-htt-46Q	0	1	0
6613	SUMO2	23871671	3	Expression of SUMO2 (but not SUMO1) with exon1-Htt-97Q in HeLa cells increased the accumulation of detergent insoluble HMW mHtt with little effect on soluble Htt; effect is similar to that of proteasome inhibition by MG132 (the two effects are not additive).	0	0	0	0	0	0	0	0	0	0	0	0	0	0	0	0	0	0	0	0	0	0	0	0	0	0	0	0	0	0	0	0	0	0	0	0	0	0	0	0	Effect on HMW insoluble mHtt is similar to but not additive to proteasome inhibition by MG132	HeLa cells transfected with exon1-Htt-97Q and His-SUMO2	0	1	0
6616	SNAP25	18184562	3	Botas fly study LOF allele decreased degeneration and improved motor function.	0	0	0	0	0	0	0	0	0	0	0	0	0	0	0	0	0	0	0	0	0	0	0	0	0	0	0	0	0	0	0	0	0	0	0	0	0	0	0	0	0	0	0	0	0
6616	SNAP25	22413862	3	RNAi KD improved the loss of touch sensitivity in worms expressing exon1-Htt-128Q.	0	0	0	0	0	0	0	0	0	0	0	0	0	0	0	0	0	ric-4	0	exon1-Htt-128Q	1	0	0	0	0	0	0	0	0	1	0	0	0	0	1	0	1	0	0	0	0	0	0	0	0
6622	SNCA	10698681	3	OE of WT or mutant increased mHtt aggregation in PC12 cells.	0	0	0	0	0	0	0	0	0	0	0	0	0	0	0	0	0	0	0	0	0	0	0	0	0	0	0	0	0	0	0	0	0	0	0	0	0	0	0	0	WT, A30P and A53T mutants of SNCA	PC12 cells transfected with exon1-Htt-72Q or 21Q	1	0	0
6622	SNCA	22010050	3.5	SNCA affects the onset of tremors in two HD models (R6/1 and N171-82Q), where OE accelerated and KO delayed the onset in a dosage-dependent manner. There was sex- and model-specific effects on body weight, and no effect on SHIRPA, motor behavior (rotarod, grip-strength, hind-limb clasping), and Htt inclusions or soluble levels. LC3-II level was increased in the SCNA KO:N171-82Q cross and decrease…	0	0	0	0	0	0	0	0	0	0	0	0	0	0	0	0	0	0	0	0	0	0	0	0	0	0	0	0	0	0	0	0	0	0	0	0	0	0	0	0	0	0	0	0	0
6628	SNRPB	15084750	3	KD increased pure polyQ aggregation in worm genome wide screen.	0	0	0	0	0	0	0	0	0	0	0	0	0	0	0	0	0	0	0	24Q, 33Q, 35Q and 40Q YFP; polyQ	0	0	1	0	1	0	0	0	0	0	0	0	0	0	0	0	1	0	0	0	0	0	0	0	0
6628	SNRPB	22413862	3	RNAi KD improved the loss of touch sensitivity in worms expressing exon1-Htt-128Q.	0	0	0	0	0	0	0	0	0	0	0	0	0	0	0	0	0	snr-2	0	exon1-Htt-128Q	1	0	0	0	0	0	0	0	0	1	0	0	0	0	1	0	1	0	0	0	0	0	0	0	0
6629	SNRPB2	22413862	3	RNAi KD improved the loss of touch sensitivity in worms expressing exon1-Htt-128Q.	0	0	0	0	0	0	0	0	0	0	0	0	0	0	0	0	0	rnp-3	0	exon1-Htt-128Q	1	0	0	0	0	0	0	0	0	1	0	0	0	0	1	0	1	0	0	0	0	0	0	0	0
6632	SNRPD1	15084750	3	KD increased pure polyQ aggregation in worm genome wide screen.	0	0	0	0	0	0	0	0	0	0	0	0	0	0	0	0	0	0	0	24Q, 33Q, 35Q and 40Q YFP; polyQ	0	0	1	0	1	0	0	0	0	0	0	0	0	0	0	0	1	0	0	0	0	0	0	0	0
6632	SNRPD1	22413862	3	RNAi KD improved the loss of touch sensitivity in worms expressing exon1-Htt-128Q.	0	0	0	0	0	0	0	0	0	0	0	0	0	0	0	0	0	snr-3	0	exon1-Htt-128Q	1	0	0	0	0	0	0	0	0	1	0	0	0	0	1	0	1	0	0	0	0	0	0	0	0
6633	SNRPD2	15084750	3	KD increased pure polyQ aggregation in worm genome wide screen.	0	0	0	0	0	0	0	0	0	0	0	0	0	0	0	0	0	0	0	24Q, 33Q, 35Q and 40Q YFP; polyQ	0	0	1	0	1	0	0	0	0	0	0	0	0	0	0	0	1	0	0	0	0	0	0	0	0
6634	SNRPD3	15084750	3	KD increased pure polyQ aggregation in worm genome wide screen.	0	0	0	0	0	0	0	0	0	0	0	0	0	0	0	0	0	0	0	24Q, 33Q, 35Q and 40Q YFP; polyQ	0	0	1	0	1	0	0	0	0	0	0	0	0	0	0	0	1	0	0	0	0	0	0	0	0
6636	SNRPF	15084750	3	KD increased pure polyQ aggregation in worm genome wide screen.	0	0	0	0	0	0	0	0	0	0	0	0	0	0	0	0	0	0	0	24Q, 33Q, 35Q and 40Q YFP; polyQ	0	0	1	0	1	0	0	0	0	0	0	0	0	0	0	0	1	0	0	0	0	0	0	0	0
6636	SNRPF	21915392	3	RNAi KD in HEK cells expressing exon1-Htt-74Q GFP increased aggregation.	0	0	0	0	0	0	0	0	0	0	0	0	0	0	0	0	0	0	0	0	0	0	0	0	0	0	0	0	0	0	0	0	0	0	0	0	0	0	0	0	0	HEK cells expressing exon1-Htt-74Q GFP	0	1	0
6637	SNRPG	15084750	3	KD increased pure polyQ aggregation in worm genome wide screen.	0	0	0	0	0	0	0	0	0	0	0	0	0	0	0	0	0	0	0	24Q, 33Q, 35Q and 40Q YFP; polyQ	0	0	1	0	1	0	0	0	0	0	0	0	0	0	0	0	1	0	0	0	0	0	0	0	0
6647	SOD1	18438443	3	Fly GOF had no effect.	1	0	0	0	0	0	0	0	0	0	0	0	0	0	0	0	0	0	0	0	0	0	0	0	0	0	0	0	0	0	0	0	0	0	0	0	0	0	0	0	0	0	0	0	0
6647	SOD1	15081595	3.5	OE by crossing Tg SOD1 to N171-82Q HD mouse had no effect on motor skills or lifespan.	0	0	0	0	0	0	0	0	0	0	0	0	0	0	0	0	0	0	0	0	0	0	0	0	0	0	0	0	0	0	0	0	0	0	0	0	0	0	0	0	0	0	0	0	0
6647	SOD1	24367279	3	OE partially reversed cardiac phenotypes in HD flies; best when combined with OE of UNC-45.	0	0	0	0	0	0	0	0	0	0	0	0	0	0	0	0	0	0	0	0	0	0	0	0	0	0	0	0	0	0	0	0	0	0	0	0	0	0	0	0	0	0	0	0	0
6647	SOD1	22413862	3	RNAi KD improved the loss of touch sensitivity in worms expressing exon1-Htt-128Q.	0	0	0	0	0	0	0	0	0	0	0	0	0	0	0	0	0	sod-5	0	exon1-Htt-128Q	1	0	0	0	0	0	0	0	0	1	0	0	0	0	1	0	1	0	0	0	0	0	0	0	0
6647	SOD1	20566711	3	Targeted OE of fly MnSOD together with catalase into mitochondria matrix did not improve survival of the dEAAT1-driven glial HD flies, but did improve survival of the elav-driven pan-neuronal HD flies.	0	0	0	0	0	0	0	0	0	0	0	0	0	0	0	0	0	0	0	0	0	0	0	0	0	0	0	0	0	0	0	0	0	0	0	0	0	0	0	0	0	0	0	0	0
6648	SOD2	18438443	3	Fly GOF had no effect.	1	0	0	0	0	0	0	0	0	0	0	0	0	0	0	0	0	0	0	0	0	0	0	0	0	0	0	0	0	0	0	0	0	0	0	0	0	0	0	0	0	0	0	0	0
6650	CAPN15	20670829	3	RNAi KD in HD flies of sol (closest human ortholog CAPN15 but tested for CAPN7) in suppressed both the climbing and eye degeneration phenotypes, and OE enhanced the climbing phenotype.	0	0	0	0	0	0	0	0	0	0	0	0	0	0	0	0	0	0	0	0	0	0	0	0	0	0	0	0	0	0	0	0	0	0	0	0	0	0	0	0	0	0	0	0	0
6667	SP1	11988536	3	Coexpression of Sp1 and TAFII130 in cultured striatal cells from wild-type and HD transgenic mice decreased mHtt toxicity.	0	0	0	0	0	0	0	0	0	0	0	0	0	0	0	0	0	0	0	0	0	0	0	0	0	0	0	0	0	0	0	0	0	0	0	0	0	0	0	0	D2 receptor promoter activity also assayed.|TV2.5: Coexpression of Sp1 and TAFII130 in cultured striatal cells from wild-type and HD transgenic mice reverses the transcriptional inhibition of the dopamine D2 receptor gene caused by mhtt.|HttFunc	primary striatal neurons transfected with FL-htt-75Q or 17Q	0	0	1
6667	SP1	11264541	3	OE of SP1 in cell culture had no effect.	1	0	0	0	0	0	0	0	0	0	0	0	0	0	0	0	0	0	0	0	0	0	0	0	0	0	0	0	0	0	0	0	0	0	0	0	0	0	0	0	Sequestering of CBP; transcriptional changes with reporters, co-localization with mhtt aggregates	primary cortical neurons rat; or N2a transfected with N63-htt-148Q or 18Q; N917-htt-65Q or 26Q	0	0	1
6667	SP1	11839795	3	OE of Sp1 reduces the cellular toxicity and neuritic extension defects caused by intranuclear mutant huntingtin in HEK-293 cells transfected with Htt ex1-NLS-150Q.	0	0	0	0	0	0	0	0	0	0	0	0	0	0	0	0	0	0	0	0	0	0	0	0	0	0	0	0	0	0	0	0	0	0	0	0	0	0	0	0	Sp1 also protected PC12 cell neurite outgrowth induced by NGF from mhtt inhibition.|HttFunc	HEK293 cells transfected with exon1-htt-150Q with NLS, non-neuronal	0	1	0
6667	SP1	16595660	3	RNAi KD of Sp1 reduces toxicity of 3-NP on mHtt PC12 cells.	0	0	0	0	0	0	0	0	0	0	0	0	0	0	0	0	0	0	0	0	0	0	0	0	0	0	0	0	0	0	0	0	0	0	0	0	0	0	0	0	3NP-induced death	PC12 neuronal line expressing exon1-htt-103Q or 25Q	1	0	0
6667	SP1	16595660	3.5	Sp1 +/- crossed to HD mice increased lifespan.	0	0	0	0	0	0	0	0	0	0	0	0	0	0	0	0	0	0	0	0	0	0	0	0	0	0	0	0	0	0	0	0	0	0	0	0	0	0	0	0	3NP-induced death	PC12 neuronal line expressing exon1-htt-103Q or 25Q	1	0	0
6695	SPOCK1	22413862	3	RNAi KD improved the loss of touch sensitivity in worms expressing exon1-Htt-128Q.	0	0	0	0	0	0	0	0	0	0	0	0	0	0	0	0	0	C54E4.2	0	exon1-Htt-128Q	1	0	0	0	0	0	0	0	0	1	0	0	0	0	1	0	1	0	0	0	0	0	0	0	0
6720	SREBF1	15084750	3	KD increased pure polyQ aggregation in worm genome wide screen.	0	0	0	0	0	0	0	0	0	0	0	0	0	0	0	0	0	0	0	24Q, 33Q, 35Q and 40Q YFP; polyQ	0	0	1	0	1	0	0	0	0	0	0	0	0	0	0	0	1	0	0	0	0	0	0	0	0
6721	SREBF2	20378838	3	Dominant negative mutant of SREBP2 conveyed protection to Htt171-82Q cells, but had no effect on number of mutant Htt-positive inclusions.	0	0	0	0	0	0	0	0	0	0	0	0	0	0	0	0	0	0	0	0	0	0	0	0	0	0	0	0	0	0	0	0	0	0	0	0	0	0	0	0	0	Rat brain primary neurons transfected with 171-htt-82Q or 18Q	0	0	1
6721	SREBF2	22413862	3	RNAi KD improved the loss of touch sensitivity in worms expressing exon1-Htt-128Q.	0	0	0	0	0	0	0	0	0	0	0	0	0	0	0	0	0	sbp-1	0	exon1-Htt-128Q	1	0	0	0	0	0	0	0	0	1	0	0	0	0	1	0	1	0	0	0	0	0	0	0	0
6748	SSR4	22413862	3	RNAi KD worsened the loss of touch sensitivity in worms expressing exon1-Htt-128Q.	0	0	0	0	0	0	0	0	0	0	0	0	0	0	0	0	0	trap-4	0	exon1-Htt-128Q	1	0	0	0	0	0	0	0	0	0	0	1	0	0	1	0	1	0	0	0	0	0	0	0	0
6749	SSRP1	20100940	3	RNAi KD in a genome wide screen increased exon1-Htt-46Q aggregation in fly S2 cells	0	0	0	0	0	0	0	0	0	0	0	0	0	0	0	0	0	0	0	0	0	0	0	0	0	0	0	0	0	0	0	0	0	0	0	0	0	0	0	0	0	Drosophila S2 cells expressing exon 1-htt-46Q	0	1	0
6749	SSRP1	23525043	3	RNAi KD increased mHtt level in Novartis screen of fly S2 cells and in human HD fibroblasts.	0	0	0	0	0	0	0	0	0	0	0	0	0	0	0	0	0	0	0	0	0	0	0	0	0	0	0	0	0	0	0	0	0	0	0	0	0	0	0	0	Primary screen in fly S2R cells with N573-htt-73Q and C terminal A-beta 1-42 epitope tag; mHtt by HTRF	Validation in human HD fibroblast lines with 64Q and 45Q	0	1	0
6794	STK11	21909362	3	LOF improved larval survival and climbing behavior in HD flies expressing N588-htt-138Q; RNAi KD reduced toxicity, aggregation and neuritic loss in primary neurons from HD flies.	0	0	0	0	0	0	0	0	0	0	0	0	0	0	0	0	0	0	0	0	0	0	0	0	0	0	0	0	0	0	0	0	0	0	0	0	0	0	0	0	0	Primary neurons from HD flies expressing N588-Htt-138Q	0	0	1
6804	STX1A	18184562	3	Botas fly study, LOF allele decreased degeneration and improved motor behavior.	0	0	0	0	0	0	0	0	0	0	0	0	0	0	0	0	0	0	0	0	0	0	0	0	0	0	0	0	0	0	0	0	0	0	0	0	0	0	0	0	0	0	0	0	0
6804	STX1A	17500595	3	Kaltenbach fly screen of Htt interactome. GOF increased, LOF decreased, degeneration.	0	0	0	0	0	0	0	0	0	0	0	0	0	0	0	0	0	0	0	0	0	0	0	0	0	0	0	0	0	0	0	0	0	0	0	0	0	0	0	0	0	0	0	0	0
6804	STX1A	22413862	3	RNAi KD improved the loss of touch sensitivity in worms expressing exon1-Htt-128Q.	0	0	0	0	0	0	0	0	0	0	0	0	0	0	0	0	0	unc-64	0	exon1-Htt-128Q	1	0	0	0	0	0	0	0	0	1	0	0	0	0	1	0	1	0	0	0	0	0	0	0	0
6812	STXBP1	18184562	3	Botas fly study, LOF allele led to decreased degeneration and imporved motor/behavior.	0	0	0	0	0	0	0	0	0	0	0	0	0	0	0	0	0	0	0	0	0	0	0	0	0	0	0	0	0	0	0	0	0	0	0	0	0	0	0	0	0	0	0	0	0
6827	SUPT4H1	22341442	3	KD decreased mHtt levels in ST14A and HdhQ111 cells by reducing transcription with little effect on WT; reduced mHtt toxicity in ST14A cells.	0	0	0	0	0	0	0	0	0	0	0	0	0	0	0	0	0	0	0	0	0	0	0	0	0	0	0	0	0	0	0	0	0	0	0	0	0	0	0	0	0	HdhQ7/Q111 cells; ST14A cells transfected with 81Q-GFP	1	0	0
6829	SUPT5H	17500595	3	Kaltenbach fly screen of Htt interactome. LOF increased degeneration.	0	0	0	0	0	0	0	0	0	0	0	0	0	0	0	0	0	0	0	0	0	0	0	0	0	0	0	0	0	0	0	0	0	0	0	0	0	0	0	0	0	0	0	0	0
6829	SUPT5H	19789644	3	RNAi KD increased aggregation (inclusion #, amount per cell) in fly neuronal cell line.	0	0	0	0	0	0	0	0	0	0	0	0	0	0	0	0	0	0	0	0	0	0	0	0	0	0	0	0	0	0	0	0	0	0	0	0	0	0	0	0	0	Fly BG2 neuronal cell line stably expressing exon1-htt-62Q or 18Q EGFP for aggregation.	1	0	0
6844	VAMP2	17500595	3	Kaltenbach fly screen of Htt interactome. GOF decreased degeneration.	0	0	0	0	0	0	0	0	0	0	0	0	0	0	0	0	0	0	0	0	0	0	0	0	0	0	0	0	0	0	0	0	0	0	0	0	0	0	0	0	0	0	0	0	0
6874	TAF4	17500595	3	Kaltenbach fly screen of Htt interactome. GOF increased degeneration.	0	0	0	0	0	0	0	0	0	0	0	0	0	0	0	0	0	0	0	0	0	0	0	0	0	0	0	0	0	0	0	0	0	0	0	0	0	0	0	0	0	0	0	0	0
6874	TAF4	11988536	3	OE decreased mHtt toxicity in transfected primary neurons.	0	0	0	0	0	0	0	0	0	0	0	0	0	0	0	0	0	0	0	0	0	0	0	0	0	0	0	0	0	0	0	0	0	0	0	0	0	0	0	0	D2 receptor promoter activity also assayed.|HttFunc	primary striatal neurons transfected with FL-htt-75Q or 17Q	0	0	1
6875	TAF4B	20100940	3	RNAi KD in a genome wide screen increased exon1-Htt-46Q aggregation in fly S2 cells	0	0	0	0	0	0	0	0	0	0	0	0	0	0	0	0	0	0	0	0	0	0	0	0	0	0	0	0	0	0	0	0	0	0	0	0	0	0	0	0	0	Drosophila S2 cells expressing exon 1-htt-46Q	0	1	0
6905	TBCE	22413862	3	RNAi KD worsened the loss of touch sensitivity in worms expressing exon1-Htt-128Q.	0	0	0	0	0	0	0	0	0	0	0	0	0	0	0	0	0	K07H8.1	0	exon1-Htt-128Q	1	0	0	0	0	0	0	0	0	0	0	1	0	0	1	0	1	0	0	0	0	0	0	0	0
6950	TCP1	15084750	3	KD increased pure polyQ aggregation in worm genome wide screen.	0	0	0	0	0	0	0	0	0	0	0	0	0	0	0	0	0	0	0	24Q, 33Q, 35Q and 40Q YFP; polyQ	0	0	1	0	1	0	0	0	0	0	0	0	0	0	0	0	1	0	0	0	0	0	0	0	0
6950	TCP1	22794259	3	LOF in HD flies enhanced climbing phenotype (Htt interactome Red Module).	0	0	0	0	0	0	0	0	0	0	0	0	0	0	0	0	0	0	0	0	0	0	0	0	0	0	0	0	0	0	0	0	0	0	0	0	0	0	0	0	0	0	0	0	0
6950	TCP1	16973440	3	OE of all 8 CCT promoted aggregation of mHtt into a benign form and restored cell growth; effect lost with deletion of hsp70	0	0	0	0	0	0	0	0	0	0	0	0	0	0	0	0	0	0	0	0	0	0	0	0	0	0	0	0	0	0	0	0	0	0	0	0	0	0	0	0	0	0	0	0	0
6950	TCP1	16980959	3	OE of TCP1 increased number of small mHtt aggregation foci and reduced toxicity in neuronal cell line. OE of TCP7 had no effect. OE in yeast altered morphology of mHtt from large single inclusion to multiple smaller aggregates. OE of other CCTs (except CCT4) had no effect.	0	0	0	0	0	0	0	0	0	0	0	0	0	0	0	0	0	0	0	0	0	0	0	0	0	0	0	0	0	0	0	0	0	0	0	0	0	0	0	0	0	N2a neuronal cell line transfected with exon1-htt-150Q	1	0	0
6950	TCP1	20100940	3	RNAi KD in a genome wide screen decreased exon1-Htt-46Q aggregation in fly S2 cells	0	0	0	0	0	0	0	0	0	0	0	0	0	0	0	0	0	0	0	0	0	0	0	0	0	0	0	0	0	0	0	0	0	0	0	0	0	0	0	0	0	Drosophila S2 cells expressing exon 1-htt-46Q	0	1	0
6950	TCP1	21915392	3	RNAi KD in HEK cells expressing exon1-Htt-74Q GFP increased aggregation.	0	0	0	0	0	0	0	0	0	0	0	0	0	0	0	0	0	0	0	0	0	0	0	0	0	0	0	0	0	0	0	0	0	0	0	0	0	0	0	0	0	HEK cells expressing exon1-Htt-74Q GFP	0	1	0
6950	TCP1	19915593	3	RNAi KD of TCP-1 decreased mHtt inclusions, including those induced by high dose memantine. It also increased death of mHtt neurons, which is blocked by low-dose memantine.	0	0	0	0	0	0	0	0	0	0	0	0	0	0	0	0	0	0	0	0	0	0	0	0	0	0	0	0	0	0	0	0	0	0	0	0	0	0	0	0	TTX, 30uM memantine, and ifenprodil all lowered TCP-1 protein levels. RNAi KD reduced CREB function and PGC1-a levels.	Rat primary cortical or striatal neurons transfected with exon1-htt-148Q or 18Q, or with FL-htt-44Q	0	0	1
6950	TCP1	16980958	3	siRNA KD of CCT1 increased mHtt aggregation and toxicity.	0	0	0	0	0	0	0	0	0	0	0	0	0	0	0	0	0	0	0	0	0	0	0	0	0	0	0	0	0	0	0	0	0	0	0	0	0	0	0	0	0	HEK293 cells transfected with exon1-htt-82Q or 19Q; HeLa cells transfected with exon1-htt-143Q or 23Q	0	1	0
6950	TCP1	19915590	3	TriC interacts with N17 of Htt, primarily through the TCP1 subunit, and modulates aggregation. PRD domain decreases aggregation rate in vitro, N17 accelerates the rate, even in trans as a peptide, with the hydorphobic face as the dominant negative determinant. In vitro findings replicated in transfected HeLa cells.	0	0	0	0	0	0	0	0	0	0	0	0	0	0	0	0	0	0	0	0	0	0	0	0	0	0	0	0	0	0	0	0	0	0	0	0	0	0	0	0	Mutations of N17 sites of mhtt resulted in decreased aggregation, these sites required for TCP1 binding and inhibition of aggregation.	In vitro assay of aggregation with FL or exon1-htt-51Q with different deletions. HeLa cells transfected with variants of exon1-htt-103Q.	0	1	0
6993	DYNLT1	22413862	3	RNAi KD improved the loss of touch sensitivity in worms expressing exon1-Htt-128Q.	0	0	0	0	0	0	0	0	0	0	0	0	0	0	0	0	0	dylt-1	0	exon1-Htt-128Q	1	0	0	0	0	0	0	0	0	1	0	0	0	0	1	0	1	0	0	0	0	0	0	0	0
6999	TDO2	21636279	3	RNAi KD or null improved eye phenotype in HD flies (exon1-Htt-93Q); and reduced the elevated 3HK-KYNA ratio. Dosing of KYNA in food was also effective.	0	0	0	0	0	0	0	0	0	0	0	0	0	0	0	0	0	0	0	0	0	0	0	0	0	0	0	0	0	0	0	0	0	0	0	0	0	0	0	0	0	0	0	0	0
7019	TFAM	21595933	3.5	SNP variation significantly correlated with HD in 401 patients	0	0	0	0	0	0	0	0	0	0	0	0	0	0	0	0	0	0	0	0	0	0	0	0	0	0	0	0	0	0	0	0	0	0	0	0	0	0	0	0	0	0	0	0	0
7029	TFDP2	20100940	3	RNAi KD in a genome wide screen increased exon1-Htt-46Q aggregation in fly S2 cells	0	0	0	0	0	0	0	0	0	0	0	0	0	0	0	0	0	0	0	0	0	0	0	0	0	0	0	0	0	0	0	0	0	0	0	0	0	0	0	0	0	Drosophila S2 cells expressing exon 1-htt-46Q	0	1	0
7035	TFPI	15084750	3	KD increased pure polyQ aggregation in worm genome wide screen.	0	0	0	0	0	0	0	0	0	0	0	0	0	0	0	0	0	0	0	24Q, 33Q, 35Q and 40Q YFP; polyQ	0	0	1	0	1	0	0	0	0	0	0	0	0	0	0	0	1	0	0	0	0	0	0	0	0
7052	TGM2	16181425	4	Cystamine decreased striatal volume and neuronal loss in the YAC128 model. No changes are seen on rotarod, open field activity, or body weight.	0	0	0	0	0	0	0	0	0	0	0	0	0	0	0	0	0	0	0	0	0	0	0	0	0	0	0	0	0	0	0	0	0	0	0	0	0	0	0	0	0	0	0	0	0
7052	TGM2	15896882	4	Cystamine improved motor behavior and lifespan in R6/2 model even when the transglutaminase gene is knocked out. This indicates that TGT is NOT the target of cystamine.	0	0	0	0	0	0	0	0	0	0	0	0	0	0	0	0	0	0	0	0	0	0	0	0	0	0	0	0	0	0	0	0	0	0	0	0	0	0	0	0	0	0	0	0	0
7052	TGM2	17403029	3	OE of TG2 in wt cells causes mitochondrial membrane depolarization and cell death, also potentiated thapsigargin-induced caspase3 activity; but these effects are absent in mHtt cells or reduced in the case of caspase 3 activation; TG2 expression and activity are lower in Q111 than in wt cells.	0	0	0	0	0	0	0	0	0	0	0	0	0	0	0	0	0	0	0	0	0	0	0	0	0	0	0	0	0	0	0	0	0	0	0	0	0	0	0	0	mitochondrial depolarization, ROS, caspase 3 activity. |TG2 expression and activity are lower in Q111 than in wt cells.	STHdhQ111/Q111 or Q7/Q7 neuronal line stably transfected with TG2	1	0	0
7052	TGM2	11442349	3	OE of TGM2 in HD cell culture increased crosslinking of mHTT.	0	0	0	0	0	0	0	0	0	0	0	0	0	0	0	0	0	0	0	0	0	0	0	0	0	0	0	0	0	0	0	0	0	0	0	0	0	0	0	0	tTG associated only with fragment mhtt aggregates|PTM	SH-SY5Y stably transfected with FL-htt-82Q or 23Q; exon1-htt-62Q or 23Q; neuronal line	1	0	0
7052	TGM2	12528814	3	OE of TGM2 in HD cell culture increased crosslinking of mHTT. Increased aggregation.	0	0	0	0	0	0	0	0	0	0	0	0	0	0	0	0	0	0	0	0	0	0	0	0	0	0	0	0	0	0	0	0	0	0	0	0	0	0	0	0	0	HEK293T cells transfected with N63-htt-148Q myc or 18Q myc, non-neuronal	0	1	0
7052	TGM2	20665636	3	TGM2 inhibitor ZDON (irreversible small peptide inhibitor) prevented 3-NP induced death of HdhQ7 and Q111 cells, and of control and HD human myoblasts; and the NMD-induced death of YAC128 MSN cultures. It also decreased eye degeneration in the exon1-Q93 fly HD model.	0	0	0	0	0	0	0	0	0	0	0	0	0	0	0	0	0	0	0	0	0	0	0	0	0	0	0	0	0	0	0	0	0	0	0	0	0	0	0	0	ZDON increases markers of mitochondria mass, nuclear encoded mitochondrial protein expression and mitochondrial membrane potential, but does not improve mitochondrial bioenergetics in isolated mitochondria.	YAC128 MSN culture; HdhQ7 and Q111 cells	0	0	1
7052	TGM2	12181738	3.5	TGM2 knockout crossed to R6/1 reduced body weight loss, decreased degeneration (striatal neuronal condensation), increased intranuclear inclusions, improved motor behavior, and increased lifespan.	0	0	0	0	0	0	0	0	0	0	0	0	0	0	0	0	0	0	0	0	0	0	0	0	0	0	0	0	0	0	0	0	0	0	0	0	0	0	0	0	0	0	0	0	0
7052	TGM2	15606898	3.5	TGM2 knockout crossed to R6/2 decreased degeneration, increased aggregation, improved rotarod performance and increased lifespan.	0	0	0	0	0	0	0	0	0	0	0	0	0	0	0	0	0	0	0	0	0	0	0	0	0	0	0	0	0	0	0	0	0	0	0	0	0	0	0	0	0	0	0	0	0
7076	TIMP1	20670829	3	OE of endogenous MMP inhibitor in HdhQ111/Q111 cells reduced toxicity (caspase activation upon serum withdrawal).	0	0	0	0	0	0	0	0	0	0	0	0	0	0	0	0	0	0	0	0	0	0	0	0	0	0	0	0	0	0	0	0	0	0	0	0	0	0	0	0	siRNA knockdown reduces htt proteolysis	HEK293 transfected with FL-htt GFP for proteolysis; then validated in Hdh111Q striatal cells Fl-htt for toxicity; neuronal line	1	0	0
7078	TIMP3	20670829	3	OE of endogenous MMP inhibitor in HdhQ111/Q111 cells reduced toxicity (caspase activation upon serum withdrawal).	0	0	0	0	0	0	0	0	0	0	0	0	0	0	0	0	0	0	0	0	0	0	0	0	0	0	0	0	0	0	0	0	0	0	0	0	0	0	0	0	siRNA knockdown reduces htt proteolysis	HEK293 transfected with FL-htt GFP for proteolysis; then validated in Hdh111Q striatal cells Fl-htt for toxicity; neuronal line	1	0	0
7078	TIMP3	16505167	3	siRNA KD blocked mHtt aggregate clearance in a cell line in which mHtt production was halted (expression of this gene increased by mHtt).	0	0	0	0	0	0	0	0	0	0	0	0	0	0	0	0	0	0	0	0	0	0	0	0	0	0	0	0	0	0	0	0	0	0	0	0	0	0	0	0	0	N2a inducible cells, exon1-htt-103Q or 65Q or 25Q, mCFP; neuronal line	1	0	0
7094	TLN1	17500595	3	Kaltenbach fly screen of Htt interactome. LOF increased degeneration.	0	0	0	0	0	0	0	0	0	0	0	0	0	0	0	0	0	0	0	0	0	0	0	0	0	0	0	0	0	0	0	0	0	0	0	0	0	0	0	0	0	0	0	0	0
7095	SEC62	22413862	3	RNAi KD worsened the loss of touch sensitivity in worms expressing exon1-Htt-128Q.	0	0	0	0	0	0	0	0	0	0	0	0	0	0	0	0	0	C18E9.2	0	exon1-Htt-128Q	1	0	0	0	0	0	0	0	0	0	0	1	0	0	1	0	1	0	0	0	0	0	0	0	0
7098	TLR3	22413862	3	RNAi KD worsened the loss of touch sensitivity in worms expressing exon1-Htt-128Q.	0	0	0	0	0	0	0	0	0	0	0	0	0	0	0	0	0	C56E6.6	0	exon1-Htt-128Q	1	0	0	0	0	0	0	0	0	0	0	1	0	0	1	0	1	0	0	0	0	0	0	0	0
7124	TNF	24698979	3	TNF-induced toxicity in primary neurons from R6/2 inhibited by TNF inhibitor XPro1595. XPro1595 also inhibited the elevated inflammatory response to LPS in primary astrocytes and microglia from R6/2.	0	0	0	0	0	0	0	0	0	0	0	0	0	0	0	0	0	0	0	0	0	0	0	0	0	0	0	0	0	0	0	0	0	0	0	0	0	0	0	0	Inflammatory response to LPS (IL1b, IL6 and TNFa release) in primary astrocytes and microglia	Primary neurons from R6/2; astrocytes, microglia from R6/2	0	0	1
7124	TNF	24698979	4	XPro1595 administered i.c.v. in R6/2 reduced neurodegeneration, caspase activation, gliosis, mHtt aggregation and motor deficits. Peripheral administration improved motor outcome but had no effect on caspase activation in the brain.	0	0	0	0	0	0	0	0	0	0	0	0	0	0	0	0	0	0	0	0	0	0	0	0	0	0	0	0	0	0	0	0	0	0	0	0	0	0	0	0	0	0	0	0	0
7138	TNNT1	15806102	3	Giorgini yeast toxicity screen: LOF decreased toxicity.	0	0	0	0	0	0	0	0	0	0	0	0	0	0	0	0	0	0	0	0	0	0	0	0	0	0	0	0	0	0	0	0	0	0	0	0	0	0	0	0	0	0	0	0	0
7157	TP53	15996546	3.5	Homozygous knockout of p53 reduced degeneration and improved motor/behavior in HD mouse, including clasping, clockwise rotational behavior in open field, decrease in prepulse inhibition in the startle response, and rotarod.	0	0	0	0	0	0	0	0	0	0	0	0	0	0	0	0	0	0	0	0	0	0	0	0	0	0	0	0	0	0	0	0	0	0	0	0	0	0	0	0	0	0	0	0	0
7157	TP53	22011578	3	KD in SH-SY5Y cell reduced mHtt toxicity; p53 activation (with S46 phosphorylation) is the key mediator of mHtt induced DNA damage and cell toxicity.	0	0	0	0	0	0	0	0	0	0	0	0	0	0	0	0	0	0	0	0	0	0	0	0	0	0	0	0	0	0	0	0	0	0	0	0	0	0	0	0	phosphorylation of S46 on p53	SH-SY5Y cells expressing N171-Htt-150Q	1	0	0
7157	TP53	16978870	3.5	p53 deficiency reduced mHtt expression in brain and testis, and increased mHtt aggregation in striatum.	0	0	0	0	0	0	0	0	0	0	0	0	0	0	0	0	0	0	0	0	0	0	0	0	0	0	0	0	0	0	0	0	0	0	0	0	0	0	0	0	0	0	0	0	0
7157	TP53	17611284	3	Pifithrin-a or siRNA KD of p53 in primary neurons reduced the toxicity of 17Q Htt produced by S1181A and S1201A mutations (either mutation or both produced similar levels of toxicity as the 73Q mHtt).	0	0	0	0	0	0	0	0	0	0	0	0	0	0	0	0	0	0	0	0	0	0	0	0	0	0	0	0	0	0	0	0	0	0	0	0	0	0	0	0	0	Primary striatal neurons transfected with N1301-htt-73Q or 17Q with mutations.	0	0	1
7157	TP53	15996546	3	Pifithrin-a, or p53 KD, protects from mHtt toxicity in PC12; mHtt less toxic in p53 -/- neurons; no effect on nuclei or cytoplasmic aggregation.||LOF p53 in HD flies deceased fly eye degeneration.	0	0	0	0	0	0	0	0	0	0	0	0	0	0	0	0	0	0	0	0	0	0	0	0	0	0	0	0	0	0	0	0	0	0	0	0	0	0	0	0	Pifthrin a, RNAi or p53 KO prevents mitochondrial membrane depolarization induced by mhtt in cells.	Inducible PC12 N63-htt-148Q or FL-htt-82Q; primary cortical cultures from p53 -/- or wt mice	0	0	1
7161	TP73	16461361	3	RNAi KD in cortical primary neuronal culture decreased mHtt-induced toxicity.	0	0	0	0	0	0	0	0	0	0	0	0	0	0	0	0	0	0	0	0	0	0	0	0	0	0	0	0	0	0	0	0	0	0	0	0	0	0	0	0	Knockdown decreased mhtt-induced toxicity.||	primary cortical neurons transfected with exon1-htt-111Q	0	0	1
7178	TPT1	22413862	3	RNAi KD worsened the loss of touch sensitivity in worms expressing exon1-Htt-128Q.	0	0	0	0	0	0	0	0	0	0	0	0	0	0	0	0	0	tct-1	0	exon1-Htt-128Q	1	0	0	0	0	0	0	0	0	0	0	1	0	0	1	0	1	0	0	0	0	0	0	0	0
7186	TRAF2	21954231	3	In SH-SY5Y cells, dominant-negative TRAF2 (lacking C-terminus) suppressed muHtt aggregation induced by OE of IRE1 (ERN1) or by thapsigargin-induced ER stress. It also reduced p62 accumulation (block of autophagy flux) due to ER stress. OE of wild-type TRAF2 did not affect IRE1-mediated muHtt aggregation, but other IRE1 cytoplasmic binding partners Bip, HSP90A, COPs5, and NCK1 reduced the IRE1 eff…	0	0	0	0	0	0	0	0	0	0	0	0	0	0	0	0	0	0	0	0	0	0	0	0	0	0	0	0	0	0	0	0	0	0	0	0	0	0	0	0	TRAF2 DN reduced muHtt aggregation induced by OE of IRE1 or by thapsigargin-ER stress, and also reduced the p62 accumulation (block of autophagy flux) due to ER stress.	SH-SY5Y expressing exon1-htt-120Q GFP	1	0	0
7188	TRAF5	19789644	3	RNAi KD increased aggregation (inclusion #, amount per cell) in fly neuronal cell line.	0	0	0	0	0	0	0	0	0	0	0	0	0	0	0	0	0	0	0	0	0	0	0	0	0	0	0	0	0	0	0	0	0	0	0	0	0	0	0	0	0	Fly BG2 neuronal cell line stably expressing exon1-htt-62Q or 18Q EGFP for aggregation.	1	0	0
7189	TRAF6	21454471	3	OE of WT but not DN mutant increased percentage of cells with mHtt aggregates, number and size of aggregates, with no effect on total protein levels. Co-expression of ubiquitin (but not the atypical Lys6, 27, 29 mutants) with TRAF6 and mHtt resulted in all 3 colocalized in aggregates.	0	0	0	0	0	0	0	0	0	0	0	0	0	0	0	0	0	0	0	0	0	0	0	0	0	0	0	0	0	0	0	0	0	0	0	0	0	0	0	0	Ubiquitination by atypical Lys6, 27, 29 UB	HEK 293T cells transfected with N171-Htt-150Q or 60Q or 21Q	0	1	0
7204	TRIO	17500595	3	Kaltenbach fly screen of Htt interactome. GOF increased degeneration.	0	0	0	0	0	0	0	0	0	0	0	0	0	0	0	0	0	0	0	0	0	0	0	0	0	0	0	0	0	0	0	0	0	0	0	0	0	0	0	0	0	0	0	0	0
7220	TRPC1	21700213	3	Inhibition by EVP4593 series and by siRNA KD reduced glutamate-induced apoptosis in YAC128 primary striatal neurons. Correlated with reduction in Ca2+ from SOC (store operated calcium) pathway.	0	0	0	0	0	0	0	0	0	0	0	0	0	0	0	0	0	0	0	0	0	0	0	0	0	0	0	0	0	0	0	0	0	0	0	0	0	0	0	0	Glutamate-induced apoptosis. SOC calcium mobilization.	YAC128 primary striatal neurons	0	0	1
7248	TSC1	19720874	3	OE suppressed eye degeneration in HD flies by inhibiting RHEB and thereby TOR, inducing autophagy.	0	0	0	0	0	0	0	0	0	0	0	0	0	0	0	0	0	0	0	0	0	0	0	0	0	0	0	0	0	0	0	0	0	0	0	0	0	0	0	0	0	0	0	0	0
7249	TSC2	19720874	3	OE suppressed eye degeneration in HD flies by inhibiting RHEB and thereby TOR, inducing autophagy.	0	0	0	0	0	0	0	0	0	0	0	0	0	0	0	0	0	0	0	0	0	0	0	0	0	0	0	0	0	0	0	0	0	0	0	0	0	0	0	0	0	0	0	0	0
7251	TSG101	20100940	3	RNAi KD in a genome wide screen decreased exon1-Htt-46Q aggregation in fly S2 cells	0	0	0	0	0	0	0	0	0	0	0	0	0	0	0	0	0	0	0	0	0	0	0	0	0	0	0	0	0	0	0	0	0	0	0	0	0	0	0	0	0	Drosophila S2 cells expressing exon 1-htt-46Q	0	1	0
7266	DNAJC7	16934481	3	Fly GOF allele decreased degeneration and increased lifespan.	0	0	0	0	0	0	0	0	0	0	0	0	0	0	0	0	0	0	0	0	0	0	0	0	0	0	0	0	0	0	0	0	0	0	0	0	0	0	0	0	0	0	0	0	0
7266	DNAJC7	10710314	3	GOF decreased degeneration in Pure 127Q fly eye model.	0	0	0	0	0	0	0	0	0	0	0	0	0	0	0	0	0	0	0	0	0	0	0	0	0	0	0	0	0	0	0	0	0	0	0	0	0	0	0	0	0	0	0	0	0
7266	DNAJC7	18065778	3	OE prolongs lifespan shortened by dEAAT1-driven expression of mHtt in subset of glia (no phenotypes in climbing or bang sensitivity, seen when driven by pan-glia repo).	0	0	0	0	0	0	0	0	0	0	0	0	0	0	0	0	0	0	0	0	0	0	0	0	0	0	0	0	0	0	0	0	0	0	0	0	0	0	0	0	0	0	0	0	0
7278	TUBA3C	15084750	3	KD increased pure polyQ aggregation in worm genome wide screen.	0	0	0	0	0	0	0	0	0	0	0	0	0	0	0	0	0	0	0	24Q, 33Q, 35Q and 40Q YFP; polyQ	0	0	1	0	1	0	0	0	0	0	0	0	0	0	0	0	1	0	0	0	0	0	0	0	0
7283	TUBG1	22413862	3	RNAi KD improved the loss of touch sensitivity in worms expressing exon1-Htt-128Q.	0	0	0	0	0	0	0	0	0	0	0	0	0	0	0	0	0	tbg-1	0	exon1-Htt-128Q	1	0	0	0	0	0	0	0	0	1	0	0	0	0	1	0	1	0	0	0	0	0	0	0	0
7307	U2AF1	15084750	3	KD increased pure polyQ aggregation in worm genome wide screen.	0	0	0	0	0	0	0	0	0	0	0	0	0	0	0	0	0	0	0	24Q, 33Q, 35Q and 40Q YFP; polyQ	0	0	1	0	1	0	0	0	0	0	0	0	0	0	0	0	1	0	0	0	0	0	0	0	0
7314	UBB	20005957	3.5	22 d post-injection of lenti mHtt, UBB+1 mice showed more mHtt aggregates than wt.	0	0	0	0	0	0	0	0	0	0	0	0	0	0	0	0	0	0	0	0	0	0	0	0	0	0	0	0	0	0	0	0	0	0	0	0	0	0	0	0	0	0	0	0	0
7314	UBB	15064418	3	Reducing UBB modestly worsened fly eye phenotype. Mutation of all 3 lysines (K6, 9, 15R) drastically reduced toxicity.	0	0	0	0	0	0	0	0	0	0	0	0	0	0	0	0	0	0	0	0	0	0	0	0	0	0	0	0	0	0	0	0	0	0	0	0	0	0	0	0	0	0	0	0	0
7316	UBC	17663792	3	KD in worm decreased aggregation. Human version of ubc-1, ubc-2 and possibly ubc-22 showed effects consistent with worm aggregation phenotype.	0	0	0	0	0	0	0	0	0	0	0	0	0	0	0	0	0	0	Rnai against 11 of 22 Ubc and 2 of 4 Uev tested in Q82-GFP worms|ubc2, ubc-22: reduced # aggregates and increase in average size|ubc-13, uev-1: reduced size of aggregates; |ubc-1, ubq-1: reduced size but increased # aggregates;	Q82-GFP; polyQ	0	0	1	1	0	0	0	0	0	0	0	0	0	0	0	0	1	0	0	0	Human version of ubc-1, ubc-2 and possibly ubc-22 showed effects consistent with worm aggregation phenotypes	HEK293 transfected with Q81-YFP, polyQ non-neuronal	0	1	0
7316	UBC	19602042	3.5	R6/2 crossed with Ubc+/- had no effect on rotarod, grip strength, weight loss; but improved rearing and center-rearing activities.	0	0	0	0	0	0	0	0	0	0	0	0	0	0	0	0	0	0	0	0	0	0	0	0	0	0	0	0	0	0	0	0	0	0	0	0	0	0	0	0	0	0	0	0	0
7317	UBA1	15084750	3	KD increased pure polyQ aggregation in worm genome wide screen.	0	0	0	0	0	0	0	0	0	0	0	0	0	0	0	0	0	0	0	24Q, 33Q, 35Q and 40Q YFP; polyQ	0	0	1	0	1	0	0	0	0	0	0	0	0	0	0	0	1	0	0	0	0	0	0	0	0
7317	UBA1	20100940	3	RNAi KD in a genome wide screen increased exon1-Htt-46Q aggregation in fly S2 cells	0	0	0	0	0	0	0	0	0	0	0	0	0	0	0	0	0	0	0	0	0	0	0	0	0	0	0	0	0	0	0	0	0	0	0	0	0	0	0	0	0	Drosophila S2 cells expressing exon 1-htt-46Q	0	1	0
7317	UBA1	21915392	3	RNAi KD in HEK cells expressing exon1-Htt-74Q GFP increased aggregation.	0	0	0	0	0	0	0	0	0	0	0	0	0	0	0	0	0	0	0	0	0	0	0	0	0	0	0	0	0	0	0	0	0	0	0	0	0	0	0	0	0	HEK cells expressing exon1-Htt-74Q GFP	0	1	0
7319	UBE2A	17663792	3	KD in worm decreased aggregation. Human version of ubc-1, ubc-2 and possibly ubc-22 showed effects consistent with worm aggregation phenotype.	0	0	0	0	0	0	0	0	0	0	0	0	0	0	0	0	0	0	Rnai against 11 of 22 Ubc and 2 of 4 Uev tested in Q82-GFP worms|ubc2, ubc-22: reduced # aggregates and increase in average size|ubc-13, uev-1: reduced size of aggregates; |ubc-1, ubq-1: reduced size but increased # aggregates;	Q82-GFP; polyQ	0	0	1	1	0	0	0	0	0	0	0	0	0	0	0	0	1	0	0	0	Human version of ubc-1, ubc-2 and possibly ubc-22 showed effects consistent with worm aggregation phenotypes	HEK293 transfected with Q81-YFP, polyQ non-neuronal	0	1	0
7322	UBE2D2	17663792	3	KD in worm decreased aggregation. Human version of ubc-1, ubc-2 and possibly ubc-22 showed effects consistent with worm aggregation phenotype.	0	0	0	0	0	0	0	0	0	0	0	0	0	0	0	0	0	0	Rnai against 11 of 22 Ubc and 2 of 4 Uev tested in Q82-GFP worms|ubc2, ubc-22: reduced # aggregates and increase in average size|ubc-13, uev-1: reduced size of aggregates; |ubc-1, ubq-1: reduced size but increased # aggregates;	Q82-GFP; polyQ	0	0	1	1	0	0	0	0	0	0	0	0	0	0	0	0	1	0	0	0	Human version of ubc-1, ubc-2 and possibly ubc-22 showed effects consistent with worm aggregation phenotypes	HEK293 transfected with Q81-YFP, polyQ non-neuronal	0	1	0
7322	UBE2D2	19015277	3	synthetic lethal in yeast: sensitizes mHtt toxicity	0	0	0	0	0	0	0	0	0	0	0	0	0	0	0	0	0	0	0	0	0	0	0	0	0	0	0	0	0	0	0	0	0	0	0	0	0	0	0	0	0	0	0	0	0
7323	UBE2D3	17984172	3	Botas fly study. LOF increased degeneration. similar response in SCA1 model.	0	0	0	0	0	0	0	0	0	0	0	0	0	0	0	0	0	0	0	0	0	0	0	0	0	0	0	0	0	0	0	0	0	0	0	0	0	0	0	0	0	0	0	0	0
7328	UBE2H	17984172	3	Botas fly sutdy. LOF led to increased degeneration. similar response in SCA1 model.	0	0	0	0	0	0	0	0	0	0	0	0	0	0	0	0	0	0	0	0	0	0	0	0	0	0	0	0	0	0	0	0	0	0	0	0	0	0	0	0	0	0	0	0	0
7329	UBE2I	22413862	3	RNAi KD improved the loss of touch sensitivity in worms expressing exon1-Htt-128Q.	0	0	0	0	0	0	0	0	0	0	0	0	0	0	0	0	0	ubc-9	0	exon1-Htt-128Q	1	0	0	0	0	0	0	0	0	1	0	0	0	0	1	0	1	0	0	0	0	0	0	0	0
7329	UBE2I	20100940	3	RNAi KD in a genome wide screen decreased exon1-Htt-46Q aggregation in fly S2 cells	0	0	0	0	0	0	0	0	0	0	0	0	0	0	0	0	0	0	0	0	0	0	0	0	0	0	0	0	0	0	0	0	0	0	0	0	0	0	0	0	0	Drosophila S2 cells expressing exon 1-htt-46Q	0	1	0
7334	UBE2N	17663792	3	KD in worm decreased aggregation. Human version of ubc-1, ubc-2 and possibly ubc-22 showed effects consistent with worm aggregation phenotype.	0	0	0	0	0	0	0	0	0	0	0	0	0	0	0	0	0	0	Rnai against 11 of 22 Ubc and 2 of 4 Uev tested in Q82-GFP worms|ubc2, ubc-22: reduced # aggregates and increase in average size|ubc-13, uev-1: reduced size of aggregates; |ubc-1, ubq-1: reduced size but increased # aggregates;	Q82-GFP; polyQ	0	0	1	1	0	0	0	0	0	0	0	0	0	0	0	0	1	0	0	0	Human version of ubc-1, ubc-2 and possibly ubc-22 showed effects consistent with worm aggregation phenotypes	HEK293 transfected with Q81-YFP, polyQ non-neuronal	0	1	0
7336	UBE2V2	17663792	3	KD in worm decreased aggregation. Human version of ubc-1, ubc-2 and possibly ubc-22 showed effects consistent with worm aggregation phenotype.	0	0	0	0	0	0	0	0	0	0	0	0	0	0	0	0	0	0	Rnai against 11 of 22 Ubc and 2 of 4 Uev tested in Q82-GFP worms|ubc2, ubc-22: reduced # aggregates and increase in average size|ubc-13, uev-1: reduced size of aggregates; |ubc-1, ubq-1: reduced size but increased # aggregates;	Q82-GFP; polyQ	0	0	1	1	0	0	0	0	0	0	0	0	0	0	0	0	1	0	0	0	Human version of ubc-1, ubc-2 and possibly ubc-22 showed effects consistent with worm aggregation phenotypes	HEK293 transfected with Q81-YFP, polyQ non-neuronal	0	1	0
7337	UBE3A	18201976	3	OE of E6-AP reduces aggregation and cell death due to mHtt, and effect is more pronounced when co-transfected with Hsp70. miRNA KD increased aggregation and caused cell death (p53 levels increased).	0	0	0	0	0	0	0	0	0	0	0	0	0	0	0	0	0	0	0	0	0	0	0	0	0	0	0	0	0	0	0	0	0	0	0	0	0	0	0	0	E6-AP mRNA upregulated by polyQ (mhtt and ataxin 3), but protein levels go down, due to association with polyQ aggregates; and with nuclei inclusions in R6/1. OE of E6-AP promotes ubiquitylation and degradation of soluble ataxin3; effect lost with HECT do	Neuro2a inducible neuronal cell line or COS non-neuronal cell line with exon1-htt-150Q or 16Q.	1	0	0
7341	SUMO1	15064418	3	Reducing SUMO1 improved fly eye phenotype. Mutation of all 3 lysines (K6, 9, 15R) drastically reduced toxicity. In cell culture, SUMO-1 stablizies mHtt and reduces aggregation, and promotes its repression of transcription.	0	0	0	0	0	0	0	0	0	0	0	0	0	0	0	0	0	0	0	0	0	0	0	0	0	0	0	0	0	0	0	0	0	0	0	0	0	0	0	0	promotes its repression of transcription.	HeLa cells transfected with exon1-htt-103Q EGFP	0	1	0
7345	UCHL1	19683447	3.5	UCHL-1 S18Y polymorphism is a modifier of HD with a modest regulatory role in the age at disease onset.	0	0	0	0	0	0	0	0	0	0	0	0	0	0	0	0	0	0	0	0	0	0	0	0	0	0	0	0	0	0	0	0	0	0	0	0	0	0	0	0	0	0	0	0	0
7347	UCHL3	16505167	3	siRNA KD blocked mHtt aggregate clearance in a cell line in which mHtt production was halted (expression of this gene increased by mHtt).	0	0	0	0	0	0	0	0	0	0	0	0	0	0	0	0	0	0	0	0	0	0	0	0	0	0	0	0	0	0	0	0	0	0	0	0	0	0	0	0	0	N2a inducible cells, exon1-htt-103Q or 65Q or 25Q, mCFP; neuronal line	1	0	0
7347	UCHL3	23209424	3	siRNA KD decreased mHtt toxicity (caspase 3 activation) in HEK293T cells; Buck druggable genome screen.	0	0	0	0	0	0	0	0	0	0	0	0	0	0	0	0	0	0	0	0	0	0	0	0	0	0	0	0	0	0	0	0	0	0	0	0	0	0	0	0	mhtt induced rounding and detachment taken as signs of toxicity; growth factor deprivation induced caspase 3 activation used as readout.	HEK293T cells expressing N558-htt-141Q GFP	0	1	0
7351	UCP2	20566711	3	OE of human UCP2 in the glial HD fly model improved climbing behavior, decreased the bang sensitivity, and extended lifespan in flies expressing mHtt under the pan-glial repo driver, and also extended lifespan in flies expressing mHtt under the dEAAT1 glutamate transporter driver.	0	0	0	0	0	0	0	0	0	0	0	0	0	0	0	0	0	0	0	0	0	0	0	0	0	0	0	0	0	0	0	0	0	0	0	0	0	0	0	0	0	0	0	0	0
7351	UCP2	22956852	3	siRNA decreased survival of HdhQ111 cells (UCP4 did the opposite) and mRNA level was reduced by KD of b-catenin.	0	0	0	0	0	0	0	0	0	0	0	0	0	0	0	0	0	0	0	0	0	0	0	0	0	0	0	0	0	0	0	0	0	0	0	0	0	0	0	0	opposite to UCP4 in outcome and regulation by b-catenin/SIRT1	HdhQ111/Q111 and Q7/Q7	1	0	0
7353	UFD1L	19015277	3	OE of Ufd1 ameliorates polyQ toxicity in both yeast and PC12 cells expressing mHtt.	0	0	0	0	0	0	0	0	0	0	0	0	0	0	0	0	0	0	0	0	0	0	0	0	0	0	0	0	0	0	0	0	0	0	0	0	0	0	0	0	ERAD impaired by mhtt before onset of toxicity.|TV2.5|Yeast and PC12 cells expressing mhtt display a surprisingly specific, immediate, and drastic defect in ERAD due to entrapment of the essential ERAD proteins Npl4, Ufd1, and p97 by mhtt.	inducible PC12 ex1-htt-103Q	1	0	0
7353	UFD1L	22413862	3	RNAi KD improved the loss of touch sensitivity in worms expressing exon1-Htt-128Q.	0	0	0	0	0	0	0	0	0	0	0	0	0	0	0	0	0	ufd-1	0	exon1-Htt-128Q	1	0	0	0	0	0	0	0	0	1	0	0	0	0	1	0	1	0	0	0	0	0	0	0	0
7353	UFD1L	23209424	3	siRNA KD decreased mHtt toxicity (caspase 3 activation) in HEK293T cells; Buck druggable genome screen.	0	0	0	0	0	0	0	0	0	0	0	0	0	0	0	0	0	0	0	0	0	0	0	0	0	0	0	0	0	0	0	0	0	0	0	0	0	0	0	0	mhtt induced rounding and detachment taken as signs of toxicity; growth factor deprivation induced caspase 3 activation used as readout.	HEK293T cells expressing N558-htt-141Q GFP	0	1	0
7360	UGP2	22413862	3	RNAi KD improved the loss of touch sensitivity in worms expressing exon1-Htt-128Q.	0	0	0	0	0	0	0	0	0	0	0	0	0	0	0	0	0	K08E3.5	0	exon1-Htt-128Q	1	0	0	0	0	0	0	0	0	1	0	0	0	0	1	0	1	0	0	0	0	0	0	0	0
7381	UQCRB	15084750	3	KD increased pure polyQ aggregation in worm genome wide screen.	0	0	0	0	0	0	0	0	0	0	0	0	0	0	0	0	0	0	0	24Q, 33Q, 35Q and 40Q YFP; polyQ	0	0	1	0	1	0	0	0	0	0	0	0	0	0	0	0	1	0	0	0	0	0	0	0	0
7398	USP1	23209424	3	siRNA KD decreased mHtt toxicity (caspase 3 activation) in HEK293T cells; Buck druggable genome screen.	0	0	0	0	0	0	0	0	0	0	0	0	0	0	0	0	0	0	0	0	0	0	0	0	0	0	0	0	0	0	0	0	0	0	0	0	0	0	0	0	mhtt induced rounding and detachment taken as signs of toxicity; growth factor deprivation induced caspase 3 activation used as readout.	HEK293T cells expressing N558-htt-141Q GFP	0	1	0
7411	VBP1	22413862	3	RNAi KD improved the loss of touch sensitivity in worms expressing exon1-Htt-128Q.	0	0	0	0	0	0	0	0	0	0	0	0	0	0	0	0	0	pfd-3	0	exon1-Htt-128Q	1	0	0	0	0	0	0	0	0	1	0	0	0	0	1	0	1	0	0	0	0	0	0	0	0
7415	VCP	21249466	3	Co-expression of VCP mutants (R93C, R155C, or DM, disease linked; K524A; or all three as TM) inhibited UPS and increased both WT and mHtt and aggregation in HEK293T cells.	0	0	0	0	0	0	0	0	0	0	0	0	0	0	0	0	0	0	0	0	0	0	0	0	0	0	0	0	0	0	0	0	0	0	0	0	0	0	0	0	VCP mutants involved in ERAD impacted UPS similarly as to mHtt aggregation.	HEK 293T cells transfected with N552-Htt-1144Q or 23Q	0	1	0
7415	VCP	15037255	3	GOF decreased aggregation in worm model using DRLAP fragments not Htt.	0	0	0	0	0	0	0	0	0	0	0	0	0	0	0	0	0	0	DRLAP fragments, not Htt|gain of function decreased aggregation	DRPLAP 17-Q32, 40, 56 and 79	0	0	1	0	0	0	0	0	0	0	0	0	0	0	0	0	0	0	0	0	0	0	0	0	0
7415	VCP	15084750	3	KD increased pure polyQ aggregation in worm genome wide screen.	0	0	0	0	0	0	0	0	0	0	0	0	0	0	0	0	0	0	0	24Q, 33Q, 35Q and 40Q YFP; polyQ	0	0	1	0	1	0	0	0	0	0	0	0	0	0	0	0	1	0	0	0	0	0	0	0	0
7415	VCP	11859409	3	LOF decreased eye degeneration in HD flies.	0	0	0	0	0	0	0	0	0	0	0	0	0	0	0	0	0	0	0	0	0	0	0	0	0	0	0	0	0	0	0	0	0	0	0	0	0	0	0	0	0	0	0	0	0
7415	VCP	17141218	3	siRNA KD in HEK293T cells expression N588-Htt-138Q stabilized and increased mHtt protein level and an ER target CD3delta, while KD of other retrotranslocation complex members Ufd1 and Npl4 did not affect mHtt but did stabilize CD3delta (Hrd1 only affected mHtt level).	0	0	0	0	0	0	0	0	0	0	0	0	0	0	0	0	0	0	0	0	0	0	0	0	0	0	0	0	0	0	0	0	0	0	0	0	0	0	0	0	0	HEK 293T cells transfected with N558-Htt-138Q or 25Q	0	1	0
7416	VDAC1	17500595	3	Kaltenbach fly screen of Htt interactome (original gene VDAC2). 2 LOF alleles decreased degeneration.	0	0	0	0	0	0	0	0	0	0	0	0	0	0	0	0	0	0	0	0	0	0	0	0	0	0	0	0	0	0	0	0	0	0	0	0	0	0	0	0	0	0	0	0	0
7417	VDAC2	17500595	3	Kaltenbach fly screen of Htt interactome. 2 LOF alleles decreased degeneration.	0	0	0	0	0	0	0	0	0	0	0	0	0	0	0	0	0	0	0	0	0	0	0	0	0	0	0	0	0	0	0	0	0	0	0	0	0	0	0	0	0	0	0	0	0
7424	VEGFC	23525043	3	RNAi KD increased mHtt level in Novartis screen of fly S2 cells and in human HD fibroblasts. In HD fly model LOF allele worsened, and OE improved, climbing phenotype.	0	0	0	0	0	0	0	0	0	0	0	0	0	0	0	0	0	0	0	0	0	0	0	0	0	0	0	0	0	0	0	0	0	0	0	0	0	0	0	0	Primary screen in fly S2R cells with N573-htt-73Q and C terminal A-beta 1-42 epitope tag; mHtt by HTRF	Validation in human HD fibroblast lines with 64Q and 45Q	0	1	0
7431	VIM	22929228	3	OE increased both soluble and insoluble mHtt levels, while KD had the opposite effect (both exon1-Htt-60Q and 150Q with no effect on WT). KD decreased mHtt toxicity and also greatly reduced the effect of the ROCK inhibitor Y-27632. OE of phosphomimetic S71E-S38E had greater, while phosphoresistant SA mutant had weaker, effect on aggregation and toxicity than WT.	0	0	0	0	0	0	0	0	0	0	0	0	0	0	0	0	0	0	0	0	0	0	0	0	0	0	0	0	0	0	0	0	0	0	0	0	0	0	0	0	0	N2a cells expressing exon1-Htt-150Q or 60Q or 16Q	1	0	0
7456	WIPF1	14560003	3	LOF worsened mHtt-induced toxicity in [RNQ+] yeast strains.	0	0	0	0	0	0	0	0	0	0	0	0	0	0	0	0	0	0	0	0	0	0	0	0	0	0	0	0	0	0	0	0	0	0	0	0	0	0	0	0	0	0	0	0	0
7469	WHSC2	20100940	3	RNAi KD in a genome wide screen increased exon1-Htt-46Q aggregation in fly S2 cells	0	0	0	0	0	0	0	0	0	0	0	0	0	0	0	0	0	0	0	0	0	0	0	0	0	0	0	0	0	0	0	0	0	0	0	0	0	0	0	0	0	Drosophila S2 cells expressing exon 1-htt-46Q	0	1	0
7471	WNT1	22531500	3	LOF improved lifespan in HD flies expressing exon1-Htt-93Q in neurons.	0	0	0	0	0	0	0	0	0	0	0	0	0	0	0	0	0	0	0	0	0	0	0	0	0	0	0	0	0	0	0	0	0	0	0	0	0	0	0	0	0	0	0	0	0
7477	WNT7B	22531500	3	LOF improved lifespan in HD flies expressing exon1-Htt-93Q in neurons.	0	0	0	0	0	0	0	0	0	0	0	0	0	0	0	0	0	0	0	0	0	0	0	0	0	0	0	0	0	0	0	0	0	0	0	0	0	0	0	0	0	0	0	0	0
7494	XBP1	22445760	3.2	AAV delivery of active XBP1 together with N688-Htt-95Q into striatum reduced mHtt inclusions, contrary to results from cross of conditional null to HD models.	0	0	0	0	0	0	0	0	0	0	0	0	0	0	0	0	0	0	0	0	0	0	0	0	0	0	0	0	0	0	0	0	0	0	0	0	0	0	0	0	0	0	0	0	0
7494	XBP1	22337954	3.5	Conditional KO (neuronal) crossed to YAC128 or HdhQ111/Q7 mice decreased mHtt protein level (but not mRNA); the YAC128 cross also showed ameliorated neuronal loss and motor phenotype (rotarod). Cross to ATF4 null had no effect. Degradation of mHtt via autophagy likely as it is found in the autophagosome and lysosomal structures in the YAC128 cross.	0	0	0	0	0	0	0	0	0	0	0	0	0	0	0	0	0	0	0	0	0	0	0	0	0	0	0	0	0	0	0	0	0	0	0	0	0	0	0	0	0	0	0	0	0
7494	XBP1	22337954	3	shRNA KD reduced aggregation and inclusions in NSC34 cells expressing polyQ79 and in Neuro2a cells expressing N171-Htt-85Q. OE in NSC34 cells increased inclusions. Similar effect in NSC34 cells expressing N588-Htt-138Q but not in cells with the delta aa5-13 mutant (lower aggregation by itself). Induction of autophagy via upregulation of FoxO1 is the mechanism for mHtt lowering (autophagy inhibiti…	0	0	0	0	0	0	0	0	0	0	0	0	0	0	0	0	0	0	0	0	0	0	0	0	0	0	0	0	0	0	0	0	0	0	0	0	0	0	0	0	0	Neuro2a cells expressing N171-Htt-85Q or NSC34 cells expressing polyQ79 or N588-Htt-138Q	1	0	0
7508	XPC	16388310	3	siRNA for MSH2, MSH3 or XPA, but not MSH6, XPC or FEN1, stabilized transcription induced contraction of CAG.	1	0	0	0	0	0	0	0	0	0	0	0	0	0	0	0	0	0	0	0	0	0	0	0	0	0	0	0	0	0	0	0	0	0	0	0	0	0	0	0	SiRNA for MSH2, MSH3 or XPA, but not MSH6, XPC or FEN1, stabilized transcription induced contraction of CAG.	HT1080 Human fibrosarcoma cells, (CAG)95 in HPRT minigene; polyQ non-neuronal	0	1	0
7529	YWHAB	17500595	3	Kaltenbach fly screen of Htt interactome. 2 GOF alleles increased degeneration.	0	0	0	0	0	0	0	0	0	0	0	0	0	0	0	0	0	0	0	0	0	0	0	0	0	0	0	0	0	0	0	0	0	0	0	0	0	0	0	0	0	0	0	0	0
7529	YWHAB	18078716	3	KD in cell culture had no effect on aggregation.	1	0	0	0	0	0	0	0	0	0	0	0	0	0	0	0	0	0	0	0	0	0	0	0	0	0	0	0	0	0	0	0	0	0	0	0	0	0	0	0	Aggregation measured	N2a cells transfected with exon1-htt-86Q; neuronal line	1	0	0
7531	YWHAE	17984172	3	Botas fly study. Both gain and loss tested. Su by LOF, En by OE. similar response in SCA1 model.	0	0	0	0	0	0	0	0	0	0	0	0	0	0	0	0	0	0	0	0	0	0	0	0	0	0	0	0	0	0	0	0	0	0	0	0	0	0	0	0	0	0	0	0	0
7531	YWHAE	17500595	3	Kaltenbach fly screen of Htt interactome. Both gain and loss tested. GOF increased, LOF decreased, degeneration.	0	0	0	0	0	0	0	0	0	0	0	0	0	0	0	0	0	0	0	0	0	0	0	0	0	0	0	0	0	0	0	0	0	0	0	0	0	0	0	0	0	0	0	0	0
7531	YWHAE	22794259	3	RNAi KD and LOF in HD flies enhanced climbing phenotype (Htt interactome Red Module).	0	0	0	0	0	0	0	0	0	0	0	0	0	0	0	0	0	0	0	0	0	0	0	0	0	0	0	0	0	0	0	0	0	0	0	0	0	0	0	0	0	0	0	0	0
7531	YWHAE	20100940	3	RNAi KD in a genome wide screen decreased exon1-Htt-46Q aggregation in fly S2 cells	0	0	0	0	0	0	0	0	0	0	0	0	0	0	0	0	0	0	0	0	0	0	0	0	0	0	0	0	0	0	0	0	0	0	0	0	0	0	0	0	0	Drosophila S2 cells expressing exon 1-htt-46Q	0	1	0
7532	YWHAG	22794259	3	RNAi KD in HD flies enhanced climbing phenotype (Htt interactome Red Module).	0	0	0	0	0	0	0	0	0	0	0	0	0	0	0	0	0	0	0	0	0	0	0	0	0	0	0	0	0	0	0	0	0	0	0	0	0	0	0	0	0	0	0	0	0
7533	YWHAH	18078716	3	KD in cell culture had no effect on aggregation.	1	0	0	0	0	0	0	0	0	0	0	0	0	0	0	0	0	0	0	0	0	0	0	0	0	0	0	0	0	0	0	0	0	0	0	0	0	0	0	0	Aggregation measured	N2a cells transfected with exon1-htt-86Q; neuronal line	1	0	0
7534	YWHAZ	17500595	3	Kaltenbach fly screen of Htt interactome (original gene YWAHB). 2 GOF alleles increased degeneration.	0	0	0	0	0	0	0	0	0	0	0	0	0	0	0	0	0	0	0	0	0	0	0	0	0	0	0	0	0	0	0	0	0	0	0	0	0	0	0	0	0	0	0	0	0
7534	YWHAZ	18078716	3	KD in cell culture decreased aggregation.	0	0	0	0	0	0	0	0	0	0	0	0	0	0	0	0	0	0	0	0	0	0	0	0	0	0	0	0	0	0	0	0	0	0	0	0	0	0	0	0	Aggregation measured	N2a cells transfected with exon1-htt-86Q; neuronal line	1	0	0
7534	YWHAZ	22794259	3	RNAi KD in HD flies enhanced climbing phenotype (Htt interactome Red Module, original gene YWHAG).	0	0	0	0	0	0	0	0	0	0	0	0	0	0	0	0	0	0	0	0	0	0	0	0	0	0	0	0	0	0	0	0	0	0	0	0	0	0	0	0	0	0	0	0	0
7572	ZNF24	23209424	3	siRNA KD decreased mHtt toxicity (caspase 3 activation) in HEK293T cells; Buck druggable genome screen.	0	0	0	0	0	0	0	0	0	0	0	0	0	0	0	0	0	0	0	0	0	0	0	0	0	0	0	0	0	0	0	0	0	0	0	0	0	0	0	0	mhtt induced rounding and detachment taken as signs of toxicity; growth factor deprivation induced caspase 3 activation used as readout.	HEK293T cells expressing N558-htt-141Q GFP	0	1	0
7637	ZNF84	17500595	3	Kaltenbach fly screen of Htt interactome (original gene ZNF91). GOF decreased, LOF increased, degeneration.	0	0	0	0	0	0	0	0	0	0	0	0	0	0	0	0	0	0	0	0	0	0	0	0	0	0	0	0	0	0	0	0	0	0	0	0	0	0	0	0	0	0	0	0	0
7644	ZNF91	17500595	3	Kaltenbach fly screen of Htt interactome. GOF decreased, LOF increased, degeneration.	0	0	0	0	0	0	0	0	0	0	0	0	0	0	0	0	0	0	0	0	0	0	0	0	0	0	0	0	0	0	0	0	0	0	0	0	0	0	0	0	0	0	0	0	0
7756	ZNF207	22413862	3	RNAi KD worsened the loss of touch sensitivity in worms expressing exon1-Htt-128Q.	0	0	0	0	0	0	0	0	0	0	0	0	0	0	0	0	0	B0035.1	0	exon1-Htt-128Q	1	0	0	0	0	0	0	0	0	0	0	1	0	0	1	0	1	0	0	0	0	0	0	0	0
7846	TUBA1A	17392473	3	K40A mutant of alpha-tubulin prevents its acetylation (which recruits kinesin-1 and dynein to microtubules and promotes bidirectional transport) and also blocked vesicular BDNF transport induced by TSA in HdhQ109/Q109 neuronal cell line.	0	0	0	0	0	0	0	0	0	0	0	0	0	0	0	0	0	0	0	0	0	0	0	0	0	0	0	0	0	0	0	0	0	0	0	0	0	0	0	0	K30A mutation prevents acetylation and TSA promotion of vesicular BDNF transport.	Q109/Q109 neuronal cell line	1	0	0
7846	TUBA1A	15084750	3	KD increased pure polyQ aggregation in worm genome wide screen.	0	0	0	0	0	0	0	0	0	0	0	0	0	0	0	0	0	0	0	24Q, 33Q, 35Q and 40Q YFP; polyQ	0	0	1	0	1	0	0	0	0	0	0	0	0	0	0	0	1	0	0	0	0	0	0	0	0
7919	BAT1	20100940	3	RNAi KD in a genome wide screen decreased exon1-Htt-46Q aggregation in fly S2 cells	0	0	0	0	0	0	0	0	0	0	0	0	0	0	0	0	0	0	0	0	0	0	0	0	0	0	0	0	0	0	0	0	0	0	0	0	0	0	0	0	0	Drosophila S2 cells expressing exon 1-htt-46Q	0	1	0
7936	RDBP	20100940	3	RNAi KD in a genome wide screen increased exon1-Htt-46Q aggregation in fly S2 cells. LOF exacerbated eye degeneration in HD flies.	0	0	0	0	0	0	0	0	0	0	0	0	0	0	0	0	0	0	0	0	0	0	0	0	0	0	0	0	0	0	0	0	0	0	0	0	0	0	0	0	0	Drosophila S2 cells expressing exon 1-htt-46Q	0	1	0
7942	TFEB	19556463	3	TFEB OE in ST14A cells induced lysosomal biogenesis and increased the degradation of complex molecules, such as glycosaminoglycans and the pathogenic protein such as mHtt.	0	0	0	0	0	0	0	0	0	0	0	0	0	0	0	0	0	0	0	0	0	0	0	0	0	0	0	0	0	0	0	0	0	0	0	0	0	0	0	0	increased turnover of mhtt in HD43 cells	HD43 inducible cells from ST14A rat striatal cells	1	0	0
7980	TFPI2	22413862	3	RNAi KD improved the loss of touch sensitivity in worms expressing exon1-Htt-128Q.	0	0	0	0	0	0	0	0	0	0	0	0	0	0	0	0	0	tag-290	0	exon1-Htt-128Q	1	0	0	0	0	0	0	0	0	1	0	0	0	0	1	0	1	0	0	0	0	0	0	0	0
7994	KAT6A	21912091	3	LOF had no effect on survival (eclosion rate) of flies expressing mHtt.	1	0	0	0	0	0	0	0	0	0	0	0	0	0	0	0	0	0	0	0	0	0	0	0	0	0	0	0	0	0	0	0	0	0	0	0	0	0	0	0	0	0	0	0	0
8079	MLF2	12354791	3	GOF decreased degeneration and increased lifespan in HD flies.	0	0	0	0	0	0	0	0	0	0	0	0	0	0	0	0	0	0	0	0	0	0	0	0	0	0	0	0	0	0	0	0	0	0	0	0	0	0	0	0	0	0	0	0	0
8079	MLF2	15936212	3	OE in cell culture decreased aggregation.	0	0	0	0	0	0	0	0	0	0	0	0	0	0	0	0	0	0	0	0	0	0	0	0	0	0	0	0	0	0	0	0	0	0	0	0	0	0	0	0	127Q inhibited neurite outgrowth induced by BMP-7; effect reversed by dMLF or MLF1 or MLF2.	primary neurons rat, superior cervical ganglion sympathetic neurons transfected with polyQ 20Q or 127Q-HA constructs	0	0	1
8091	HMGA2	16505167	3	siRNA KD blocked mHtt aggregate clearance in a cell line in which mHtt production was halted (expression of this gene increased by mHtt).	0	0	0	0	0	0	0	0	0	0	0	0	0	0	0	0	0	0	0	0	0	0	0	0	0	0	0	0	0	0	0	0	0	0	0	0	0	0	0	0	0	N2a inducible cells, exon1-htt-103Q or 65Q or 25Q, mCFP; neuronal line	1	0	0
8220	DGCR14	22413862	3	RNAi KD improved the loss of touch sensitivity in worms expressing exon1-Htt-128Q.	0	0	0	0	0	0	0	0	0	0	0	0	0	0	0	0	0	F42H10.7	0	exon1-Htt-128Q	1	0	0	0	0	0	0	0	0	1	0	0	0	0	1	0	1	0	0	0	0	0	0	0	0
8228	PNPLA4	22413862	3	RNAi KD improved the loss of touch sensitivity in worms expressing exon1-Htt-128Q.	0	0	0	0	0	0	0	0	0	0	0	0	0	0	0	0	0	B0524.2	0	exon1-Htt-128Q	1	0	0	0	0	0	0	0	0	1	0	0	0	0	1	0	1	0	0	0	0	0	0	0	0
8239	USP9X	17500595	3	Kaltenbach fly screen of Htt interactome. GOF decreased, LOF increased, degeneration.	0	0	0	0	0	0	0	0	0	0	0	0	0	0	0	0	0	0	0	0	0	0	0	0	0	0	0	0	0	0	0	0	0	0	0	0	0	0	0	0	0	0	0	0	0
8242	JARID1C	23872847	2.5	KD in primary cortical neurons expressing mHtt or from BACHD restored expression of downregulated genes regulated by H3K4me3 such as Bdnf, Penk1, Syp.	0	0	0	0	0	0	0	0	0	0	0	0	0	0	0	0	0	0	0	0	0	0	0	0	0	0	0	0	0	0	0	0	0	0	0	0	0	0	0	0	0	0	0	0	0
8242	JARID1C	23872847	3	LOF in HD flies (exon1-Htt-93Q) improved eclosion and eye degeneration phenotypes.	0	0	0	0	0	0	0	0	0	0	0	0	0	0	0	0	0	0	0	0	0	0	0	0	0	0	0	0	0	0	0	0	0	0	0	0	0	0	0	0	0	0	0	0	0
8260	ARD1A	20154145	3	KD of NatA subunit NAA10 increased number of transfected HeLa cells expressing mHtt aggregates (Q72 and Q103), but only for mHtt tagged with C-terminal EGFP and not with N-terminal EGFP. Same effect seen for KD of HYPK.	0	0	0	0	0	0	0	0	0	0	0	0	0	0	0	0	0	0	0	0	0	0	0	0	0	0	0	0	0	0	0	0	0	0	0	0	0	0	0	0	Only mhtt with C terminal vs N terminal EGFP is affected.	HeLa cells transfected with pHtt-72Q or 103Q or 25Q EGFP	0	1	0
8260	ARD1A	20100940	3	RNAi KD in a genome wide screen decreased exon1-Htt-46Q aggregation in fly S2 cells	0	0	0	0	0	0	0	0	0	0	0	0	0	0	0	0	0	0	0	0	0	0	0	0	0	0	0	0	0	0	0	0	0	0	0	0	0	0	0	0	0	Drosophila S2 cells expressing exon 1-htt-46Q	0	1	0
8263	F8A1	16476778	3	Endpoints have to do with transferrin uptake. Overexpressing HAP40 reduced transferrin uptake. KD of HAP40 increased uptake. All in cell culture from fibroblasts from an HD patient.	0	0	0	0	0	0	0	0	0	0	0	0	0	0	0	0	0	0	0	0	0	0	0	0	0	0	0	0	0	0	0	0	0	0	0	0	0	0	0	0	overexpression of HAP40 reduced transferrin uptake; increased HAP40 in fibroblasts from HD patients correlated with reduction of transferrin uptake; restored by reducing HAP40 with RNAi	fibroblasts from HD patients; FL-htt non-neuronal	0	1	0
8288	EPX	15084750	3	KD increased pure polyQ aggregation in worm genome wide screen.	0	0	0	0	0	0	0	0	0	0	0	0	0	0	0	0	0	0	0	24Q, 33Q, 35Q and 40Q YFP; polyQ	0	0	1	0	1	0	0	0	0	0	0	0	0	0	0	0	1	0	0	0	0	0	0	0	0
8292	COLQ	22413862	3	RNAi KD worsened the loss of touch sensitivity in worms expressing exon1-Htt-128Q.	0	0	0	0	0	0	0	0	0	0	0	0	0	0	0	0	0	col-84	0	exon1-Htt-128Q	1	0	0	0	0	0	0	0	0	0	0	1	0	0	1	0	1	0	0	0	0	0	0	0	0
8295	TRRAP	20100940	3	RNAi KD in a genome wide screen increased exon1-Htt-46Q aggregation in fly S2 cells	0	0	0	0	0	0	0	0	0	0	0	0	0	0	0	0	0	0	0	0	0	0	0	0	0	0	0	0	0	0	0	0	0	0	0	0	0	0	0	0	0	Drosophila S2 cells expressing exon 1-htt-46Q	0	1	0
8301	PICALM	23525043	3	RNAi KD increased mHtt level in Novartis screen of fly S2 cells and in human HD fibroblasts. In HD fly model both KD by RNAi but also OE allele worsened climbing phenotype.	0	0	0	0	0	0	0	0	0	0	0	0	0	0	0	0	0	0	0	0	0	0	0	0	0	0	0	0	0	0	0	0	0	0	0	0	0	0	0	0	Primary screen in fly S2R cells with N573-htt-73Q and C terminal A-beta 1-42 epitope tag; mHtt by HTRF	Validation in human HD fibroblast lines with 64Q and 45Q	0	1	0
8312	AXIN1	22531500	3	OE of this component of the b-catenin destruction complex improved lifespan and climbing behavior of HD flies expressing exon1-Htt-93Q in neurons or in glia. OE also decreased eye degeneration in neuronal HD flies, decreased the bang-sensitivity in glial HD flies, and reduced the abnormal activity induced by high-frequency stimulation in giant fibers associated with bang-sensitivity.	0	0	0	0	0	0	0	0	0	0	0	0	0	0	0	0	0	0	0	0	0	0	0	0	0	0	0	0	0	0	0	0	0	0	0	0	0	0	0	0	0	0	0	0	0
8334	HIST1H2AC	22413862	3	RNAi KD improved the loss of touch sensitivity in worms expressing exon1-Htt-128Q.	0	0	0	0	0	0	0	0	0	0	0	0	0	0	0	0	0	his-7	0	exon1-Htt-128Q	1	0	0	0	0	0	0	0	0	1	0	0	0	0	1	0	1	0	0	0	0	0	0	0	0
8340	HIST1H2BL	22413862	3	RNAi KD improved the loss of touch sensitivity in worms expressing exon1-Htt-128Q.	0	0	0	0	0	0	0	0	0	0	0	0	0	0	0	0	0	his-48	0	exon1-Htt-128Q	1	0	0	0	0	0	0	0	0	1	0	0	0	0	1	0	1	0	0	0	0	0	0	0	0
8357	HIST1H3H	22413862	3	RNAi KD improved the loss of touch sensitivity in worms expressing exon1-Htt-128Q.	0	0	0	0	0	0	0	0	0	0	0	0	0	0	0	0	0	his-13	0	exon1-Htt-128Q	1	0	0	0	0	0	0	0	0	1	0	0	0	0	1	0	1	0	0	0	0	0	0	0	0
8408	ULK1	19720874	3	OE suppressed eye degeneration in HD flies by directly inducing autophagy.	0	0	0	0	0	0	0	0	0	0	0	0	0	0	0	0	0	0	0	0	0	0	0	0	0	0	0	0	0	0	0	0	0	0	0	0	0	0	0	0	0	0	0	0	0
8452	CUL3	23525043	3	OE of DN-CUL3 (but not DN-CUL1,2,4,5) blocked the clearance of mHtt, and partially the rescue of toxicity (caspase3/7 activation), by NUB1 OE in HdhQ7/Q111 cells. In HdhQ7/Q111 cells transfected with exon1-Htt-73Q, DN-CUL3 reversed the increased ubiquitination of mHtt by NUB1 OE.	0	0	0	0	0	0	0	0	0	0	0	0	0	0	0	0	0	0	0	0	0	0	0	0	0	0	0	0	0	0	0	0	0	0	0	0	0	0	0	0	Ubiquitination of mHtt measured in HdhQ7/Q111 cells transfected with exon1-htt-73Q and NUB1	HdhQ7/Q111 cells	1	0	0
8453	CUL2	17500595	3	Kaltenbach fly screen of Htt interactome. GOF decreased degeneration.	0	0	0	0	0	0	0	0	0	0	0	0	0	0	0	0	0	0	0	0	0	0	0	0	0	0	0	0	0	0	0	0	0	0	0	0	0	0	0	0	0	0	0	0	0
8453	CUL2	22413862	3	RNAi KD improved the loss of touch sensitivity in worms expressing exon1-Htt-128Q.	0	0	0	0	0	0	0	0	0	0	0	0	0	0	0	0	0	cul-2	0	exon1-Htt-128Q	1	0	0	0	0	0	0	0	0	1	0	0	0	0	1	0	1	0	0	0	0	0	0	0	0
8454	CUL1	23171848	3	OE as a dominant negative in SH-SY5Y cells expressing mHtt increased number of cells with aggregates. RNAi KD in HD flies worsened eye degeneration and larval survival (similar effects seen in the MJD and pure polyQ fly models).	0	0	0	0	0	0	0	0	0	0	0	0	0	0	0	0	0	0	0	0	0	0	0	0	0	0	0	0	0	0	0	0	0	0	0	0	0	0	0	0	0	SH-SY5Y cells expressing N171-Htt-150Q	1	0	0
8454	CUL1	18287534	3	OE of DN, which prevents SCF complex formation, increased aggreagation.	0	0	0	0	0	0	0	0	0	0	0	0	0	0	0	0	0	0	0	0	0	0	0	0	0	0	0	0	0	0	0	0	0	0	0	0	0	0	0	0	0	HEK293 cell transfected with exon1-htt-103Q	0	1	0
8454	CUL1	22413862	3	RNAi KD improved the loss of touch sensitivity in worms expressing exon1-Htt-128Q.	0	0	0	0	0	0	0	0	0	0	0	0	0	0	0	0	0	cul-1	0	exon1-Htt-128Q	1	0	0	0	0	0	0	0	0	1	0	0	0	0	1	0	1	0	0	0	0	0	0	0	0
8473	OGT	22413862	3	RNAi KD worsened the loss of touch sensitivity in worms expressing exon1-Htt-128Q.	0	0	0	0	0	0	0	0	0	0	0	0	0	0	0	0	0	ogt-1	0	exon1-Htt-128Q	1	0	0	0	0	0	0	0	0	0	0	1	0	0	1	0	1	0	0	0	0	0	0	0	0
8480	RAE1	23525043	3	RNAi KD increased mHtt level in Novartis screen of fly S2 cells and in human HD fibroblasts. In HD fly model there was no effect on climbing phenotype.	0	0	0	0	0	0	0	0	0	0	0	0	0	0	0	0	0	0	0	0	0	0	0	0	0	0	0	0	0	0	0	0	0	0	0	0	0	0	0	0	Primary screen in fly S2R cells with N573-htt-73Q and C terminal A-beta 1-42 epitope tag; mHtt by HTRF	Validation in human HD fibroblast lines with 64Q and 45Q	0	1	0
8510	MMP23B	20670829	3	siRNA KD in HEK293T cells transfected with FL-Htt-138Q reduced Htt proteolysis (smallest 55kDA fragment), and KD or MMP inhibitor NNGH in HdhQ111/Q111 cells reduced toxicity (caspase activation upon serum withdrawal).	0	0	0	0	0	0	0	0	0	0	0	0	0	0	0	0	0	0	0	0	0	0	0	0	0	0	0	0	0	0	0	0	0	0	0	0	0	0	0	0	siRNA knockdown reduces htt proteolysis	HEK293 transfected with FL-htt GFP for proteolysis; then validated in Hdh111Q striatal cells Fl-htt for toxicity; neuronal line	1	0	0
8513	LIPF	22413862	3	RNAi KD improved the loss of touch sensitivity in worms expressing exon1-Htt-128Q.	0	0	0	0	0	0	0	0	0	0	0	0	0	0	0	0	0	K04A8.5	0	exon1-Htt-128Q	1	0	0	0	0	0	0	0	0	1	0	0	0	0	1	0	1	0	0	0	0	0	0	0	0
8517	IKBKG	23372043	3	Conditioned media from cytokine (TNF-a and IL1B)-treated astrocytes from R6/2, but not WT, was more toxic to cultured WT neurons (increased caspase 3 activation and NO production, and decreased survival), which can be blocked by an IKK inhibitor (Inhibitor IV).	0	0	0	0	0	0	0	0	0	0	0	0	0	0	0	0	0	0	0	0	0	0	0	0	0	0	0	0	0	0	0	0	0	0	0	0	0	0	0	0	Caspase 3 activation and NO production also measured.	Cytokine-activated astrocytes from R6/2 vs. WT used to produce conditioned media for WT neuronal cultures	0	0	1
8517	IKBKG	15371500	3	DN IKK-gamma reduced mHtt-induced cell death in brain slice and in HEK293 cells.	0	0	0	0	0	0	0	0	0	0	0	0	0	0	0	0	0	0	0	0	0	0	0	0	0	0	0	0	0	0	0	0	0	0	0	0	0	0	0	0	mHtt activates NFkB-dependent transcription and IKK complex in inducible PC12 cells; activates and causes nuclear transclocation of NFkB in 155Q KI mouse; mhtt binds to IKKgamma at the N-134 region and requires polyQ expansion and the proline-rich region	P7 brain slice transfected with exon1-htt-148Q or 23Q CFP; primary neurons; Inducible PC12 neuronal line expressing exon1-htt-103Q EGFP; neuronal cell line; HEK293 non-neuronal cell transfected with exon1-htt-103Q EGFP	0	0	1
8517	IKBKG	23372043	3.2	Lentiviral infection of a DN-Ikkg in striatum and cortex of R6/2 at 7 wks and studied at 15 wks showed amelioration of deficits in motor (rotarod, beam walk) and cognitive (T maze) performance, the decreased striatal neuronal density (but not volume), and had no effect on body weight. Intrastriatal expression of inflammatory markers TNF-a and IL1B was also reduced.	0	0	0	0	0	0	0	0	0	0	0	0	0	0	0	0	0	0	0	0	0	0	0	0	0	0	0	0	0	0	0	0	0	0	0	0	0	0	0	0	0	0	0	0	0
8526	DGKE	22511757	3	Inhibitors from a kinase screen and KD by shRNA rescued from caspase activation and cell death of HdhQ111/Q111 cells; KD of 3 other isoforms beta, gamma, and xi had no effect. KD in HD flies ameliorated the climbing phenotype. Correlated with reduced proteolysis of mHtt at aa513, and reversal of increased PI species. PKC activity not involved.	0	0	0	0	0	0	0	0	0	0	0	0	0	0	0	0	0	0	0	0	0	0	0	0	0	0	0	0	0	0	0	0	0	0	0	0	0	0	0	0	Proteolysis of mHtt at aa513 but not 552 or 586 was decreased. The increased PI/PIP/PIP2 were reduced by DGKe reduction. PKC activity not involved.	HdhQ111/Q111 and Q7/Q7	1	0	0
8539	API5	17500595	3	Kaltenbach fly screen of Htt interactome. LOF decreased degeneration.	0	0	0	0	0	0	0	0	0	0	0	0	0	0	0	0	0	0	0	0	0	0	0	0	0	0	0	0	0	0	0	0	0	0	0	0	0	0	0	0	0	0	0	0	0
8540	AGPS	22413862	3	RNAi KD worsened the loss of touch sensitivity in worms expressing exon1-Htt-128Q.	0	0	0	0	0	0	0	0	0	0	0	0	0	0	0	0	0	ads-1	0	exon1-Htt-128Q	1	0	0	0	0	0	0	0	0	0	0	1	0	0	1	0	1	0	0	0	0	0	0	0	0
8543	LMO4	22413862	3	RNAi KD improved the loss of touch sensitivity in worms expressing exon1-Htt-128Q.	0	0	0	0	0	0	0	0	0	0	0	0	0	0	0	0	0	C34B2.4	0	exon1-Htt-128Q	1	0	0	0	0	0	0	0	0	1	0	0	0	0	1	0	1	0	0	0	0	0	0	0	0
8554	PIAS1	23871671	3	OE PIAS1, putative E3 ligase for Htt, increased the accumulation of detergent insoluble HMW Htt while KD decreased it. In HD flies, dPIAS LOF rescued the eye degeneration and ameliorated the reduced eclosion (survival) caused by mHtt.	0	0	0	0	0	0	0	0	0	0	0	0	0	0	0	0	0	0	0	0	0	0	0	0	0	0	0	0	0	0	0	0	0	0	0	0	0	0	0	0	Effect on the detergent insoluble HMW mHtt and not the soluble mHtt	HeLa cells transfected with exon1-Htt-97Q	0	1	0
8564	KMO	15806102	3	Giorgini yeast toxicity screen: LOF decreased toxicity.	0	0	0	0	0	0	0	0	0	0	0	0	0	0	0	0	0	0	0	0	0	0	0	0	0	0	0	0	0	0	0	0	0	0	0	0	0	0	0	0	0	0	0	0	0
8564	KMO	21636279	3	RNAi KD or null improved eye phenotype in HD flies (exon1-Htt-93Q); and reduced the elevated 3HK-KYNA ratio. Inhibitor UPF 648 was also effective. Effect of null was abolished by 3HK dosing in food.	0	0	0	0	0	0	0	0	0	0	0	0	0	0	0	0	0	0	0	0	0	0	0	0	0	0	0	0	0	0	0	0	0	0	0	0	0	0	0	0	0	0	0	0	0
8568	RRP1	20100940	3	RNAi KD in a genome wide screen decreased exon1-Htt-46Q aggregation in fly S2 cells	0	0	0	0	0	0	0	0	0	0	0	0	0	0	0	0	0	0	0	0	0	0	0	0	0	0	0	0	0	0	0	0	0	0	0	0	0	0	0	0	0	Drosophila S2 cells expressing exon 1-htt-46Q	0	1	0
8573	CASK	22413862	3	RNAi KD improved the loss of touch sensitivity in worms expressing exon1-Htt-128Q.	0	0	0	0	0	0	0	0	0	0	0	0	0	0	0	0	0	lin-2	0	exon1-Htt-128Q	1	0	0	0	0	0	0	0	0	1	0	0	0	0	1	0	1	0	0	0	0	0	0	0	0
8644	AKR1C3	16505167	3	siRNA KD caused cell death in a cell line in which mHtt production was halted (expression of this gene increased by mHtt).	0	0	0	0	0	0	0	0	0	0	0	0	0	0	0	0	0	0	0	0	0	0	0	0	0	0	0	0	0	0	0	0	0	0	0	0	0	0	0	0	cell death	N2a inducible cells, exon1-htt-103Q or 65Q or 25Q, mCFP; neuronal line	1	0	0
8647	ABCB11	24037265	3	RNAi KD worsened eye degeneration and increased inclusion formation in flies expressing pure Q127.	0	0	0	0	0	0	0	0	0	0	0	0	0	0	0	0	0	0	0	0	0	0	0	0	0	0	0	0	0	0	0	0	0	0	0	0	0	0	0	0	0	0	0	0	0
8654	PDE5A	23209424	3	siRNA KD decreased mHtt toxicity (caspase 3 activation) in HEK293T cells; Buck druggable genome screen.	0	0	0	0	0	0	0	0	0	0	0	0	0	0	0	0	0	0	0	0	0	0	0	0	0	0	0	0	0	0	0	0	0	0	0	0	0	0	0	0	mhtt induced rounding and detachment taken as signs of toxicity; growth factor deprivation induced caspase 3 activation used as readout.	HEK293T cells expressing N558-htt-141Q GFP	0	1	0
8660	IRS2	16505167	3	siRNA KD blocked mHtt aggregate clearance in a cell line in which mHtt production was halted (expression of this gene increased by mHtt). Activation by IGF-1, insulin and IL-4 increased mHtt clearance (even without blocking mHtt production).	0	0	0	0	0	0	0	0	0	0	0	0	0	0	0	0	0	0	0	0	0	0	0	0	0	0	0	0	0	0	0	0	0	0	0	0	0	0	0	0	0	N2a inducible cells, exon1-htt-103Q or 65Q or 25Q, mCFP; neuronal line	1	0	0
8661	EIF3A	15084750	3	KD increased pure polyQ aggregation in worm genome wide screen.	0	0	0	0	0	0	0	0	0	0	0	0	0	0	0	0	0	0	0	24Q, 33Q, 35Q and 40Q YFP; polyQ	0	0	1	0	1	0	0	0	0	0	0	0	0	0	0	0	1	0	0	0	0	0	0	0	0
8661	EIF3A	21915392	3	RNAi KD in HEK cells expressing exon1-Htt-74Q GFP increased aggregation.	0	0	0	0	0	0	0	0	0	0	0	0	0	0	0	0	0	0	0	0	0	0	0	0	0	0	0	0	0	0	0	0	0	0	0	0	0	0	0	0	0	HEK cells expressing exon1-Htt-74Q GFP	0	1	0
8662	EIF3B	20100940	3	RNAi KD in a genome wide screen decreased exon1-Htt-46Q aggregation in fly S2 cells	0	0	0	0	0	0	0	0	0	0	0	0	0	0	0	0	0	0	0	0	0	0	0	0	0	0	0	0	0	0	0	0	0	0	0	0	0	0	0	0	0	Drosophila S2 cells expressing exon 1-htt-46Q	0	1	0
8668	EIF3I	20100940	3	RNAi KD in a genome wide screen decreased exon1-Htt-46Q aggregation in fly S2 cells	0	0	0	0	0	0	0	0	0	0	0	0	0	0	0	0	0	0	0	0	0	0	0	0	0	0	0	0	0	0	0	0	0	0	0	0	0	0	0	0	0	Drosophila S2 cells expressing exon 1-htt-46Q	0	1	0
8672	EIF4G3	22413862	3	RNAi KD worsened the loss of touch sensitivity in worms expressing exon1-Htt-128Q.	0	0	0	0	0	0	0	0	0	0	0	0	0	0	0	0	0	ifg-1	0	exon1-Htt-128Q	1	0	0	0	0	0	0	0	0	0	0	1	0	0	1	0	1	0	0	0	0	0	0	0	0
8678	BECN1	16522639	3	KD decreased mHtt clearance in HdhQ111/Q111 or transfected cells.	0	0	0	0	0	0	0	0	0	0	0	0	0	0	0	0	0	0	0	0	0	0	0	0	0	0	0	0	0	0	0	0	0	0	0	0	0	0	0	0	Knockdown of beclin decreased clearnace of mhtt; over expression of beclin increased clearance of polyQ	STHdhQ7/Q7; STHdhQ111/Q111 FL-htt or H4 cells transfected with N171-htt-Q17, Q68, or Q79; neuronal line	1	0	0
8678	BECN1	18430781	3	KD in cell culture model increased aggregation (associated with decreased mHtt clearance through autophagy).	0	0	0	0	0	0	0	0	0	0	0	0	0	0	0	0	0	0	0	0	0	0	0	0	0	0	0	0	0	0	0	0	0	0	0	0	0	0	0	0	Beclin 1 is in complex with Rab5 and Vps34 as early nucleation step in autophagy, and is required with Rab5 for autophagic vacuole formation mediated by Vps34.|KD of beclin 1 reduces Atg5-Atg12 conjugation.	COS-7 cells transfected with exon1-htt-74Q non neuronal	1	0	0
8678	BECN1	16505167	3	siRNA KD blocked mHtt aggregate clearance due to IRS-2 activation by IGF-1.	0	0	0	0	0	0	0	0	0	0	0	0	0	0	0	0	0	0	0	0	0	0	0	0	0	0	0	0	0	0	0	0	0	0	0	0	0	0	0	0	0	N2a inducible cells, exon1-htt-103Q or 65Q or 25Q, mCFP; neuronal line	1	0	0
8678	BECN1	17172799	3	Worm LOF increased aggregation and worsened motility.	0	0	0	0	0	0	0	0	0	0	0	0	0	0	0	0	0	0	0	Q40 in muscle; N171-htt-150Q	0	1	0	0	1	0	0	0	1	0	0	0	0	0	0	0	0	1	0	0	0	0	0	0	0
8685	MARCO	22413862	3	RNAi KD worsened the loss of touch sensitivity in worms expressing exon1-Htt-128Q.	0	0	0	0	0	0	0	0	0	0	0	0	0	0	0	0	0	col-14	0	exon1-Htt-128Q	1	0	0	0	0	0	0	0	0	0	0	1	0	0	1	0	1	0	0	0	0	0	0	0	0
8721	EDF1	15806102	3	Giorgini yeast toxicity screen: LOF decreased toxicity.	0	0	0	0	0	0	0	0	0	0	0	0	0	0	0	0	0	0	0	0	0	0	0	0	0	0	0	0	0	0	0	0	0	0	0	0	0	0	0	0	0	0	0	0	0
8721	EDF1	22413862	3	RNAi KD improved the loss of touch sensitivity in worms expressing exon1-Htt-128Q.	0	0	0	0	0	0	0	0	0	0	0	0	0	0	0	0	0	mbf-1	0	exon1-Htt-128Q	1	0	0	0	0	0	0	0	0	1	0	0	0	0	1	0	1	0	0	0	0	0	0	0	0
8729	GBF1	15084750	3	KD increased pure polyQ aggregation in worm genome wide screen.	0	0	0	0	0	0	0	0	0	0	0	0	0	0	0	0	0	0	0	24Q, 33Q, 35Q and 40Q YFP; polyQ	0	0	1	0	1	0	0	0	0	0	0	0	0	0	0	0	1	0	0	0	0	0	0	0	0
8731	RNMT	23209424	3	siRNA KD decreased mHtt toxicity (caspase 3 activation) in HEK293T cells; Buck druggable genome screen.	0	0	0	0	0	0	0	0	0	0	0	0	0	0	0	0	0	0	0	0	0	0	0	0	0	0	0	0	0	0	0	0	0	0	0	0	0	0	0	0	mhtt induced rounding and detachment taken as signs of toxicity; growth factor deprivation induced caspase 3 activation used as readout.	HEK293T cells expressing N558-htt-141Q GFP	0	1	0
8747	ADAM21	23209424	3	siRNA KD decreased mHtt toxicity (caspase 3 activation) in HEK293T cells; Buck druggable genome screen.	0	0	0	0	0	0	0	0	0	0	0	0	0	0	0	0	0	0	0	0	0	0	0	0	0	0	0	0	0	0	0	0	0	0	0	0	0	0	0	0	mhtt induced rounding and detachment taken as signs of toxicity; growth factor deprivation induced caspase 3 activation used as readout.	HEK293T cells expressing N558-htt-141Q GFP	0	1	0
8754	ADAM9	23209424	3	siRNA KD decreased mHtt toxicity (caspase 3 activation) in HEK293T cells; Buck druggable genome screen.	0	0	0	0	0	0	0	0	0	0	0	0	0	0	0	0	0	0	0	0	0	0	0	0	0	0	0	0	0	0	0	0	0	0	0	0	0	0	0	0	mhtt induced rounding and detachment taken as signs of toxicity; growth factor deprivation induced caspase 3 activation used as readout.	HEK293T cells expressing N558-htt-141Q GFP	0	1	0
8766	RAB11A	19752198	3	HD fibroblasts were delayed in recycling biotin-transferrin back to the plasma membrane (endocytic vesicle formation not affected). Dominant active Rab11 normalized recycling of biotin-transferrin.	0	0	0	0	0	0	0	0	0	0	0	0	0	0	0	0	0	0	0	0	0	0	0	0	0	0	0	0	0	0	0	0	0	0	0	0	0	0	0	0	HD fibroblasts were delayed in recycling biotin-transferrin back to the plasma membrane. Membranes of HD fibroblasts supported less nucleotide exchange on Rab11 than did control membranes. Rab11 positive vesicular and tubular structures in HD fibroblasts were abnormally large, suggesting they were impaired in forming vesicles. We used Total Internal Reflection Fluorescence (TIRF) imaging in livin…	HD patient fibroblasts	0	1	0
8766	RAB11A	22466800	3	OE corrected electrophysiological deficits (reduced quantal size, evoked release) in NMJ and crawling deficits in HD fly larvae.	0	0	0	0	0	0	0	0	0	0	0	0	0	0	0	0	0	0	0	0	0	0	0	0	0	0	0	0	0	0	0	0	0	0	0	0	0	0	0	0	0	0	0	0	0
8766	RAB11A	20357106	3	OE of dominant-active Rab11 in primary cortical neurons from HD140Q/140Q KI mice increased cell surface targeting of EAAC1 transporter (no change in total EAAC1 level and no effect in WT neurons), increased cysteine uptake, intracellular GSH level, and neuronal survival (similar effects seen in WT neurons). The increased ROS level in HD neurons was also reduced by dominant-active Rab11 (but was s…	0	0	0	0	0	0	0	0	0	0	0	0	0	0	0	0	0	0	0	0	0	0	0	0	0	0	0	0	0	0	0	0	0	0	0	0	0	0	0	0	Cell surface expression of EAAC1 increased without change in total level; cysteine uptake, intracellular GSH, ROS measured and correlated with neuronal survival.	HD 140Q/140Q KI	0	0	1
8766	RAB11A	21217767	3	OE of Rab11-EGFP in hippocampal neuronal cultures reduced the dendritic spine loss induced by exon1-Htt-47Q (and disruption of exocytic trafficking from the recycling endosomes), and it colocalizes with mHtt in LC3-mRFP positive amphisomes. ||OE of Rab11 in HD flies (exon1-Htt-93Q) rescued eye degeneration, the decreased eclosion rate and adult lifespan/survival.	0	0	0	0	0	0	0	0	0	0	0	0	0	0	0	0	0	0	0	0	0	0	0	0	0	0	0	0	0	0	0	0	0	0	0	0	0	0	0	0	Restored number of dendritic spines disrupted by mhtt.	Hippocampal neuronal cultures transfected with exon1-Htt 25Q or 47Q	0	0	1
8766	RAB11A	19699304	3	Primary cortical neurons from HD (140Q/140Q) mice expressing dominant active Rab11 were partially rescued from glutamate-induced cell death.	0	0	0	0	0	0	0	0	0	0	0	0	0	0	0	0	0	0	0	0	0	0	0	0	0	0	0	0	0	0	0	0	0	0	0	0	0	0	0	0	glutamate induced toxicity reduced.|Primary cortical neurons from HD(140Q/140Q) mice were delayed in recycling transferrin receptors back to the plasma membrane.	primary cortical neurons from HD140Q/140Q KI mice; transfected with Rab11Q70L (dominant active)	0	0	1
8766	RAB11A	20100940	3	RNAi KD in a genome wide screen decreased exon1-Htt-46Q aggregation in fly S2 cells	0	0	0	0	0	0	0	0	0	0	0	0	0	0	0	0	0	0	0	0	0	0	0	0	0	0	0	0	0	0	0	0	0	0	0	0	0	0	0	0	0	Drosophila S2 cells expressing exon 1-htt-46Q	0	1	0
8767	RIPK2	16354923	3	siRNA KD decreased mHtt toxicity in ST14A cells.	0	0	0	0	0	0	0	0	0	0	0	0	0	0	0	0	0	0	0	0	0	0	0	0	0	0	0	0	0	0	0	0	0	0	0	0	0	0	0	0	Casp1 activation in R6/3 associated with upregulation of Rip2 and downregulation of COP.	ST14A neuronal cell line	1	0	0
8775	NAPA	17500595	3	Kaltenbach fly screen of Htt interactome. GOF increased, LOF decreased, degeneration.	0	0	0	0	0	0	0	0	0	0	0	0	0	0	0	0	0	0	0	0	0	0	0	0	0	0	0	0	0	0	0	0	0	0	0	0	0	0	0	0	0	0	0	0	0
8775	NAPA	15084750	3	KD increased pure polyQ aggregation in worm genome wide screen.	0	0	0	0	0	0	0	0	0	0	0	0	0	0	0	0	0	0	0	24Q, 33Q, 35Q and 40Q YFP; polyQ	0	0	1	0	1	0	0	0	0	0	0	0	0	0	0	0	1	0	0	0	0	0	0	0	0
8809	IL18R1	23209424	3	siRNA KD decreased mHtt toxicity (caspase 3 activation) in HEK293T cells; Buck druggable genome screen.	0	0	0	0	0	0	0	0	0	0	0	0	0	0	0	0	0	0	0	0	0	0	0	0	0	0	0	0	0	0	0	0	0	0	0	0	0	0	0	0	mhtt induced rounding and detachment taken as signs of toxicity; growth factor deprivation induced caspase 3 activation used as readout.	HEK293T cells expressing N558-htt-141Q GFP	0	1	0
8841	HDAC3	18762557	3	Fly LOF had no effect. Eclosion and eye phenotypes were used. Lifespan was not affected by any of the genes.	1	0	0	0	0	0	0	0	0	0	0	0	0	0	0	0	0	0	0	0	0	0	0	0	0	0	0	0	0	0	0	0	0	0	0	0	0	0	0	0	0	0	0	0	0
8841	HDAC3	23864673	3	shRNA KD protects against mHtt-induced toxicity in cultured cerebellar granule neurons and in cortical neurons; and HDAC3 +/- cortical neurons are less sensitive to mHtt toxicity.	0	0	0	0	0	0	0	0	0	0	0	0	0	0	0	0	0	0	0	0	0	0	0	0	0	0	0	0	0	0	0	0	0	0	0	0	0	0	0	0	0	cortical neurons or CGNs transfected with exon1-Htt-138Q	0	0	1
8850	KAT2B	21912091	3	LOF further reduced larval survival (eclosion rate) and eye degeneration of flies expressing mHtt; OE did not ameliorate either phenotype.	0	0	0	0		0	0	0	0	0	0	0	0	0	0	0	0	0	0	0	0	0	0	0	0	0	0	0	0	0	0	0	0	0	0	0	0	0	0	0	0	0	0	0	0
8851	CDK5R1	18753376	3	Cdk5/p35 suppressed mHtt aggregation; kinase activity required because effect is abolished by roscovitine and dominant negative mutants of cdk5. Similar inhibition of inclusions of atrophin-1 (for DRPLA) with 81Q shown. Taxol bypassed the cdk5/p35 inhibition of aggregation, supporting other data that microtubules disruption is the mechanism. siRNA KD of Cdk5 or p35 in primary neurons increased ag…	0	0	0	0	0	0	0	0	0	0	0	0	0	0	0	0	0	0	0	0	0	0	0	0	0	0	0	0	0	0	0	0	0	0	0	0	0	0	0	0	0	COS and Neuro2a cells transfected with exon1-htt-90Q EGFP or 50Q or 16Q. Primary neurons transfected with p35 and mhtt 90Q; primary neurons from cdk5 KO brains.	0	0	1
8851	CDK5R1	15911879	3	OE in cell culture decreased toxicity.	0	0	0	0	0	0	0	0	0	0	0	0	0	0	0	0	0	0	0	0	0	0	0	0	0	0	0	0	0	0	0	0	0	0	0	0	0	0	0	0	N588-mhtt alone, or with p35, or S434A N588-mhtt/p35, when transfected into cdk5 expressing SK-N-SH neuroblastoma cells, showed that only the mhtt/p35 condition reduced aggregation and toxicity.|Htt associates with cdk5 in membrane; is a substrate for cdk5; phosphorylation reduces htt cleavage by caspases and its toxicity.||PTM	SK-N-SH transfected with N588 -htt-138Q or 17Q; neuronal line	1	0	0
8867	SYNJ1	14560003	3	LOF worsened mHtt-induced toxicity in [RNQ+] yeast strains.	0	0	0	0	0	0	0	0	0	0	0	0	0	0	0	0	0	0	0	0	0	0	0	0	0	0	0	0	0	0	0	0	0	0	0	0	0	0	0	0	0	0	0	0	0
8867	SYNJ1	17928447	3	Loss of function enhanced loss of touch sensitivity (without cell death) in worms expressing exon1-Htt-128Q.	0	0	0	0	0	0	0	0	0	0	0	0	0	0	0	0	0	0	0	exon1-htt-128Q	1	0	0	0	0	0	0	0	0	0	0	0	0	0	1	0	1	1	0	0	0	0	0	0	0
8871	SYNJ2	14560003	3	LOF had no effect on mhtt-induced toxicity in [RNQ+] yeast strains.	1	0	0	0	0	0	0	0	0	0	0	0	0	0	0	0	0	0	0	0	0	0	0	0	0	0	0	0	0	0	0	0	0	0	0	0	0	0	0	0	0	0	0	0	0
8878	SQSTM1	15379887	3	KD of p62 had no effect on aggresome or mhtt inclusion formation.	1	0	0	0	0	0	0	0	0	0	0	0	0	0	0	0	0	0	0	0	0	0	0	0	0	0	0	0	0	0	0	0	0	0	0	0	0	0	0	0	Associated with inclusions and aggresomes; level of protein and of mRNA increased in mhtt cells; induced by proteosome inhibitors.	Inducible N2a neuronal line stably expressing exon1-htt-150Q or 16Q EGFP.	1	0	0
8878	SQSTM1	22017874	3	Phosphorylation of p62 at S403 by CSK2 required for autophagic degradation of mHtt. siRNA KD in N2a cells reversed the effect of CSK2 OE in decreasing mHtt aggregation.	0	0	0	0	0	0	0	0	0	0	0	0	0	0	0	0	0	0	0	0	0	0	0	0	0	0	0	0	0	0	0	0	0	0	0	0	0	0	0	0	0	N2a cells stably expressing exon1-Htt-150Q YFP	1	0	0
8878	SQSTM1	16286508	3	Reduction of p62 protein levels or interference with p62 function significantly increased cell death that was induced by the expression of mutant huntingtin.	0	0	0	0	0	0	0	0	0	0	0	0	0	0	0	0	0	0	0	0	0	0	0	0	0	0	0	0	0	0	0	0	0	0	0	0	0	0	0	0	The depletion of p62 inhibited recruitment of LC3 to autophagosomes under starvation conditions. Strikingly, p62 and LC3 formed a shell surrounding aggregates of mutant huntingtin.	SH-SY5Y neuronal cell line transfected with exon1-htt-68Q GFP	1	0	0
8878	SQSTM1	19345187	3	shRNA KD of SQSTM1 reversed the shortened half-life of mHtt induced by CBP OE.	0	0	0	0	0	0	0	0	0	0	0	0	0	0	0	0	0	0	0	0	0	0	0	0	0	0	0	0	0	0	0	0	0	0	0	0	0	0	0	0	0	HN10 neuronal cell line transfected with N573-htt-72Q or 25Q	1	0	0
8894	EIF2S2	15084750	3	KD increased pure polyQ aggregation in worm genome wide screen.	0	0	0	0	0	0	0	0	0	0	0	0	0	0	0	0	0	0	0	24Q, 33Q, 35Q and 40Q YFP; polyQ	0	0	1	0	1	0	0	0	0	0	0	0	0	0	0	0	1	0	0	0	0	0	0	0	0
8894	EIF2S2	21915392	3	RNAi KD in HEK cells expressing exon1-Htt-74Q GFP increased aggregation.	0	0	0	0	0	0	0	0	0	0	0	0	0	0	0	0	0	0	0	0	0	0	0	0	0	0	0	0	0	0	0	0	0	0	0	0	0	0	0	0	0	HEK cells expressing exon1-Htt-74Q GFP	0	1	0
8905	AP1S2	16505167	3	siRNA KD blocked mHtt aggregate clearance in a cell line in which mHtt production was halted (expression of this gene increased by mHtt).	0	0	0	0	0	0	0	0	0	0	0	0	0	0	0	0	0	0	0	0	0	0	0	0	0	0	0	0	0	0	0	0	0	0	0	0	0	0	0	0	0	N2a inducible cells, exon1-htt-103Q or 65Q or 25Q, mCFP; neuronal line	1	0	0
8907	AP1M1	22413862	3	RNAi KD worsened the loss of touch sensitivity in worms expressing exon1-Htt-128Q.	0	0	0	0	0	0	0	0	0	0	0	0	0	0	0	0	0	unc-101	0	exon1-Htt-128Q	1	0	0	0	0	0	0	0	0	0	0	1	0	0	1	0	1	0	0	0	0	0	0	0	0
8941	CDK5R2	18753376	3	Cdk5/p39 suppressed mHtt aggregation. Same result for p25, clevage product of p35.	0	0	0	0	0	0	0	0	0	0	0	0	0	0	0	0	0	0	0	0	0	0	0	0	0	0	0	0	0	0	0	0	0	0	0	0	0	0	0	0	0	COS and Neuro2a cells transfected with exon1-htt-90Q EGFP or 50Q or 16Q. Primary neurons transfected with p35 and mhtt 90Q; primary neurons from cdk5 KO brains.	0	0	1
8943	AP3D1	18245849	3	LOF suppressed eye phenotype in exon1-Htt-93Q HD flies as it did in tau and Abeta flies.	0	0	0	0	0	0	0	0	0	0	0	0	0	0	0	0	0	0	0	0	0	0	0	0	0	0	0	0	0	0	0	0	0	0	0	0	0	0	0	0	0	0	0	0	0
8945	BTRC	15371500	3	DN BTRC reduces toxicity of mHtt in inducible PC12 cells and in brain slices.	0	0	0	0	0	0	0	0	0	0	0	0	0	0	0	0	0	0	0	0	0	0	0	0	0	0	0	0	0	0	0	0	0	0	0	0	0	0	0	0	BTRC shown previously to be required for degradataion of IKK alpha; here it abolishes NFkB activation by mhtt in PC12 cells.	P7 brain slice transfected with exon1-htt-148Q or 23Q CFP; primary neurons; Inducible PC12 neuronal line expressing exon1-htt-103Q EGFP; neuronal cell line; HEK293 non-neuronal cell transfected with exon1-htt-103Q EGFP	0	0	1
8945	BTRC	20531388	3	OE of b-TrCP rescued death of primary rat striatal neurons transfected with N480-Htt-68Q, by promoting degradation of b-catenin. OE of Slimb (fly ortholog) in HD fly eye reduced the mHtt-induced degeneration and decreased levels of b-catenin but not mHtt. Indomethacin, an inhibitor of cyclooxygenase that also downregulates b-catenin, reduced the mHtt toxicity in cultured neurons and in fly eye, a…	0	0	0	0	0	0	0	0	0	0	0	0	0	0	0	0	0	0	0	0	0	0	0	0	0	0	0	0	0	0	0	0	0	0	0	0	0	0	0	0	0	0	0	0	1
8988	HSPB3	16505167	3	siRNA KD blocked mHtt aggregate clearance in a cell line in which mHtt production was halted (expression of this gene increased by mHtt).	0	0	0	0	0	0	0	0	0	0	0	0	0	0	0	0	0	0	0	0	0	0	0	0	0	0	0	0	0	0	0	0	0	0	0	0	0	0	0	0	0	N2a inducible cells, exon1-htt-103Q or 65Q or 25Q, mCFP; neuronal line	1	0	0
8995	TNFSF18	23209424	3	siRNA KD decreased mHtt toxicity (caspase 3 activation) in HEK293T cells; Buck druggable genome screen.	0	0	0	0	0	0	0	0	0	0	0	0	0	0	0	0	0	0	0	0	0	0	0	0	0	0	0	0	0	0	0	0	0	0	0	0	0	0	0	0	mhtt induced rounding and detachment taken as signs of toxicity; growth factor deprivation induced caspase 3 activation used as readout.	HEK293T cells expressing N558-htt-141Q GFP	0	1	0
9001	HAP1	20512606	3.5	A very small effect (p = 0.041) was confirmed for the reported association of the Thr441Met polymorphism with delayed AO.	0	0	0	0	0	0	0	0	0	0	0	0	0	0	0	0	0	0	0	0	0	0	0	0	0	0	0	0	0	0	0	0	0	0	0	0	0	0	0	0	0	0	0	0	0
9001	HAP1	18192679	3.5	Human genotyping shows that patients homozygous for the M441 genotype show an 8-year delay in the AAO.	0	0	0	0	0	0	0	0	0	0	0	0	0	0	0	0	0	0	0	0	0	0	0	0	0	0	0	0	0	0	0	0	0	0	0	0	0	0	0	0	functional assays demonstrated that human M441-HAP1 interacts with mutant htt more tightly than does human T441-HAP1, reduces soluble htt degraded products and protects against htt-mediated toxicity	primary cortical neurons rat, transfected with N208-htt-120Q or 23Q with M441 or T44 HAP1	0	0	1
9001	HAP1	18192679	3	OE decreased toxicity in primary neurons transfected with mHtt	0	0	0	0	0	0	0	0	0	0	0	0	0	0	0	0	0	0	0	0	0	0	0	0	0	0	0	0	0	0	0	0	0	0	0	0	0	0	0	0	functional assays demonstrated that human M441-HAP1 interacts with mutant htt more tightly than does human T441-HAP1, reduces soluble htt degraded products and protects against htt-mediated toxicity	primary cortical neurons rat, transfected with N208-htt-120Q or 23Q with M441 or T44 HAP1	0	0	1
9016	SLC25A14	20566711	3	OE of UCP5 in the pan-glial fly HD model (repo driver) improved climbing behavior, reduced bang sensitivity, and extended lifespan. In the dEAAT1 glutamate transporter glial fly HD model, lifespan was also extended by UCP5. However, in the pan-neuronal HD model (elav driver), UCP5 had no effect on climbing or lifespan, and when mHtt was targeted to the CNS mushroom body, UCP5 had no effect on neu…	0	0	0	0	0	0	0	0	0	0	0	0	0	0	0	0	0	0	0	0	0	0	0	0	0	0	0	0	0	0	0	0	0	0	0	0	0	0	0	0	0	0	0	0	0
9020	MAP3K14	23209424	3	siRNA KD decreased mHtt toxicity (caspase 3 activation) in HEK293T cells; Buck druggable genome screen.	0	0	0	0	0	0	0	0	0	0	0	0	0	0	0	0	0	0	0	0	0	0	0	0	0	0	0	0	0	0	0	0	0	0	0	0	0	0	0	0	mhtt induced rounding and detachment taken as signs of toxicity; growth factor deprivation induced caspase 3 activation used as readout.	HEK293T cells expressing N558-htt-141Q GFP	0	1	0
9022	CLIC3	16505167	3	siRNA KD caused cell death in a cell line in which mHtt production was halted (expression of this gene increased by mHtt).	0	0	0	0	0	0	0	0	0	0	0	0	0	0	0	0	0	0	0	0	0	0	0	0	0	0	0	0	0	0	0	0	0	0	0	0	0	0	0	0	cell death	N2a inducible cells, exon1-htt-103Q or 65Q or 25Q, mCFP; neuronal line	1	0	0
9045	RPL14	15084750	3	KD increased pure polyQ aggregation in worm genome wide screen.	0	0	0	0	0	0	0	0	0	0	0	0	0	0	0	0	0	0	0	24Q, 33Q, 35Q and 40Q YFP; polyQ	0	0	1	0	1	0	0	0	0	0	0	0	0	0	0	0	1	0	0	0	0	0	0	0	0
9049	AIP	22413862	3	RNAi KD improved the loss of touch sensitivity in worms expressing exon1-Htt-128Q.	0	0	0	0	0	0	0	0	0	0	0	0	0	0	0	0	0	C56C10.10	0	exon1-Htt-128Q	1	0	0	0	0	0	0	0	0	1	0	0	0	0	1	0	1	0	0	0	0	0	0	0	0
9049	AIP	23209424	3	siRNA KD decreased mHtt toxicity (caspase 3 activation) in HEK293T cells; Buck druggable genome screen.	0	0	0	0	0	0	0	0	0	0	0	0	0	0	0	0	0	0	0	0	0	0	0	0	0	0	0	0	0	0	0	0	0	0	0	0	0	0	0	0	mhtt induced rounding and detachment taken as signs of toxicity; growth factor deprivation induced caspase 3 activation used as readout.	HEK293T cells expressing N558-htt-141Q GFP	0	1	0
9055	PRC1	19066445	3	LOF of PRC1 (Ase1 in yease) rescues polyQ induced toxicity in yeast.	0	0	0	0	0	0	0	0	0	0	0	0	0	0	0	0	0	0	0	0	0	0	0	0	0	0	0	0	0	0	0	0	0	0	0	0	0	0	0	0	0	0	0	0	0
9069	CLDN12	23209424	3	siRNA KD decreased mHtt toxicity (caspase 3 activation) in HEK293T cells; Buck druggable genome screen.	0	0	0	0	0	0	0	0	0	0	0	0	0	0	0	0	0	0	0	0	0	0	0	0	0	0	0	0	0	0	0	0	0	0	0	0	0	0	0	0	mhtt induced rounding and detachment taken as signs of toxicity; growth factor deprivation induced caspase 3 activation used as readout.	HEK293T cells expressing N558-htt-141Q GFP	0	1	0
9070	ASH2L	22413862	3	RNAi KD improved the loss of touch sensitivity in worms expressing exon1-Htt-128Q.	0	0	0	0	0	0	0	0	0	0	0	0	0	0	0	0	0	ash-2	0	exon1-Htt-128Q	1	0	0	0	0	0	0	0	0	1	0	0	0	0	1	0	1	0	0	0	0	0	0	0	0
9139	CBFA2T2	23209424	3	siRNA KD decreased mHtt toxicity (caspase 3 activation) in HEK293T cells; Buck druggable genome screen.	0	0	0	0	0	0	0	0	0	0	0	0	0	0	0	0	0	0	0	0	0	0	0	0	0	0	0	0	0	0	0	0	0	0	0	0	0	0	0	0	mhtt induced rounding and detachment taken as signs of toxicity; growth factor deprivation induced caspase 3 activation used as readout.	HEK293T cells expressing N558-htt-141Q GFP	0	1	0
9184	BUB3	20100940	3	RNAi KD in a genome wide screen decreased exon1-Htt-46Q aggregation in fly S2 cells	0	0	0	0	0	0	0	0	0	0	0	0	0	0	0	0	0	0	0	0	0	0	0	0	0	0	0	0	0	0	0	0	0	0	0	0	0	0	0	0	0	Drosophila S2 cells expressing exon 1-htt-46Q	0	1	0
9197	SLC33A1	22413862	3	RNAi KD improved the loss of touch sensitivity in worms expressing exon1-Htt-128Q.	0	0	0	0	0	0	0	0	0	0	0	0	0	0	0	0	0	T26C5.3	0	exon1-Htt-128Q	1	0	0	0	0	0	0	0	0	1	0	0	0	0	1	0	1	0	0	0	0	0	0	0	0
9230	RAB11B	19752198	3	HD fibroblasts were delayed in recycling biotin-transferrin back to the plasma membrane (endocytic vesicle formation not affected). Dominant active Rab11 normalized recycling of biotin-transferrin.	0	0	0	0	0	0	0	0	0	0	0	0	0	0	0	0	0	0	0	0	0	0	0	0	0	0	0	0	0	0	0	0	0	0	0	0	0	0	0	0	HD fibroblasts were delayed in recycling biotin-transferrin back to the plasma membrane. Membranes of HD fibroblasts supported less nucleotide exchange on Rab11 than did control membranes. Rab11 positive vesicular and tubular structures in HD fibroblasts were abnormally large, suggesting they were impaired in forming vesicles. We used Total Internal Reflection Fluorescence (TIRF) imaging in livin…	HD patient fibroblasts	0	1	0
9230	RAB11B	20357106	3	OE of dominant-active Rab11 in primary cortical neurons from HD140Q/140Q KI mice increased cell surface targeting of EAAC1 transporter (no change in total EAAC1 level and no effect in WT neurons), increased cysteine uptake, intracellular GSH level, and neuronal survival (similar effects seen in WT neurons). The increased ROS level in HD neurons was also reduced by dominant-active Rab11 (but was s…	0	0	0	0	0	0	0	0	0	0	0	0	0	0	0	0	0	0	0	0	0	0	0	0	0	0	0	0	0	0	0	0	0	0	0	0	0	0	0	0	Cell surface expression of EAAC1 increased without change in total level; cysteine uptake, intracellular GSH, ROS measured and correlated with neuronal survival.	HD140Q/140Q KI	0	0	1
[truncated: 594 more rows]
[truncated: 162 more columns]
