# Supplementary material for: Exosomes and Homeostatic Synaptic Plasticity Are Linked to Each other and to Huntington's, Parkinson's, and Other Neurodegenerative Diseases by Database-Enabled Analyses of Comprehensively Curated Datasets
Source: Front Neurosci. 2017 Mar 31;11:149. doi: 10.3389/fnins.2017.00149 (PMC5374209; doi:10.3389/fnins.2017.00149)
Supplement: Supplementary file 3 [file DataSheet3.XLSX]

## Sheet: miRNA_Exosome_HD_Final
miRNA ID	Exosome Species_755	Exprs Lev (WT)_293	Exprs Lev (R6/2)_293	FC (R62/WT)_293	Change (R62/WT)_80	Exprs Lev (WT5mo)_169	Exprs Lev (YAC5mo)_169	Exprs Lev (WT12mo)_169	Exprs Lev (YAC12mo)_169	FC (YAC5mo/WT5mo)_169	Change (YAC5mo/WT5mo)_46	FC (YAC12mo/WT12mo)_169	Change (YAC12mo/WT12mo)_58	Change YAC All	Other PMID	Hsa FC miRNA_158	Hsa ST miRNA_131
BART 10	Hsa|
BART 12	Hsa|
BART 13	Hsa|
BART 1-3p	Hsa|
BART 1-5p	Hsa|
BART 2	Hsa|
BART 3	Hsa|
BART 4	Hsa|
BART 5	Hsa|
BART 6-3p	Hsa|
BART 6-5p	Hsa|
BART 7	Hsa|
BART 8	Hsa|
BART 8*	Hsa|
BHRF1-1	Hsa|
BHRF1-2	Hsa|
BHRF1-2*	Hsa|
BHRF1-3	Hsa|
hiv1-miR-H1	Hsa|
let-7a	Hsa|Mmu|	5092	5633	1.10625		474.1	537.7	552.1	419.3	1.13415		0.759464				yes	yes
let-7a-5p	Hsa|
let-7b	Hsa|Mmu|Rno|	1931	2183	1.1305		1567	1705	1793	1418	1.08807		0.790853
let-7b*		20	22	1.1		17.385	14.54	15.725	15.55	0.836353		0.988871				yes
let-7b-3p	Hsa|
let-7b-5p	Hsa|
let-7c	Hsa|Mmu|	3293	3899	1.18403		1289.5	1446	1380	1129.6	1.12136		0.818551				yes	yes
let-7c*	Hsa|
let-7c-2*		16.26	13.56	0.833948
let-7d	Hsa|Mmu|	1626	1648	1.01353		450.95	554.7	563.25	399.25	1.23007		0.708833				yes	yes
let-7d*	Hsa|Mmu|	10.69	7.377	0.690084		2.232	4.009	2.387	1.795	1.79615	UP	0.75199		1
let-7d-3p	Hsa|
let-7d-5p	Hsa|
let-7e	Hsa|Mmu|	1413	1470	1.04034		694.3	792.2	778.15	623.6	1.14101		0.801388				yes	yes
let-7e-5p	Hsa|
let-7f	Hsa|Mmu|	5592	6213	1.11105		188.6	218.1	242.5	165.7	1.15642		0.683299
let-7f*		16.18	17.69	1.09333		15.9	13.89	15.85	14.74	0.873585		0.929968
let-7f-5p	Hsa|
let-7g	Hsa|Mmu|	2766	2851	1.03073		242.25	273.1	289.95	198.9	1.12735		0.68598				yes	yes
let-7g*						1.57	0.0439	0.306	0.448	0.0279618	DOWN	1.46405		1
let-7g-5p	Hsa|
let-7i	Hsa|Mmu|	1555	1325	0.85209		292.6	255.4	285.15	193.75	0.872864		0.679467					yes
let-7i*	Hsa|
let-7i-5p	Hsa|
miR-015a	Hsa|
miR-015b	Hsa|
miR-016	Hsa|
miR-017-5p	Hsa|
miR-019a	Hsa|
miR-019b	Hsa|
miR-020a	Hsa|
miR-020b	Hsa|
miR-021	Hsa|
miR-024	Hsa|
miR-025	Hsa|
miR-026a	Hsa|
miR-026b	Hsa|
miR-027a	Hsa|
miR-027b	Hsa|
miR-029a	Hsa|
miR-030a-5p	Hsa|
miR-030b	Hsa|
miR-030c	Hsa|
miR-030d	Hsa|
miR-032	Hsa|
miR-092	Hsa|
miR-093	Hsa|
miR-096	Hsa|
miR-1	Rno|	110.6	78.79	0.712387													yes
miR-100	Hsa|Mmu|	237	304.1	1.28312		21.52	23.44	23.73	17.15	1.08922		0.722714				yes	yes
miR-100-5p	Hsa|
miR-101	Hsa|Eca|															yes	yes
miR-101-3p	Hsa|
miR-101a	Mmu|	1140	644.3	0.565175	DOWN
miR-101b		373.6	217.6	0.582441	DOWN
miR-103	Hsa|Mmu|Rno|	826.1	781	0.945406		79.645	99.91	82.555	64.805	1.25444		0.784992				yes	yes
miR-103a-3p	Hsa|
miR-103b	Hsa|
miR-105	Hsa|
miR-106a	Hsa|Mmu|Eca|
miR-106a*	Hsa|
miR-106a-5p	Hsa|
miR-106b	Hsa|Mmu|Eca|	174.4	152.5	0.874427												yes	yes
miR-106b-5p	Hsa|
miR-107	Hsa|Mmu|	1373	1310	0.954115		84.22	97.78	98.995	72.245	1.16101		0.729784				yes	yes
miR-10a	Hsa|Mmu|
miR-10a-3p	Hsa|
miR-10a-5p	Hsa|
miR-10b	Hsa|
miR-10b*	Hsa|
miR-10b-3p	Hsa|
miR-10b-5p	Hsa|
miR-1180	Hsa|
miR-1185																yes
miR-122	Hsa|															yes
miR-1224		129.1	148.9	1.15337		51.35	56.4	83.525	50.495	1.09834		0.60455	DOWN	1
miR-1224-5p	Hsa|															yes	yes
miR-1225-5p	Hsa|
miR-1226*	Hsa|
miR-122a	Hsa|
miR-124	Mmu|Eca|	17011	9980	0.586679	DOWN	371.15	367	358.25	246.6	0.988819		0.688346				yes	yes
miR-124*		35.05	22.05	0.629101	DOWN											yes
miR-124-3p	Hsa|
miR-1246	Hsa|
miR-125	Hsa|
miR-1250																yes	yes
miR-125a	Hsa|Mmu|
miR-125a-3p	Hsa|Mmu|	8.578	9.339	1.08872
miR-125a-5p	Hsa|Mmu|Eca|	320.8	319	0.994389		137.95	182.6	149.65	117.45	1.32367		0.784831					yes
miR-125b	Hsa|
miR-125b-1*	Hsa|
miR-125b-2*	Hsa|
miR-125b-3p	Mmu|
miR-125b-5p	Hsa|Mmu|	4813	5487	1.14004		369.1	474.2	422.05	301.6	1.28475		0.714607
miR-126	Hsa|															yes	yes
miR-126*	Hsa|															yes	yes
miR-1260	Hsa|																yes
miR-126-3p	Hsa|Mmu|	1406	1400	0.995733		13.67	12.74	13.025	7.412	0.931968		0.56906	DOWN	1
miR-126-5p	Mmu|	84	85	1.0119
miR-1268	Hsa|
miR-127	Mmu|	1256	1648	1.3121		118.85	194.6	140.35	126.15	1.63736	UP	0.898824		1
miR-127*		10.19	6.26	0.614328	DOWN
miR-127-3p	Eca|															yes	yes
miR-1274a	Hsa|
miR-1275	Hsa|
miR-128	Hsa|	3963	2103	0.530659	DOWN	781.7	591.2	650.2	381.35	0.7563		0.586512	DOWN	1		yes	yes
miR-1280	Hsa|
miR-128a	Hsa|														24929669
miR-128b	Hsa|
miR-129	Hsa|
miR-1290																	yes
miR-129-3p	Mmu|Eca|	1562	1331	0.852113		127.85	177.6	159	111.65	1.38913		0.702201				yes
miR-129-5p	Hsa|Mmu|Eca|	205	148	0.721951		223.5	263	229	203	1.17673		0.886463				yes
miR-1298																	yes
miR-1301																yes	yes
miR-1307																yes	yes
miR-1307-5p	Hsa|
miR-1308	Hsa|															yes	yes
miR-130a	Hsa|Mmu|	359.6	490	1.36263
miR-130a-3p	Hsa|
miR-130b	Hsa|Mmu|	20.51	12.76	0.622136	DOWN											yes
miR-130b*						1.5245	0.01	1.3085	1.259	0.00655953	DOWN	0.96217		1
miR-132	Hsa|Mmu|Eca|	918.8	314.9	0.34273	DOWN	153.25	142.7	139.55	76.61	0.931158		0.548979	DOWN	1		yes	yes
miR-132*	Hsa|															yes
miR-133a	Hsa|Mmu|	23.3	19.69	0.845064
miR-133b	Hsa|	41.18	28.45	0.690869
miR-134	Hsa|Mmu|Eca|															yes
miR-135a	Mmu|Eca|	282.1	290.9	1.03119
miR-135a*	Hsa|
miR-135a-5p	Hsa|
miR-135b	Hsa|Mmu|Eca|	80.64	44.22	0.548363	DOWN
miR-135b-5p	Hsa|
miR-136	Hsa|Mmu|	2143	813.8	0.379748	DOWN
miR-136*		273.9	186.5	0.680905												yes
miR-137	Hsa|Mmu|	904.1	716.9	0.792943													yes
miR-138	Hsa|Mmu|	764.9	442.3	0.578246	DOWN	13.595	18.84	14.515	9.126	1.3858		0.628729	DOWN	1			yes
miR-138*		41.81	28.1	0.672088
miR-138-2*	Hsa|
miR-138-5p	Hsa|
miR-139-3p	Hsa|Mmu|	11.7	9.225	0.788462												yes	yes
miR-139-5p	Mmu|Eca|	621.2	320.4	0.515776	DOWN	201.15	200.5	187.05	151.35	0.996769		0.809142				yes	yes
miR-140	Hsa|Mmu|	170.7	162.9	0.954306
miR-140*	Mmu|	146	156.8	1.07397
miR-140-3p	Hsa|															yes	yes
miR-140-5p	Hsa|
miR-141	Hsa|
miR-141*	Hsa|
miR-141-3p	Hsa|
miR-142-3p	Hsa|Mmu|	162.2	81.15	0.500308	DOWN
miR-142-5p	Hsa|Mmu|	16.4	5.074	0.30939	DOWN											yes
miR-143	Hsa|Mmu|	131.3	117	0.891089												yes	yes
miR-143*																yes
miR-144	Hsa|	63.58	15.58	0.245046	DOWN
miR-144*																yes
miR-145	Hsa|Mmu|	16.74	17.51	1.046												yes	yes
miR-145-5p	Hsa|
miR-146	Hsa|
miR-1469	Hsa|
miR-146a	Hsa|Mmu|	38.01	46.94	1.23494												yes	yes
miR-146b	Hsa|Mmu|Rno|	84.37	74.86	0.887282
miR-146b-5p	Hsa|
miR-147	Hsa|
miR-148a	Hsa|Mmu|Rno|	78.05	57.4	0.735426
miR-148a*	Hsa|
miR-148a-3p	Hsa|
miR-148b	Hsa|Mmu|	63.91	50.91	0.796589												yes	yes
miR-148b-3p	Hsa|
miR-149	Hsa|Eca|	169.3	223.8	1.32191		97.15	161.3	115.9	114.25	1.66032	UP	0.985764		1
miR-149*	Hsa|
miR-149-5p	Hsa|
miR-150	Hsa|Mmu|	76.02	83.16	1.09392		4.417	6.642	5.392	3.4755	1.50374	UP	0.644566	DOWN	2
miR-150*	Hsa|
miR-151	Hsa|
miR-151-3p	Hsa|Mmu|															yes	yes
miR-151-5p	Hsa|	387	343.8	0.888372		90.585	74.77	89.67	64.965	0.825413		0.72449				yes	yes
miR-151a-3p	Hsa|
miR-151a-5p	Hsa|
miR-152	Hsa|Mmu|Eca|	20	33	1.65	UP											yes	yes
miR-153	Hsa|	997.8	229.8	0.230307	DOWN
miR-154		231.7	251.3	1.08459		59.74	76.58	66.63	54.585	1.28189		0.819226
miR-154*		71.39	66.11	0.92604												yes
miR-155	Hsa|Mmu|
miR-15a	Hsa|Mmu|	1081	988	0.913969		10.809	12.31	10.479	5.856	1.13887		0.558832	DOWN	1		yes	yes
miR-15a*	Hsa|
miR-15a-5p	Hsa|
miR-15b	Hsa|Mmu|	88.49	122.9	1.38886		18.41	21.86	19.675	16.825	1.1874		0.855146				yes	yes
miR-15b*	Hsa|
miR-15b-5p	Hsa|
miR-16	Hsa|Mmu|	1189	1351	1.13625		14.705	12.87	17.21	9.0025	0.875213		0.523097	DOWN	1		yes	yes
miR-16-2*	Hsa|
miR-17	Hsa|Mmu|Eca|															yes	yes
miR-17*	Hsa|	11.8	16.47	1.39576												yes
miR-17-3p	Hsa|Mmu|														24929669
miR-17-5p	Hsa|Mmu|
miR-18	Mmu|
miR-181a	Hsa|Mmu|Eca|	648.6	723.1	1.11486		30.165	44.14	30.575	25.79	1.46329		0.8435				yes	yes
miR-181a*	Hsa|															yes	yes
miR-181a-1*		56.35	57.08	1.01295
miR-181a-2*																yes
miR-181a-5p	Hsa|
miR-181b	Hsa|Eca|	197.8	231.2	1.16886		28.53	32.68	23.95	27.155	1.14546		1.13382					yes
miR-181b-5p	Hsa|
miR-181c	Hsa|Mmu|Eca|	221.4	196.4	0.887082											24929669
miR-181c*	Hsa|															yes	yes
miR-181d	Hsa|	90.4	89.98	0.995354												yes	yes
miR-182	Hsa|Mmu|
miR-182*	Hsa|
miR-182-5p	Hsa|
miR-1826	Hsa|
miR-183	Hsa|Mmu|
miR-183-5p	Hsa|
miR-184	Hsa|Mmu|																yes
miR-185	Hsa|Mmu|	188.5	168.8	0.895491		5.6825	6.386	6.8575	3.515	1.1238		0.512577	DOWN	1	24929669		yes
miR-185-5p	Hsa|
miR-186	Hsa|Mmu|	48.63	38.45	0.790664												yes
miR-186*		13.47	8.402	0.623756	DOWN
miR-186-5p	Hsa|
miR-187	Hsa|Mmu|Eca|
miR-187-3p	Hsa|
miR-188	Hsa|
miR-188-3p	Hsa|
miR-188-5p	Hsa|Mmu|Eca|
miR-18a	Hsa|
miR-18a*						0.884	1.741	1.1625	2.204	1.96946	UP	1.89591	UP	2
miR-18a-5p	Hsa|
miR-18b	Hsa|
miR-18b-5p	Hsa|
miR-190	Hsa|Mmu|	57.32	45.94	0.801465
miR-1908	Hsa|
miR-190a	Hsa|
miR-190b	Rno|
miR-191	Hsa|Mmu|Eca|																yes
miR-191*		17.55	17.86	1.01766		10.335	6.899	9.5015	9.895	0.667537		1.04141
miR-1915	Hsa|
miR-192	Hsa|Mmu|Eca|	36.16	33.44	0.924779
miR-192-5p	Hsa|
miR-193		78.39	14.91	0.190203	DOWN
miR-193a	Hsa|
miR-193a-3p	Hsa|																yes
miR-193a-5p	Hsa|															yes
miR-193b	Hsa|Mmu|Eca|	138.2	91.83	0.664472	DOWN	158.5	200	149	130	1.26183		0.872483				yes	yes
miR-193b*	Hsa|															yes	yes
miR-193b-3p	Hsa|
miR-194	Hsa|Mmu|	33.25	27.26	0.81985											24929669
miR-194-5p	Hsa|
miR-195	Hsa|Mmu|Eca|	313.7	468.7	1.4941		6.9295	6.596	7.6155	4.1105	0.951872		0.539754	DOWN	1		yes
miR-196a	Hsa|
miR-196a-5p	Hsa|
miR-196b	Hsa|
miR-196b-5p	Hsa|
miR-196c	Rno|
miR-197	Hsa|Mmu|Eca|	29.72	23.86	0.802826		6.792	10.83	7.2975	4.838	1.59452	UP	0.662967	DOWN	2		yes	yes
miR-197-3p	Hsa|
miR-1974																yes	yes
miR-198	Hsa|
miR-199a*	Hsa|
miR-199a-3p																yes	yes
miR-199b	Hsa|	9.179	13.26	1.4446
miR-199b-3p																yes	yes
miR-199b-5p	Hsa|
miR-19a	Hsa|Mmu|Eca|	21.46	16.9	0.787512
miR-19a-3p	Hsa|
miR19b	Hsa|
miR-19b	Hsa|Mmu|Eca|	156	191.1	1.225												yes	yes
miR-19b-1*	Hsa|
miR-19b-3p	Hsa|
miR-20	Hsa|
miR-200a	Hsa|
miR-200a*	Hsa|
miR-200a-3p	Hsa|
miR-200a-5p	Hsa|
miR-200b	Hsa|
miR-200b*	Hsa|
miR-200b-3p	Hsa|
miR-200b-5p	Hsa|
miR-200c	Hsa|
miR-200c*						0.119	0.01	1.356	5.464	0.0840336	DOWN	4.0295	UP	2
miR-200c-3p	Hsa|
miR-202	Hsa|Eca|
miR-202-3p	Mmu|	19.25	19.55	1.01558
miR-203	Hsa|Mmu|	13	20	1.53846	UP
miR-203a	Hsa|
miR-204	Hsa|Mmu|	548	729	1.33029		23.785	31.15	29.535	20.47	1.30965		0.693076				yes	yes
miR-204-3p	Hsa|
miR-205	Hsa|
miR-205-5p	Hsa|
miR-206	Hsa|
miR-207	Mmu|Rno|	7.559	11.57	1.53063	UP	17.955	30.91	20.72	14.245	1.72153	UP	0.6875		1
miR-20a	Hsa|Mmu|Eca|	57.64	92.9	1.61173	UP											yes	yes
miR-20a*	Hsa|
miR-20a-5p	Hsa|
miR-20b	Hsa|Eca|	28.11	45.81	1.62967	UP
miR-20b-5p	Hsa|
miR-21	Hsa|Mmu|Eca|	1463	1095	0.748462		4.957	3.404	5.7225	2.0015	0.686706		0.34976	DOWN	1		yes
miR-21*	Hsa|
miR-210	Hsa|Eca|	23.37	21	0.898588												yes
miR-211		13.62	15.74	1.15565		3.4735	5.006	2.9345	2.1095	1.4412		0.718862					yes
miR-212	Hsa|Eca|	268.4	232.9	0.867735		10.2215	13.54	8.293	6.4825	1.32466		0.781683				yes
miR-214	Hsa|Mmu|Eca|
miR-215	Eca|
miR-21-5p	Hsa|
miR-218	Mmu|	1503	938.4	0.624351	DOWN	14.36	13.51	15.875	8.5585	0.940808		0.539118	DOWN	1		yes	yes
miR-218-5p	Hsa|
miR-219	Hsa|	2191	744.5	0.339799	DOWN
miR-219-1-3p	Rno|
miR-219-2-3p																yes	yes
miR-219-5p	Hsa|															yes	yes
miR-22	Hsa|Eca|	1591	1055	0.663105	DOWN	108.66	137.5	109.55	62.9	1.26542		0.574167	DOWN	1		yes	yes
miR-22*	Hsa|	36.54	26.58	0.727422													yes
miR-220	Hsa|
miR-221	Hsa|Rno|	494.7	204.4	0.41318	DOWN	17.885	19.52	19.305	13.17	1.09142		0.682207				yes	yes
miR-221*	Hsa|															yes
miR-221-3p	Hsa|
miR-222	Hsa|Mmu|Eca|	246	125.3	0.50935	DOWN	8.957	12.29	10.412	5.949	1.37211		0.57136	DOWN	1		yes	yes
miR-222-3p	Hsa|
miR-223	Hsa|Mmu|Eca|	26.47	27.48	1.03816		10.5475	8.422	9.1605	7.4855	0.798483		0.81715				yes
miR-223*	Hsa|
miR-22-3p	Hsa|
miR-224	Hsa|Mmu|Rno|
miR-22-5p	Hsa|
miR-23a	Hsa|Mmu|Eca|	1024	848.9	0.829004		41.47	40.81	41.53	30.51	0.984085		0.73465				yes	yes
miR-23a*	Hsa|
miR-23a-3p	Hsa|
miR-23b	Hsa|Mmu|Eca|	1369	1073	0.783784		80.755	86.62	91.4	61.015	1.07263		0.66756				yes
miR-23b-3p	Hsa|
miR-24	Hsa|Mmu|Eca|	1873	1315	0.702082		63.9	71.21	79.395	47.44	1.1144		0.597519	DOWN	1		yes
miR-24-1*		40.21	13.92	0.346183	DOWN
miR-24-2*		57.56	26.23	0.455698	DOWN
miR-24-3p	Hsa|
miR-25	Hsa|Mmu|Eca|	47.46	45.19	0.95217		8.582	8.757	8.9025	5.3665	1.02039		0.602808	DOWN	1		yes
miR-25-3p	Hsa|
miR-26a	Hsa|Mmu|	4944	4382	0.886327		100.635	98.33	96.975	64.28	0.977095		0.662851	DOWN	1		yes
miR-26a-5p	Hsa|
miR-26b	Hsa|Mmu|	952.3	1076	1.1299		7.5175	8.381	8.119	4.956	1.11487		0.61042	DOWN	1		yes
miR-26b-5p	Hsa|
miR-27a	Hsa|Mmu|Eca|	845.2	521.5	0.617014	DOWN											yes
miR-27a-3p	Hsa|
miR-27b	Hsa|Mmu|	823.6	654.6	0.794803		5.654	4.069	4.6585	3.4355	0.719667		0.737469				yes	yes
miR-27b*	Hsa|
miR-27b-3p	Hsa|
miR-28	Hsa|Mmu|	11.01	13.64	1.23887
miR-28*						0.549	0.01	3.205	0.01	0.0182149	DOWN	0.00312012	DOWN	2
miR-28-3p	Hsa|Eca|
miR-28-5p	Hsa|
miR-290	Hsa|Mmu|
miR-290-3p		16.7	17.58	1.05269		14.08	10.96	13.02	12.695	0.778409		0.975038
miR-291-3p	Hsa|
miR-291a-5p	Mmu|
miR-291b-5p	Mmu|	11.13	13.35	1.19946		14.47	13.2	13.87	17.19	0.912232		1.23937
miR-292-3p	Hsa|
miR-292-5p	Mmu|
miR-294	Hsa|					2.6045	2.996	0.6615	0.223	1.15032		0.337113	DOWN	1
miR-295	Hsa|
miR-296	Hsa|Mmu|
miR-296-3p	Mmu|Eca|
miR-296-5p	Mmu|	41.73	36.02	0.863168		18.11	24.85	16.705	17.85	1.37217		1.06854
miR-297a		8.149	12.66	1.55356	UP
miR-297b-3p		11.44	14.52	1.26923		3.4455	6.517	2.734	1.2095	1.89145	UP	0.442392	DOWN	2
miR-298	Mmu|	18.34	19.36	1.05562		11.295	10.91	11.731	12.59	0.965914		1.07322
miR-299*		71.32	39.04	0.547392	DOWN	7.042	9.063	5.831	4.519	1.28699		0.774996
miR-299-5p																yes
miR-29a	Hsa|Mmu|	8822	6352	0.720018		167.7	179	206.95	133.1	1.06738		0.643151	DOWN	1
miR-29a*		48.79	25.21	0.516704	DOWN
miR-29a-3p	Hsa|
miR-29b	Hsa|Mmu|	17008	6609	0.388582	DOWN												yes
miR-29b*		6.511	5.985	0.919214
miR-29b-3p	Hsa|
miR-29c	Hsa|Mmu|	5562	3544	0.637181	DOWN	10.2595	9.919	12.372	6.2015	0.966811		0.501253	DOWN	1		yes	yes
miR-29c*	Hsa|	111.6	96.94	0.868638		5.7255	7.452	7.3815	3.2955	1.30155		0.446454	DOWN	1		yes	yes
miR-29c-3p	Hsa|
miR-29c-5p	Hsa|
miR-300	Mmu|	805	585	0.726708		29.855	36.18	30.425	25.645	1.21186		0.842892
miR-300*		60.51	40.69	0.672451
miR-301	Hsa|
miR-301a	Hsa|Mmu|	388.2	226.8	0.584235	DOWN
miR-301a-3p	Hsa|
miR-301b	Hsa|Mmu|	7.502	4.667	0.622101	DOWN
miR-302a	Hsa|
miR-302b	Hsa|
miR-302c	Hsa|	20.06	3.476	0.17328	DOWN
miR-3065-5p	Hsa|
miR-30a	Hsa|Mmu|Eca|	1278	965.4	0.755399		75.91	84.21	79.925	47.37	1.10934		0.592681	DOWN	1		yes	yes
miR-30a*		124	101	0.814516		7.173	11.42	8.016	5.78	1.59208	UP	0.721058		1		yes	yes
miR-30a-3p	Hsa|
miR-30a-5p	Hsa|
miR-30b	Hsa|Mmu|Eca|	887.8	764.9	0.861568		5.6945	4.565	4.765	3.252	0.801651		0.682476				yes	yes
miR-30b*		9	8	0.888889
miR-30b-5p	Hsa|
miR-30c	Hsa|Mmu|	1957	1968	1.00562		43.84	42.69	46.69	29.885	0.973768		0.640073	DOWN	1		yes	yes
miR-30c-2*	Hsa|	11.16	10.84	0.971326
miR-30c-2-3p	Hsa|
miR-30c-5p	Hsa|
miR-30d	Hsa|Mmu|	418.1	374.8	0.896436		46.645	51.14	43.555	34.52	1.09637		0.792561
miR-30d*	Hsa|
miR-30d-5p	Hsa|
miR-30e	Hsa|Mmu|Eca|	979	745.3	0.761287												yes	yes
miR-30e*	Hsa|	164.1	158.7	0.967093													yes
miR-30e-3p	Hsa|
miR-30e-5p	Hsa|
miR-31	Hsa|Mmu|Eca|	67.21	47.65	0.708972
miR-31*		29	18	0.62069	DOWN
miR-31-3p	Hsa|
miR-31-5p	Hsa|
miR-3184-3p	Hsa|
miR-32	Hsa|Mmu|	18.53	4.338	0.234107	DOWN
miR-320	Hsa|Mmu|	22	16	0.727273		2.604	5.012	3.837	1.04435	1.92473	UP	0.272179	DOWN	2	24929669
miR-320a	Hsa|Eca|																yes
miR-320b	Hsa|Eca|																yes
miR-320c	Hsa|Eca|
miR-320d	Hsa|																yes
miR-322		58	64	1.10345
miR-323	Hsa|
miR-323-3p		24.74	24.24	0.97979		6.318	10.02	5.736	2.6045	1.58594	UP	0.454062	DOWN	2		yes	yes
miR-323-5p	Eca|															yes
miR-323b-5p	Hsa|
miR-324-3p	Hsa|Mmu|Eca|	28.89	26.66	0.922811		9.479	11.11	7.78	8.551	1.17206		1.0991				yes
miR-324-5p	Hsa|Mmu|Eca|	178.2	103.3	0.579686	DOWN	28.845	37.22	25.565	21.835	1.29034		0.854097
miR-325	Mmu|	11	7	0.636364	DOWN
miR-32-5p	Hsa|
miR-326	Hsa|Mmu|Eca|	167.5	139.3	0.831642		37.66	71.57	43.515	39.705	1.90042	UP	0.912444		1
miR-328	Hsa|Mmu|Eca|	45.13	51.3	1.13672		67.625	81.02	73.65	70.38	1.19808		0.955601				yes
miR-329	Mmu|	108	92	0.851852		11.61	15.81	12.545	8.753	1.36176		0.697728
miR-33		146.4	26.09	0.17821	DOWN
miR-330		7.664	5.601	0.730819
miR-330*		56.24	61.4	1.09175		37.89	43.56	37.23	35.885	1.14964		0.963873
miR-330-3p	Hsa|															yes	yes
miR-331	Hsa|
miR-331-3p	Hsa|Mmu|	320.8	351.3	1.09507		124.7	141.5	121.5	122.4	1.13472		1.00741				yes
miR-331-5p	Mmu|Eca|
miR-335	Hsa|
miR-335-3p		31.49	26.09	0.828517
miR-335-5p	Hsa|	231.6	193.9	0.837219
miR-337-3p	Mmu|	73	52.16	0.714521
miR-337-5p	Mmu|	60.09	51.2	0.852055		22.4	27.88	18.96	14.545	1.24464		0.767141
miR-338-3p	Hsa|Mmu|	5123	3690	0.720281		3.3405	3.759	5.444	4.039	1.12528		0.741918				yes	yes
miR-338-5p		10.46	8.577	0.819981												yes
miR-339	Hsa|Mmu|
miR-339-3p	Hsa|Mmu|Rno|
miR-339-5p	Hsa|Mmu|															yes
miR-33a	Hsa|															yes	yes
miR-33a-5p	Hsa|
miR-33b	Hsa|															yes	yes
miR-340	Hsa|															yes
miR-340*	Hsa|
miR-340-3p	Mmu|	51.22	45.93	0.89672
miR-340-5p	Hsa|Mmu|	128	100	0.78125
miR-341	Mmu|	113.4	64.83	0.571693	DOWN	8.166	15.92	8.148	6.167	1.94955	UP	0.756873		1
miR-342	Hsa|
miR-342-3p	Hsa|Mmu|Eca|	245.7	74.15	0.301791	DOWN	325.5	418.6	371.35	285.9	1.28602		0.769894				yes
miR-342-5p	Hsa|Mmu|					4.0905	5.562	4.1835	3.3325	1.35974		0.796582					yes
miR-344	Mmu|	133	74	0.556391	DOWN	21.63	38.62	25.87	16.575	1.78548	UP	0.640704	DOWN	2
miR-344-3p	Mmu|
miR-344b	Mmu|
miR-345	Hsa|Eca|															yes
miR-345-3p	Mmu|Rno|
miR-345-5p	Hsa|Mmu|	152.8	147.1	0.962696		14.15	12.98	12.515	12.8	0.917314		1.02277
miR-346	Hsa|Eca|	9.542	11.5	1.2052		3.013	4.909	1.8315	1.448	1.62927	UP	0.790609		1
miR-347	Rno|
miR-34a	Hsa|	697.2	552.2	0.792025		88.325	82.12	98.635	70.43	0.929748		0.714047
miR-34a-5p	Hsa|
miR-34b*	Hsa|																yes
miR-34b-3p	Mmu|	12.79	19.36	1.51368	UP	1.2275	2.126	0.887	0.8965	1.73198	UP	1.01071		1
miR-34b-5p		213.5	196.7	0.921311
miR-34c	Mmu|	201	229	1.1393		3.5315	3.465	2.781	2.106	0.981169		0.757282
miR-34c*		7.415	11.15	1.50371	UP
miR-34c-3p	Eca|
miR-34c-5p																yes	yes
miR-350	Mmu|	95.03	98.63	1.03788
miR-351	Hsa|Mmu|Rno|					0.90145	0.01	0.01	0.3788	0.0110932	DOWN	37.88	UP	2
miR-361	Hsa|Mmu|	202.9	219.7	1.0828		58.89	75.01	60.675	48.665	1.27373		0.80206
miR-361-3p	Hsa|
miR-361-5p	Hsa|															yes
miR-362	Hsa|
miR-362-3p	Hsa|Mmu|	28	15	0.535714	DOWN
miR-362-5p	Hsa|Eca|	6.227	5.206	0.836037
miR-363	Hsa|Mmu|															yes	yes
miR-363-3p	Hsa|
miR-365	Hsa|Mmu|	181	108	0.596685	DOWN	15.795	16.13	12.395	12.32	1.02121		0.993949					yes
miR-365a-3p	Hsa|
miR-365b-3p	Hsa|
miR-367	Mmu|
miR-367*	Hsa|
miR-369-3p	Hsa|	73	51	0.69863												yes
miR-369-5p		124.6	107.4	0.861958												yes	yes
miR-370	Hsa|Mmu|Eca|	46.96	41.47	0.883092		88.755	99.3	75.88	84.63	1.11881		1.11531
miR-371	Hsa|
miR-372	Eca|
miR-373	Hsa|Eca|
miR-373*	Hsa|
miR-374	Hsa|	12.23	17.36	1.41946
miR-374a	Hsa|Eca|															yes
miR-374a*																yes	yes
miR-374a-5p	Hsa|
miR-374b	Hsa|															yes	yes
miR-374b-5p	Hsa|
miR-374c-3p	Hsa|
miR-375	Hsa|Mmu|Eca|																yes
miR-376a	Hsa|	1091	420.9	0.385793	DOWN
miR-376a*		65.3	67.43	1.03262
miR-376b	Mmu|	276.5	201.9	0.730199
miR-376b*		83.72	98.51	1.17666
miR-376c	Mmu|	34.75	26.36	0.758561
miR-377	Eca|	165.3	125.4	0.758621
miR-378	Hsa|Mmu|Eca|	86.22	66.59	0.772327													yes
miR-378*	Hsa|
miR-378a-3p	Hsa|
miR-378c	Hsa|
miR-379	Mmu|	298.7	278.3	0.931704		14.24	16.19	14.38	9.6445	1.13694		0.670688
miR-379*	Hsa|
miR-380-3p		65.3	51.97	0.795865
miR-380-5p	Mmu|
miR-381	Mmu|Rno|	184	127.7	0.694022
miR-382	Hsa|	162	145.6	0.898765		51.635	72.47	62.22	54.635	1.40351		0.878094				yes	yes
miR-382*		27.13	22.36	0.82418
miR-383	Hsa|	64	36.52	0.570625	DOWN	24.38	42.75	29.44	25.185	1.75349	UP	0.855469		1		yes	yes
miR-384-3p	Mmu|	34.55	26.4	0.76411
miR-384-5p	Mmu|	126.7	124.6	0.983425
miR-409-3p	Mmu|Eca|	32.2	26.09	0.810248		18.92	24.6	17.36	14.31	1.30021		0.824309				yes
miR-409-5p	Eca|	47	32	0.680851												yes	yes
miR-410	Hsa|Mmu|	604.6	569.2	0.941449		47.375	62.34	47.645	38.715	1.31588		0.812572
miR-411	Mmu|Eca|	156	115.1	0.737821
miR-411*		190	144	0.757895		7.7895	9.746	7.9425	4.482	1.25117		0.564306	DOWN	1
miR-421	Hsa|Eca|	9.343	9.73	1.04142
miR-422a	Hsa|
miR-422b	Hsa|Mmu|
miR-423	Hsa|
miR-423-3p	Hsa|
miR-423-5p	Hsa|Mmu|					15.51	18.05	15.855	13.82	1.16377		0.871649				yes	yes
miR-424	Hsa|Mmu|															yes
miR-424*	Hsa|
miR-424-5p	Hsa|
miR-425	Hsa|	40	35	0.875												yes
miR-425*																yes
miR-425-3p	Hsa|
miR-425-5p	Hsa|
miR-429	Hsa|
miR-431		42.51	50.45	1.18678		5.371	7.338	3.5985	2.681	1.36623		0.745033
miR-431*	Hsa|	8	8	1												yes
miR-432	Hsa|															yes	yes
miR-433	Hsa|Eca|	46.18	52.72	1.14162		45.23	83.18	54.645	57.22	1.83904	UP	1.04712		1		yes	yes
miR-433*		16.85	19	1.1276		3.413	4.198	1.7215	2.5725	1.23		1.49434
miR-433-5p	Mmu|
miR-434-3p	Mmu|	826.2	894	1.08206		114.2	170.8	164.75	139.75	1.49562		0.848255
miR-434-5p		195.4	160.6	0.821904
miR-448		6.628	10.17	1.5344	UP	1.63	3.436	0.95235	0.744	2.10798	UP	0.781225		1			yes
miR-4497	Hsa|
miR-449a	Hsa|Mmu|	11.47	8.339	0.727027
miR-450	Mmu|
miR-450a	Hsa|
miR-450a-5p	Mmu|
miR-451	Hsa|Mmu|	702.9	675.3	0.960734											24929669	yes	yes
miR-452	Hsa|Mmu|	40.96	17.01	0.415283	DOWN
miR-453	Hsa|
miR-454	Hsa|
miR-454-3p	Hsa|
miR-454-5p	Hsa|
miR-455	Mmu|
miR-455-3p	Hsa|
miR-455-5p	Eca|
miR-465b-5p	Mmu|					1.009	0.01	0.01	4.63	0.0099108	DOWN	463	UP	2
miR-466c-5p		10.57	18.98	1.79565	UP
miR-466d-3p		8.948	8.938	0.998882
miR-466e-3p		19.05	26.09	1.36955
miR-466f-3p		52.73	53.5	1.0146		26.85	67.04	36.01	7.121	2.49683	UP	0.197751	DOWN	2
miR-466g		66.32	54.61	0.823432		27.265	65.54	33.91	7.095	2.40381	UP	0.20923	DOWN	2
miR-466h						2.7105	1.064	0.2935	0.01	0.392548	DOWN	0.0340716	DOWN	2
miR-467a		5.431	15.8	2.90922	UP
miR-467a*		48	54.95	1.14479		16.085	34.45	18.005	3.1825	2.14175	UP	0.176756	DOWN	2
miR-467b		34.07	80.01	2.3484	UP
miR-467b*		54	37	0.685185		8.736	20.87	11.17	2.3435	2.38897	UP	0.209803	DOWN	2
miR-467c	Mmu|
miR-467e		8.554	22.45	2.6245	UP
miR-467e*		26.57	29.91	1.12571		5.9	13.23	7.488	1.6245	2.24237	UP	0.216947	DOWN	2
miR-468	Mmu|	10.79	14.27	1.32252		3.322	9.847	3.2955	0.01	2.96418	UP	0.00303444	DOWN	2
miR-469						2.3305	0.0239	0.5185	1.5415	0.0102553	DOWN	2.973	UP	2
miR-470	Mmu|
miR-483	Hsa|
miR-483*						12.87	12.38	11.0585	10.88	0.961927		0.983859
miR-483-3p	Hsa|Eca|
miR-483-5p	Hsa|
miR-484	Hsa|Mmu|	40.54	23.95	0.590775	DOWN	8.5845	9.763	8.4265	6.9	1.13728		0.818845				yes	yes
miR-485		22.23	21.02	0.945569		17.88	25.79	21.56	15.925	1.44239		0.738636
miR-485*						4.7085	8.575	1.8145	0.688	1.82117	UP	0.379168	DOWN	2
miR-485-3p	Eca|															yes	yes
miR-485-5p	Hsa|															yes	yes
miR-486	Hsa|					14.53	20.54	15.26	14.385	1.41363		0.942661
miR-486-5p	Hsa|Eca|															yes	yes
miR-487b	Hsa|	157.1	112.5	0.716104		21.02	27.03	22.755	17.395	1.28592		0.764447
miR-488	Hsa|Mmu|Eca|	84.82	57.79	0.681325
miR-488*																yes
miR-489	Hsa|Mmu|
miR-490-5p	Hsa|
miR-491	Mmu|	0.841	0.344	0.409037	DOWN
miR-491-5p	Hsa|
miR-492	Hsa|
miR-493	Eca|
miR-494	Hsa|Mmu|Eca|	67.69	81.4	1.20254		7.285	8.326	22.725	6.2615	1.1429		0.275534	DOWN	1
miR-495	Mmu|	217.1	228	1.05021		7.8735	10.34	8.1315	5.3005	1.31327		0.651848	DOWN	1		yes	yes
miR-496		74.04	79.08	1.06807
miR-497	Mmu|	218	312.9	1.43532
miR-498	Hsa|
miR-499-3p	Eca|
miR-499-5p																yes
miR-500	Hsa|Mmu|	82.66	71.97	0.870675		9.037	13.5	9.247	7.745	1.49386		0.837569
miR-500*	Hsa|
miR-500a-3p	Hsa|
miR-500a-5p	Hsa|
miR-501	Hsa|
miR-501-3p	Hsa|
miR-501-5p	Hsa|
miR-502	Hsa|
miR-502-3p	Hsa|
miR-502-5p	Hsa|
miR-503	Hsa|Mmu|Eca|
miR-503-5p	Hsa|
miR-505	Hsa|
miR-509-3p	Mmu|
miR-510	Hsa|
miR-511						2.3385	0.01	0.7465	0.978	0.00427625	DOWN	1.31011		1
miR-512-3p	Hsa|Eca|
miR-513	Hsa|
miR-513a-3p	Hsa|Eca|
miR-513a-5p	Hsa|
miR-513b	Hsa|
miR-513c	Hsa|Eca|
miR-515-3p	Eca|
miR-515-5p	Hsa|
miR-516b	Hsa|
miR-517c	Hsa|
miR-518c*	Hsa|
miR-518d-3p	Hsa|
miR-518e*	Hsa|
miR-518f	Hsa|
miR-519b	Hsa|
miR-520b	Hsa|
miR-520d-3p	Eca|
miR-520e	Hsa|
miR-521	Hsa|
miR-522	Hsa|
miR-523	Eca|
miR-526a	Hsa|
miR-527	Hsa|
miR-532	Hsa|
miR-532-3p	Hsa|Mmu|Eca|	5.359	4.812	0.897929
miR-532-5p	Hsa|Mmu|Rno|	38.05	35.71	0.938502
miR-539	Eca|	11.57	11.44	0.988764
miR-540-5p						1.262	2.621	1.448	0.821	2.07686	UP	0.566989	DOWN	2
miR-541		52.39	79.94	1.52586	UP
miR-542-3p	Hsa|Mmu|
miR-542-5p	Hsa|Mmu|	6	0.01	0.00166667	DOWN
miR-543		50.53	45.91	0.908569		6.4855	9.127	6.8645	6.258	1.40729		0.911647				yes	yes
miR-544	Mmu|
miR-546	Mmu|
miR-547	Mmu|
miR-548a-5p	Hsa|
miR-548b-5p	Eca|
miR-548c-5p	Hsa|
miR-548d-5p	Hsa|
miR-550	Hsa|
miR-550*	Hsa|
miR-551b	Hsa|Mmu|	514.3	378.3	0.735563
miR-551b-3p	Hsa|
miR-557	Hsa|
miR-564	Hsa|
miR-565	Hsa|
miR-571	Hsa|
miR-574	Hsa|
miR-574-3p	Hsa|Mmu|	54.77	53.44	0.975717		30.135	71.44	40.3	10.453	2.37067	UP	0.25938	DOWN	2		yes	yes
miR-574-5p	Hsa|	44.96	47.79	1.06294		26.315	61.12	33.08	7.966	2.32263	UP	0.24081	DOWN	2
miR-575	Hsa|
miR-577																yes
miR-578	Hsa|
miR-579	Hsa|
miR-582	Hsa|
miR-582-5p	Hsa|Mmu|	124.5	81.69	0.656145	DOWN
miR-583	Hsa|
miR-584	Hsa|															yes
miR-584-5p	Hsa|
miR-585	Hsa|
miR-590	Hsa|
miR-590-5p	Hsa|
miR-592		45.39	23.42	0.515973	DOWN
miR-593	Hsa|
miR-594	Hsa|
miR-595	Hsa|
miR-598	Mmu|	182.2	155.2	0.851811		14.435	22	14.9	12.62	1.52407	UP	0.84698		1		yes	yes
miR-598-5p	Rno|
miR-601	Hsa|
miR-603	Hsa|
miR-608	Hsa|
miR-610	Hsa|
miR-612	Hsa|
miR-615-3p	Hsa|					1.853	1.195	1.689	1.458	0.6449	DOWN	0.863233		1
miR-617	Hsa|
miR-621	Hsa|
miR-622	Hsa|
miR-624*	Hsa|
miR-625	Hsa|
miR-625*																yes
miR-627	Hsa|
miR-628	Hsa|
miR-628-3p																	yes
miR-628-5p	Hsa|																yes
miR-629	Hsa|
miR-630	Hsa|
miR-631	Hsa|
miR-632	Hsa|
miR-634	Hsa|
miR-637	Hsa|
miR-638	Hsa|
miR-642	Hsa|
miR-643	Hsa|
miR-645	Hsa|
miR-646	Hsa|
miR-647	Hsa|
miR-648	Hsa|
miR-649	Hsa|
miR-652	Hsa|Mmu|	254.5	216.3	0.849902		68.52	86.14	55.955	58.505	1.25715		1.04557				yes
miR-652-3p	Hsa|
miR-654-5p	Hsa|
miR-658	Hsa|
miR-660	Hsa|
miR-660-5p	Hsa|
miR-662	Hsa|
miR-663	Hsa|
miR-664																yes	yes
miR-664*																yes
miR-664a-3p	Hsa|
miR-664a-5p	Hsa|
miR-665	Mmu|
miR-666-3p		7.468	4.529	0.606454	DOWN
miR-667		8.536	8.498	0.995548
miR-668		12.63	12.87	1.019		7.031	6.515	5.5605	5.563	0.926611		1.00045
miR-669a		20.73	31.3	1.50989	UP
miR-669c		30.39	54.14	1.78151	UP	13.9335	30.23	15.92	5.867	2.16959	UP	0.36853	DOWN	2
miR-671	Hsa|
miR-671-3p	Hsa|Mmu|
miR-671-5p	Hsa|					1.134	2.03	1.584	2.158	1.79012	UP	1.36237		1
miR-672	Mmu|	25.62	29.33	1.14481
miR-674	Mmu|	10.45	6.351	0.607751	DOWN
miR-674*		59.13	34.16	0.57771	DOWN	11.294	11.26	9.473	5.8995	0.99699		0.62277	DOWN	1
miR-675-3p						3.425	3.697	2.373	0.9775	1.07942		0.411926	DOWN	1
miR-675-5p	Hsa|
miR-676	Mmu|	30.25	30.65	1.01322		4.7235	6.923	5.487	4.7275	1.46565		0.861582
miR-677	Hsa|					0.01	0.01	0.01	2.225	1		222.5	UP	1
miR-680	Mmu|
miR-682	Mmu|
miR-685	Hsa|Mmu|
miR-689		11.31	13.95	1.23342		15.815	15.63	13.825	13.47	0.988302		0.974322
miR-690		102.7	58.07	0.565433	DOWN
miR-691		14.68	4.235	0.288488	DOWN
miR-698						0.2975	1.88	0.618	0.142	6.31933	UP	0.229773	DOWN	2
miR-7	Hsa|															yes	yes
miR-700		15.89	16.61	1.04531		12.535	13.44	11.685	12.27	1.0722		1.05006
miR-702		23.91	27.13	1.13467		26.305	24.6	23.92	23.595	0.935183		0.986413
miR-708	Mmu|															yes	yes
miR-708*		6.084	1.736	0.285339	DOWN
miR-708-5p	Hsa|
miR-709		269.3	234.5	0.870776		11.895	13.04	11.86	8.3705	1.09626		0.705776
miR-7-1*	Hsa|
miR-711	Hsa|
miR-712	Hsa|	9.896	9.582	0.96827
miR-715		11.65	10.61	0.91073		15.02	13.68	13.7	14.78	0.910786		1.07883
miR-719		13.57	2.769	0.204053	DOWN
miR-720	Hsa|	13660	12085	0.8847		17.67	19.01	17.875	9.3035	1.07583		0.520476	DOWN	1
miR-744	Hsa|Mmu|	38.17	40.95	1.07283												yes
miR-744*	Hsa|	15.79	14.16	0.89677		3.4115	4.078	2.9345	1.32	1.19537		0.449821	DOWN	1
miR-744-5p	Hsa|
miR-760	Hsa|					3.282	4.91	3.027	4.1185	1.49604		1.36059				yes	yes
miR-761		6.63	4.094	0.617496	DOWN
miR-763						1.145	0.787	0.306	1.383	0.687336		4.51961	UP	1
miR-764-5p						3.5925	6.151	5.267	4.0745	1.71218	UP	0.77359		1
miR-765	Hsa|
miR-766	Hsa|
miR-768-3p	Hsa|
miR-768-5p	Hsa|
miR-769-3p	Hsa|
miR-769-5p	Hsa|
miR-770-3p		6.948	32.07	4.61572	UP
miR-770-5p	Hsa|
miR-7a	Mmu|	509.4	477.3	0.936985		30.725	71.92	50.315	36.885	2.34076	UP	0.733082		1
miR-7a*		38.87	37.98	0.977103
miR-7b	Mmu|	221.5	189	0.853273		14.422	26.85	17.05	14.565	1.86174	UP	0.854252		1
miR-7f	Hsa|
miR-801	Hsa|
miR-805	Hsa|	4.121	6.418	1.55739	UP
miR-872	Mmu|	70.84	71.97	1.01595
miR-872*		8.023	9.593	1.19569
miR-873		89	48.9	0.549438	DOWN											yes
miR-874	Hsa|	31.8	29.16	0.916981		16.4	19.37	14.895	13.75	1.1811		0.923129
miR-877	Hsa|
miR-877*		22.24	26.04	1.17086		21.535	32.13	22.065	16.585	1.49199		0.751643
miR-877-5p	Hsa|
miR-885-3p																yes
miR-885-5p	Hsa|
miR-886-3p	Hsa|
miR-887	Hsa|															yes	yes
miR-888*	Hsa|
miR-891a	Hsa|
miR-892b	Hsa|
miR-9	Hsa|Mmu|	3759	3243	0.862729		27.74	31.04	31.69	22.65	1.11896		0.714737					yes
miR-9*	Hsa|	4039	2867	0.709829		93.49	80.45	103.355	45.52	0.86052		0.440424	DOWN	1			yes
miR-92	Hsa|
miR-921	Hsa|
miR-923	Hsa|
miR-92a	Hsa|Mmu|Eca|	43.75	84.28	1.9264	UP	33.615	45.56	32.225	31.395	1.35535		0.974244				yes	yes
miR-92a-3p	Hsa|
miR-92b	Hsa|Eca|	12.43	12.5	1.00563		12.065	12.75	11.169	14.17	1.05678		1.26869
miR-92b*																yes	yes
miR-92b-3p	Hsa|
miR-93	Hsa|Mmu|Eca|	61.44	65.89	1.07243												yes	yes
miR-93*	Hsa|
miR-934	Hsa|
miR-935																yes	yes
miR-93-5p	Hsa|
miR-936	Hsa|
miR-939	Hsa|
miR-943	Hsa|
miR-95	Hsa|															yes	yes
miR-9-5p	Hsa|
miR-96	Hsa|Mmu|
miR-96-5p	Hsa|
miR-98	Hsa|Mmu|	261.6	293.3	1.12118		8.528	10.58	8.615	7.836	1.24062		0.909576				yes	yes
miR-98-5p	Hsa|
miR-99a	Hsa|Mmu|	445	573.3	1.28831		52.79	53.21	46.4	34.42	1.00796		0.74181					yes
miR-99a-5p	Hsa|
miR-99b	Hsa|Mmu|	95.19	92.62	0.973001		14.01	18.84	14.375	10.01	1.34475		0.6968				yes	yes
miR-99b*	Hsa|
miR-99b-5p	Hsa|
miR-BART11-5p	Hsa|
miR-BART12	Hsa|
miR-BART14	Hsa|
miR-BART19-3p	Hsa|
miR-BART19-5p	Hsa|
miR-BART7	Hsa|
miR-BHRF1-1	Hsa|
miR-BHRF1-2*	Hsa|
miR-H1	Hsa|
miR-K12-12	Hsa|
miR-K12-3	Hsa|
miR-K12-7	Hsa|
miR-K12-8	Hsa|
miRPIus_17824	Hsa|
miRPIus_17841	Hsa|
miRPIus_17848	Hsa|
miRPIus_17858	Hsa|
miRPlus 17848	Hsa|
miRPlus 42526	Hsa|
miRPlus_17824	Hsa|
miRPlus_17841	Hsa|
miRPlus_17858	Hsa|
miRPlus_42487	Hsa|
miR-UL36	Hsa|
miR-US25-2-5p	Hsa|
miR-US4	Hsa|
RNU6b	Hsa|
SNORD	Hsa|
snoRNA135	Mmu|
snoRNA202	Mmu|
U6-snRNA	Hsa|
U6-snRNA-1	Mmu|
U6-snRNA-2	Mmu|
Counts	755	293	293	293	80	169	169	169	169	169	46	169	58	79	7	158	131
	756	294	294	294	81	170	170	170	170	170	47	170	59	80	8	159	132
